# Supplementary material for: A single genomic region controls primocane fruiting in tetraploid blackberry
Source: Genetics. 2026 Mar 23;233(2):iyag078. doi: 10.1093/genetics/iyag078 (PMC13232755; doi:10.1093/genetics/iyag078)
Supplement: iyag078_Supplementary_Data [file iyag078_supplementary_data.zip]

Archive with 13 entries (13 files):
- Supplemental_Figure_1_GENETICS-2025-308894.pdf
- Supplemental_Figure_2_GENETICS-2025-308894.pdf
- Supplemental_Figure_3_GENETICS-2025-308894.pdf
- Supplemental_Figure_4_GENETICS-2025-308894.pdf
- Supplemental_File_1_GENETICS-2025-308894.docx
- Supplemental_Table_1_GENETICS-2025-308894.xlsx
- Supplemental_Table_2_GENETICS-2025-308894.xlsx
- Supplemental_Table_3_GENETICS-2025-308894.csv
- Supplemental_Table_4_GENETICS-2025-308894.xlsx
- Supplemental_Table_5_GENETICS-2025-308894.xlsx
- Supplemental_Table_6_GENETICS-2025-308894.xlsx
- Supplemental_Table_7_GENETICS-2025-308894.xlsx
- Supplemental_Table_8_GENETICS-2025-308894.xlsx
