# Supplementary material for: A single genomic region controls primocane fruiting in tetraploid blackberry
Source: Genetics. 2026 Mar 23;233(2):iyag078. doi: 10.1093/genetics/iyag078 (PMC13232755; doi:10.1093/genetics/iyag078)
Supplement: iyag078_Supplementary_Data [file iyag078_supplementary_data.zip › Supplemental_Table_1_GENETICS-2025-308894.xlsx]

## Sheet: Supplementary table 1
Supplementary Table 1. Blackberry selections and cultivars included in the genome-wide association analysis, their phenotypic description as primocane-fruiting (PF) or floricane-fruiting (FF) genotypes, and the allele dosage for the highest associated SNP markers at 33,338,602 and 33,338,650 bp on chromosome Ra03.
Genotype	Primocane fruiting trait	Genotype at Ra03:33,338,602_T/C	Genotype at Ra03:33338650_G/A
S15	PF	TTTT	GGGG
S38	PF	TTTT	GGGG
S39	PF	TTTT	GGGG
S43	PF	TTTT	GGGG
S51	PF	TTTT	GGGG
S74	PF	TTTT	GGGG
S138	PF	TTTT	GGGG
S156	PF	TTTT	GGGG
S158	PF	TTTT	GGGG
S177	PF	TTTT	GGGG
S178	PF	TTTT	GGGG
S179	PF	TTTT	GGGG
S195	PF	TTTT	GGGG
S208	PF	TTTT	GGGG
S209	PF	TTTT	GGGG
S211	PF	TTTT	GGGG
Prime-Jim	PF	TTTT	GGGG
S212	PF	TTTT	GGGG
Sharon’s Delight	PF	TTTT	GGGG
Prime-Ark® Freedom	PF	TTTT	GGGG
Prime-Ark® Traveler	PF	TTTT	GGGG
Black GemTM	PF	TTTT	GGGG
Baby Cakes®	PF	TTTT	GGGG
S213	PF	TTTT	GGGG
S214	PF	TTTT	GGGG
Prime-Ark® Horizon	PF	TTTT	GGGG
S215	PF	TTTT	GGGG
S216	PF	TTTT	GGGG
S217	PF	TTTT	GGGG
S218	PF	TTTT	GGGG
S219	PF	TTTT	GGGG
S220	PF	TTTT	GGGG
S221	PF	TTTT	GGGG
S222	PF	TTTT	GGGG
S223	PF	TTTT	GGGG
S224	PF	TTTT	GGGG
S225	PF	TTTT	GGGG
S226	PF	TTTT	GGGG
S227	PF	TTTT	GGGG
S228	PF	TTTT	GGGG
S229	PF	TTTT	GGGG
S230	PF	TTTT	GGGG
S231	PF	TTTT	GGGG
S232	PF	TTTT	GGGG
S233	PF	TTTT	GGGG
S235	PF	TTTT	GGGG
S236	PF	TTTT	GGGG
S237	PF	TTTT	GGGG
S238	PF	TTTT	GGGG
S239	PF	TTTT	GGGG
S240	PF	TTTT	GGGG
S241	PF	TTTT	GGGG
S242	PF	TTTT	GGGG
S244	PF	TTTT	GGGG
S245	PF	TTTT	GGGG
S248	PF	TTTT	GGGG
S249	PF	TTTT	GGGG
S250	PF	TTTT	GGGG
S251	PF	TTTT	GGGG
S252	PF	TTTT	GGGG
S253	PF	TTTT	GGGG
S254	PF	TTTC	GGGA
S255	PF	TTTT	GGGG
S256	PF	TTTT	GGGG
S257	PF	TTTT	GGGG
S258	PF	TTTT	GGGG
S259	PF	TTTT	GGGG
S260	PF	TTTT	GGGG
S261	PF	TTTT	GGGG
S262	PF	TTTT	GGGG
S263	PF	TTTT	GGGG
S264	PF	TTTT	GGGG
S265	PF	TTTT	GGGG
Prime-Ark®45	PF	TTTT	GGGG
S266	PF	TTTT	GGGG
S267	PF	TTTT	GGGG
S268	PF	TTTT	GGGG
S269	PF	TTTT	GGGG
S270	PF	TTTT	GGGG
S271	PF	TTTT	GGGG
S272	PF	TTTT	GGGG
S275	PF	TTTT	GGGG
S276	PF	TTTT	GGGG
S277	PF	TTTT	GGGG
S278	PF	TTTT	GGGG
S279	PF	TTTT	GGGG
S280	PF	TTTT	GGGG
S281	PF	TTTT	GGGG
S283	PF	TTTT	GGGG
S284	PF	TTTT	GGGG
S285	PF	TTTT	GGGG
S287	PF	TTTT	GGGG
S288	PF	TTTC	GGGA
S290	PF	TTTT	GGGG
S291	PF	TTTT	GGGG
S292	PF	TTTT	GGGG
S293	PF	TTTT	GGGG
S294	PF	TTTT	GGGG
S295	PF	TTTT	GGGG
S296	PF	TTTT	GGGG
S297	PF	TTTT	GGGG
S298	PF	TTTT	GGGG
S299	PF	TTTT	GGGG
S300	PF	TTTT	GGGG
S301	PF	TTTT	GGGG
S302	PF	TTTT	GGGG
S303	PF	TTTT	GGGG
S304	PF	TTTT	GGGG
S306	PF	TTCC	GAAA
S307	PF	TTCC	GGAA
S308	PF	TTTT	GGGG
S309	PF	TTTT	GGGG
S310	PF	TTTT	GGGG
S311	PF	TTTT	GGGG
S312	PF	TTTT	GGGG
S313	PF	TTTT	GGGG
S314	PF	TTTT	GGGG
S316	PF	TTTT	GGGG
S317	PF	TTTT	GGGG
S318	PF	TTTT	GGGG
S320	PF	TTTT	GGGG
S321	PF	TTTT	GGGG
S322	PF	TTTT	GGGG
S323	PF	TTTT	GGGG
S324	PF	TTTT	GGGG
S325	PF	TTTT	GGGG
S326	PF	TTTT	GGGG
S327	PF	TTTT	GGGG
S329	PF	TTTT	GGGG
S330	PF	TTTT	GGGG
S331	PF	TTTT	GGGG
S332	PF	TTTT	GGGG
S333	PF	TTTT	GGGG
Black Magic	PF	TTTT	GGGG
Prime-Jan	PF	TTTT	GGGG
S334	PF	TTTT	GGGG
Hillquist	PF	TTTT	GGGG
Comanche	FF	CCCC	AAAA
Cherokee	FF	CCCC	AAAA
Cheyenne	FF	CCCC	AAAA
Shawnee	FF	CCCC	AAAA
Choctaw	FF	CCCC	AAAA
Navaho	FF	CCCC	AAAA
Kiowa	FF	CCCC	AAAA
Arapaho	FF	TTCC	GGAA
Chickasaw	FF	CCCC	AAAA
S1	FF	CCCC	AAAA
Apache	FF	CCCC	AAAA
Ouachita	FF	CCCC	AAAA
S2	FF	CCCC	AAAA
Natchez	FF	CCCC	AAAA
S3	FF	CCCC	AAAA
Stella	FF	TTCC	GGAA
S4	FF	CCCC	AAAA
Osage	FF	CCCC	AAAA
S5	FF	CCCC	AAAA
S6	FF	CCCC	AAAA
S7	FF	TTTC	GGGA
Sweet-Ark® Caddo	FF	TTCC	GGAA
S8	FF	TTCC	GGAA
S9	FF	CCCC	AAAA
S10	FF	CCCC	AAAA
S11	FF	CCCC	AAAA
S12	FF	CCCC	AAAA
S13	FF	TTCC	GGAA
S14	FF	TTCC	GGGA
S16	FF	TTTC	GGGA
S17	FF	TTCC	GGAA
S18	FF	TCCC	GAAA
S19	FF	CCCC	AAAA
S20	FF	CCCC	AAAA
S21	FF	CCCC	AAAA
S22	FF	CCCC	AAAA
S23	FF	CCCC	AAAA
S24	FF	CCCC	AAAA
Sweet-Ark® Ponca	FF	CCCC	AAAA
S25	FF	TTCC	GGAA
S26	FF	TTTC	GGGA
S27	FF	CCCC	AAAA
S28	FF	TTCC	GGAA
S29	FF	CCCC	AAAA
S30	FF	TTTC	GGGA
S31	FF	TTCC	GGAA
S32	FF	TTTC	GGGA
S33	FF	CCCC	AAAA
S34	FF	TCCC	GAAA
S35	FF	CCCC	AAAA
S36	FF	CCCC	AAAA
S40	FF	TTCC	GGAA
S41	FF	CCCC	AAAA
S42	FF	TTTC	GGGA
S44	FF	TTCC	GGAA
S45	FF	TTTC	GGGA
S46	FF	CCCC	AAAA
S47	FF	TTCC	GGAA
S48	FF	TTCC	GGAA
S49	FF	TTCC	GGAA
S50	FF	CCCC	AAAA
S52	FF	CCCC	AAAA
S53	FF	CCCC	AAAA
S54	FF	TTCC	GGAA
S55	FF	CCCC	AAAA
S56	FF	CCCC	AAAA
S57	FF	CCCC	AAAA
S58	FF	CCCC	AAAA
S59	FF	CCCC	AAAA
S60	FF	CCCC	AAAA
S61	FF	CCCC	AAAA
S62	FF	CCCC	AAAA
S63	FF	TTCC	GGAA
S64	FF	TTCC	GGAA
S65	FF	TTCC	GGAA
S66	FF	CCCC	AAAA
S67	FF	CCCC	AAAA
S68	FF	CCCC	AAAA
S69	FF	CCCC	AAAA
S70	FF	CCCC	AAAA
S71	FF	CCCC	AAAA
S72	FF	CCCC	AAAA
S73	FF	TTTC	GGGA
S75	FF	CCCC	AAAA
S76	FF	CCCC	AAAA
S77	FF	TTCC	GGAA
S78	FF	TCCC	GAAA
S79	FF	TTTC	GGGA
S80	FF	TTCC	GGAA
S81	FF	CCCC	AAAA
S82	FF	TTTC	GGGA
S83	FF	CCCC	AAAA
S84	FF	CCCC	AAAA
S85	FF	CCCC	AAAA
S86	FF	CCCC	AAAA
S87	FF	CCCC	AAAA
S88	FF	CCCC	AAAA
S89	FF	CCCC	AAAA
S90	FF	CCCC	AAAA
S91	FF	CCCC	AAAA
S92	FF	CCCC	AAAA
S93	FF	CCCC	AAAA
S94	FF	CCCC	AAAA
S95	FF	CCCC	AAAA
S96	FF	CCCC	AAAA
Sweet-Ark® Immaculate	FF	CCCC	AAAA
S98	FF	TTTC	GGGA
S99	FF	TTCC	GGAA
S100	FF	TTCC	GGAA
S101	FF	TCCC	GAAA
S102	FF	CCCC	AAAA
S104	FF	CCCC	AAAA
S105	FF	TTCC	GGAA
S106	FF	TCCC	GAAA
S107	FF	TCCC	GAAA
S108	FF	CCCC	AAAA
S109	FF	CCCC	AAAA
S110	FF	CCCC	AAAA
S111	FF	CCCC	AAAA
S112	FF	CCCC	AAAA
S113	FF	CCCC	AAAA
S114	FF	TCCC	GAAA
S115	FF	CCCC	AAAA
S116	FF	TTCC	GGAA
S117	FF	CCCC	AAAA
S118	FF	CCCC	AAAA
S119	FF	TTCC	GGAA
S120	FF	CCCC	AAAA
S121	FF	CCCC	GAAA
S122	FF	TTCC	GGAA
S123	FF	CCCC	AAAA
S124	FF	TTCC	GGAA
S125	FF	TTCC	GGAA
S126	FF	CCCC	AAAA
S127	FF	CCCC	AAAA
S128	FF	TTTC	GGGA
S129	FF	CCCC	AAAA
S130	FF	TTCC	GGAA
S131	FF	CCCC	AAAA
S132	FF	CCCC	AAAA
S133	FF	TTCC	GGAA
S134	FF	TTTC	GGAA
S135	FF	TTTC	GGGA
S136	FF	CCCC	AAAA
S137	FF	TTCC	GGAA
S139	FF	TTTC	GGGA
S140	FF	TTCC	GAAA
S141	FF	CCCC	AAAA
S142	FF	TCCC	GAAA
S143	FF	CCCC	AAAA
S144	FF	CCCC	AAAA
S145	FF	CCCC	AAAA
S146	FF	CCCC	AAAA
S147	FF	CCCC	AAAA
S148	FF	CCCC	AAAA
S149	FF	CCCC	AAAA
S150	FF	TTTC	GGGA
S151	FF	TTCC	GGAA
S152	FF	TTTC	GGGA
S153	FF	TCCC	GAAA
S154	FF	TCCC	GAAA
S155	FF	TTCC	GGAA
S157	FF	TTCC	GGAA
S159	FF	TTCC	GGAA
S160	FF	TTCC	GGAA
S161	FF	TTTC	GGGA
S162	FF	TTCC	GGAA
S163	FF	CCCC	AAAA
S164	FF	CCCC	AAAA
S165	FF	CCCC	AAAA
S166	FF	TTCC	GGAA
S167	FF	TTCC	GGAA
S168	FF	TTCC	GGAA
S169	FF	TTTC	GGGA
S170	FF	TTTC	GGGA
S171	FF	CCCC	AAAA
S172	FF	TCCC	GGAA
S173	FF	TTCC	GGAA
S174	FF	CCCC	AAAA
S175	FF	CCCC	AAAA
S176	FF	CCCC	AAAA
S180	FF	TTCC	GGAA
S181	FF	TTTC	GGGA
S182	FF	CCCC	AAAA
S183	FF	CCCC	AAAA
S184	FF	CCCC	AAAA
S185	FF	CCCC	AAAA
S186	FF	TTCC	GGAA
S187	FF	TTTC	GGGA
S188	FF	CCCC	AAAA
S189	FF	CCCC	AAAA
S190	FF	CCCC	AAAA
S191	FF	CCCC	AAAA
S192	FF	CCCC	AAAA
S193	FF	CCCC	AAAA
S194	FF	CCCC	AAAA
S196	FF	CCCC	AAAA
S197	FF	TTCC	GAAA
S198	FF	CCCC	AAAA
S199	FF	CCCC	AAAA
S200	FF	TTTC	GGGA
S201	FF	CCCC	AAAA
S202	FF	CCCC	AAAA
S203	FF	CCCC	AAAA
S204	FF	CCCC	AAAA
S205	FF	CCCC	AAAA
S206	FF	TTCC	GGAA
S207	FF	TTTC	GGGA
S210	FF	TTCC	GGAA
S234	FF	TTCC	GGGA
S286	FF	TTCC	GGAA
S305	FF	TTCC	GGAA
S315	FF	TTCC	GGAA
S319	FF	TTTC	GGGA
S328	FF	TTCC	GGAA
Black Satin	FF	CCCC	AAAA
Brazos	FF	CCCC	AAAA
Burbank Thornless	FF	TTTC	GGGA
Chester Thornless	FF	CCCC	AAAA
Darrow	FF	CCCC	AAAA
Eclipse	FF	CCCC	AAAA
Eldorado	FF	TTCC	AAAA
Galaxy	FF	CCCC	AAAA
Loch Ness	FF	CCCC	AAAA
Merton Thornless	FF	CCCC	AAAA
Raven	FF	TTCC	AAAA
Tupy	FF	CCCC	AAAA
Von	FF	TTCC	GGAA
