# Supplementary material for: A single genomic region controls primocane fruiting in tetraploid blackberry
Source: Genetics. 2026 Mar 23;233(2):iyag078. doi: 10.1093/genetics/iyag078 (PMC13232755; doi:10.1093/genetics/iyag078)
Supplement: iyag078_Supplementary_Data [file iyag078_supplementary_data.zip › Supplemental_Table_2_GENETICS-2025-308894.xlsx]

## Sheet: Supplementary table 2
Supplementary Table 2. A total of 419 significant SNPs associated with the primocane-fruiting trait in the genome-wide association with -log10(p) values and effects for the simplex dominance (1-dom-ref) model.
Model	Threshold	Marker	Chrom	Position	Ref	Alt	Score	Effect
1-dom-ref	5.5	Ra03:21158993_G/C	Ra03	21158993	0	1	6.24	0.202208
1-dom-ref	5.5	Ra03:21158995_G/A	Ra03	21158995	0	1	6.24	0.202208
1-dom-ref	5.5	Ra03:21159282_T/C	Ra03	21159282	0	1	17.84	0.382833
1-dom-ref	5.5	Ra03:21159309_T/C	Ra03	21159309	0	1	17.84	0.382833
1-dom-ref	5.5	Ra03:21159312_T/A	Ra03	21159312	0	1	17.84	0.382833
1-dom-ref	5.5	Ra03:22317216_T/G	Ra03	22317216	0	1	6.65	0.207217
1-dom-ref	5.5	Ra03:22386957_T/C	Ra03	22386957	0	1	6.36	0.203446
1-dom-ref	5.5	Ra03:22387742_A/G	Ra03	22387742	0	1	9.08	0.256058
1-dom-ref	5.5	Ra03:22387752_G/A	Ra03	22387752	0	1	6.41	0.204875
1-dom-ref	5.5	Ra03:22387797_A/G	Ra03	22387797	0	1	9.08	0.256058
1-dom-ref	5.5	Ra03:22407757_A/C	Ra03	22407757	0	1	6.41	0.204875
1-dom-ref	5.5	Ra03:22407883_G/A	Ra03	22407883	0	1	6.41	0.204875
1-dom-ref	5.5	Ra03:22407912_T/C	Ra03	22407912	0	1	6.36	0.203446
1-dom-ref	5.5	Ra03:22408643_T/C	Ra03	22408643	0	1	5.73	0.191499
1-dom-ref	5.5	Ra03:22409006_C/T	Ra03	22409006	0	1	6.1	0.199388
1-dom-ref	5.5	Ra03:22409057_G/T	Ra03	22409057	0	1	6.19	0.200286
1-dom-ref	5.5	Ra03:22409234_T/C	Ra03	22409234	0	1	6.15	0.200378
1-dom-ref	5.5	Ra03:22409369_G/A	Ra03	22409369	0	1	6.27	0.202606
1-dom-ref	5.5	Ra03:22409377_A/T	Ra03	22409377	0	1	5.89	0.194233
1-dom-ref	5.5	Ra03:23512509_G/A	Ra03	23512509	0	1	7.02	0.222071
1-dom-ref	5.5	Ra03:23512820_T/A	Ra03	23512820	0	1	9.26	0.257038
1-dom-ref	5.5	Ra03:23513487_T/G	Ra03	23513487	0	1	9.05	0.25476
1-dom-ref	5.5	Ra03:23513650_A/G	Ra03	23513650	0	1	6.15	0.207619
1-dom-ref	5.5	Ra03:23513663_A/T	Ra03	23513663	0	1	7.4	0.227634
1-dom-ref	5.5	Ra03:23514267_C/T	Ra03	23514267	0	1	8.88	0.254641
1-dom-ref	5.5	Ra03:23514750_C/T	Ra03	23514750	0	1	7.89	0.238511
1-dom-ref	5.5	Ra03:23515418_T/C	Ra03	23515418	0	1	8.74	0.252165
1-dom-ref	5.5	Ra03:23515578_G/A	Ra03	23515578	0	1	9.62	0.261341
1-dom-ref	5.5	Ra03:23515587_A/G	Ra03	23515587	0	1	8.49	0.242581
1-dom-ref	5.5	Ra03:23515590_A/G	Ra03	23515590	0	1	8.68	0.248805
1-dom-ref	5.5	Ra03:23515697_T/C	Ra03	23515697	0	1	6.17	0.208492
1-dom-ref	5.5	Ra03:23516441_C/A	Ra03	23516441	0	1	8.88	0.254416
1-dom-ref	5.5	Ra03:23516744_T/C	Ra03	23516744	0	1	8.88	0.254416
1-dom-ref	5.5	Ra03:23516949_G/A	Ra03	23516949	0	1	6.67	0.219453
1-dom-ref	5.5	Ra03:23517147_A/G	Ra03	23517147	0	1	9.31	0.258306
1-dom-ref	5.5	Ra03:23517201_G/T	Ra03	23517201	0	1	9.01	0.25283
1-dom-ref	5.5	Ra03:23517585_A/G	Ra03	23517585	0	1	6.52	0.216913
1-dom-ref	5.5	Ra03:23517753_C/A	Ra03	23517753	0	1	7.6	0.232968
1-dom-ref	5.5	Ra03:23519423_A/C	Ra03	23519423	0	1	6.96	0.221919
1-dom-ref	5.5	Ra03:23519780_C/T	Ra03	23519780	0	1	9.69	0.264499
1-dom-ref	5.5	Ra03:23519810_C/T	Ra03	23519810	0	1	7.21	0.227165
1-dom-ref	5.5	Ra03:23520044_G/C	Ra03	23520044	0	1	8.53	0.245005
1-dom-ref	5.5	Ra03:23520045_T/G	Ra03	23520045	0	1	8.9	0.251423
1-dom-ref	5.5	Ra03:23520355_C/T	Ra03	23520355	0	1	5.83	0.20425
1-dom-ref	5.5	Ra03:23520941_A/G	Ra03	23520941	0	1	7.89	0.237542
1-dom-ref	5.5	Ra03:23521207_T/C	Ra03	23521207	0	1	8.47	0.246669
1-dom-ref	5.5	Ra03:23521507_T/G	Ra03	23521507	0	1	6.5	0.215493
1-dom-ref	5.5	Ra03:23521510_T/C	Ra03	23521510	0	1	9	0.252533
1-dom-ref	5.5	Ra03:23521912_G/A	Ra03	23521912	0	1	6.42	0.215608
1-dom-ref	5.5	Ra03:23521952_G/T	Ra03	23521952	0	1	8.3	0.243499
1-dom-ref	5.5	Ra03:23522092_G/A	Ra03	23522092	0	1	9.91	0.266571
1-dom-ref	5.5	Ra03:23522148_G/A	Ra03	23522148	0	1	6.67	0.219453
1-dom-ref	5.5	Ra03:23522171_C/T	Ra03	23522171	0	1	8.97	0.253795
1-dom-ref	5.5	Ra03:23522804_G/A	Ra03	23522804	0	1	5.97	0.207234
1-dom-ref	5.5	Ra03:23522865_G/A	Ra03	23522865	0	1	8.64	0.252158
1-dom-ref	5.5	Ra03:23523012_G/A	Ra03	23523012	0	1	8.73	0.251608
1-dom-ref	5.5	Ra03:23523226_A/C	Ra03	23523226	0	1	8.89	0.252925
1-dom-ref	5.5	Ra03:23523336_A/T	Ra03	23523336	0	1	6.67	0.219453
1-dom-ref	5.5	Ra03:23523337_G/T	Ra03	23523337	0	1	6.67	0.219453
1-dom-ref	5.5	Ra03:23523549_A/C	Ra03	23523549	0	1	6.67	0.219453
1-dom-ref	5.5	Ra03:23523679_G/A	Ra03	23523679	0	1	6.27	0.212062
1-dom-ref	5.5	Ra03:23523687_C/T	Ra03	23523687	0	1	8.58	0.248787
1-dom-ref	5.5	Ra03:23523884_G/A	Ra03	23523884	0	1	5.67	0.201839
1-dom-ref	5.5	Ra03:23523888_G/A	Ra03	23523888	0	1	7.58	0.233142
1-dom-ref	5.5	Ra03:23524452_A/T	Ra03	23524452	0	1	9.5	0.262814
1-dom-ref	5.5	Ra03:23524633_A/G	Ra03	23524633	0	1	6.67	0.219453
1-dom-ref	5.5	Ra03:23524730_A/C	Ra03	23524730	0	1	6.43	0.214682
1-dom-ref	5.5	Ra03:23525163_G/A	Ra03	23525163	0	1	6.5	0.215584
1-dom-ref	5.5	Ra03:23527118_T/C	Ra03	23527118	0	1	8.39	0.244574
1-dom-ref	5.5	Ra03:23527279_T/A	Ra03	23527279	0	1	8.57	0.251376
1-dom-ref	5.5	Ra03:23527418_C/A	Ra03	23527418	0	1	8.88	0.254416
1-dom-ref	5.5	Ra03:23527537_A/G	Ra03	23527537	0	1	8.88	0.254416
1-dom-ref	5.5	Ra03:23527604_C/G	Ra03	23527604	0	1	8.67	0.249419
1-dom-ref	5.5	Ra03:23527670_T/C	Ra03	23527670	0	1	9.51	0.258286
1-dom-ref	5.5	Ra03:23527727_G/A	Ra03	23527727	0	1	8.76	0.245325
1-dom-ref	5.5	Ra03:23527728_T/A	Ra03	23527728	0	1	8.96	0.246718
1-dom-ref	5.5	Ra03:23527730_T/C	Ra03	23527730	0	1	8.36	0.239436
1-dom-ref	5.5	Ra03:23528324_A/T	Ra03	23528324	0	1	5.96	0.205118
1-dom-ref	5.5	Ra03:23528333_T/C	Ra03	23528333	0	1	6.67	0.219453
1-dom-ref	5.5	Ra03:23529420_G/A	Ra03	23529420	0	1	6.98	0.223297
1-dom-ref	5.5	Ra03:23530489_G/A	Ra03	23530489	0	1	7.96	0.23175
1-dom-ref	5.5	Ra03:23530801_G/A	Ra03	23530801	0	1	9.72	0.260883
1-dom-ref	5.5	Ra03:23746558_G/T	Ra03	23746558	0	1	6.67	0.219453
1-dom-ref	5.5	Ra03:23746577_G/T	Ra03	23746577	0	1	9.31	0.250081
1-dom-ref	5.5	Ra03:23746598_T/C	Ra03	23746598	0	1	9.31	0.250081
1-dom-ref	5.5	Ra03:23746670_C/T	Ra03	23746670	0	1	9.63	0.255307
1-dom-ref	5.5	Ra03:23746672_G/A	Ra03	23746672	0	1	9.63	0.255307
1-dom-ref	5.5	Ra03:23754592_G/T	Ra03	23754592	0	1	9.93	0.263815
1-dom-ref	5.5	Ra03:23754621_A/G	Ra03	23754621	0	1	9.93	0.263815
1-dom-ref	5.5	Ra03:23754766_T/C	Ra03	23754766	0	1	10.07	0.264738
1-dom-ref	5.5	Ra03:23754779_C/T	Ra03	23754779	0	1	10.07	0.264738
1-dom-ref	5.5	Ra03:23755141_G/C	Ra03	23755141	0	1	8.63	0.245028
1-dom-ref	5.5	Ra03:23755159_G/T	Ra03	23755159	0	1	9.12	0.2537
1-dom-ref	5.5	Ra03:23755378_G/A	Ra03	23755378	0	1	7.97	0.231309
1-dom-ref	5.5	Ra03:23755429_C/T	Ra03	23755429	0	1	9.6	0.259558
1-dom-ref	5.5	Ra03:23755479_G/A	Ra03	23755479	0	1	9.12	0.2537
1-dom-ref	5.5	Ra03:23756273_C/G	Ra03	23756273	0	1	8.79	0.247329
1-dom-ref	5.5	Ra03:23756794_C/G	Ra03	23756794	0	1	6.44	0.202376
1-dom-ref	5.5	Ra03:23757038_G/T	Ra03	23757038	0	1	8.31	0.240276
1-dom-ref	5.5	Ra03:23757050_T/C	Ra03	23757050	0	1	7.5	0.223737
1-dom-ref	5.5	Ra03:23757354_G/C	Ra03	23757354	0	1	6.11	0.202644
1-dom-ref	5.5	Ra03:25396659_G/C	Ra03	25396659	0	1	9.69	0.253483
1-dom-ref	5.5	Ra03:25900024_A/G	Ra03	25900024	0	1	10.46	0.254982
1-dom-ref	5.5	Ra04:27241320_C/G	Ra04	27241320	0	1	6.48	0.229499
1-dom-ref	5.5	Ra04:27241328_C/T	Ra04	27241328	0	1	5.78	0.21461
1-dom-ref	5.5	Ra03:27431125_A/C	Ra03	27431125	0	1	14.74	0.343593
1-dom-ref	5.5	Ra03:27591005_A/G	Ra03	27591005	0	1	9.56	0.247445
1-dom-ref	5.5	Ra03:27591035_T/C	Ra03	27591035	0	1	7.12	0.227217
1-dom-ref	5.5	Ra03:27591052_C/G	Ra03	27591052	0	1	9.36	0.241697
1-dom-ref	5.5	Ra03:27591174_T/C	Ra03	27591174	0	1	9.69	0.248786
1-dom-ref	5.5	Ra03:27591395_C/A	Ra03	27591395	0	1	7.12	0.227217
1-dom-ref	5.5	Ra03:27591676_A/G	Ra03	27591676	0	1	7.12	0.227217
1-dom-ref	5.5	Ra03:27592146_C/T	Ra03	27592146	0	1	7.08	0.226068
1-dom-ref	5.5	Ra03:27592202_T/C	Ra03	27592202	0	1	7.08	0.226068
1-dom-ref	5.5	Ra03:27593694_G/A	Ra03	27593694	0	1	7.4	0.233083
1-dom-ref	5.5	Ra03:27593745_G/A	Ra03	27593745	0	1	9.64	0.24968
1-dom-ref	5.5	Ra03:27594876_C/G	Ra03	27594876	0	1	7.3	0.230594
1-dom-ref	5.5	Ra03:27595107_A/G	Ra03	27595107	0	1	6.31	0.211364
1-dom-ref	5.5	Ra03:27595957_T/C	Ra03	27595957	0	1	7.42	0.230449
1-dom-ref	5.5	Ra03:27596634_T/C	Ra03	27596634	0	1	10.01	0.25317
1-dom-ref	5.5	Ra03:27596866_C/A	Ra03	27596866	0	1	5.75	0.199126
1-dom-ref	5.5	Ra03:27596888_T/A	Ra03	27596888	0	1	9.28	0.241065
1-dom-ref	5.5	Ra03:27597398_C/G	Ra03	27597398	0	1	7.12	0.227217
1-dom-ref	5.5	Ra03:27843122_T/G	Ra03	27843122	0	1	7.1	0.225919
1-dom-ref	5.5	Ra03:27843751_T/C	Ra03	27843751	0	1	8.11	0.244399
1-dom-ref	5.5	Ra03:27843754_T/C	Ra03	27843754	0	1	19.7	0.416422
1-dom-ref	5.5	Ra03:27843847_T/C	Ra03	27843847	0	1	18.49	0.397954
1-dom-ref	5.5	Ra03:27860040_T/A	Ra03	27860040	0	1	9.78	0.240025
1-dom-ref	5.5	Ra03:27860104_A/C	Ra03	27860104	0	1	19.45	0.41566
1-dom-ref	5.5	Ra03:27864382_T/A	Ra03	27864382	0	1	6.66	0.219813
1-dom-ref	5.5	Ra03:27865571_G/T	Ra03	27865571	0	1	6.12	0.206905
1-dom-ref	5.5	Ra03:27878906_C/T	Ra03	27878906	0	1	6.22	0.208509
1-dom-ref	5.5	Ra03:28234191_T/C	Ra03	28234191	0	1	7.89	0.223437
1-dom-ref	5.5	Ra03:28242561_G/A	Ra03	28242561	0	1	9.1	0.267375
1-dom-ref	5.5	Ra03:29597466_G/T	Ra03	29597466	0	1	6.2	0.209614
1-dom-ref	5.5	Ra03:29598230_A/T	Ra03	29598230	0	1	7.12	0.226916
1-dom-ref	5.5	Ra03:29598255_T/C	Ra03	29598255	0	1	7.12	0.226916
1-dom-ref	5.5	Ra03:29599049_C/T	Ra03	29599049	0	1	20.82	0.405807
1-dom-ref	5.5	Ra03:29599309_T/C	Ra03	29599309	0	1	18.33	0.409192
1-dom-ref	5.5	Ra03:29599329_T/C	Ra03	29599329	0	1	17.83	0.406894
1-dom-ref	5.5	Ra03:29599359_T/C	Ra03	29599359	0	1	7.07	0.22576
1-dom-ref	5.5	Ra03:29599368_T/C	Ra03	29599368	0	1	17.83	0.406894
1-dom-ref	5.5	Ra03:30061244_C/T	Ra03	30061244	0	1	12.85	0.322832
1-dom-ref	5.5	Ra03:30219086_G/A	Ra03	30219086	0	1	23.01	0.428145
1-dom-ref	5.5	Ra03:30219855_G/T	Ra03	30219855	0	1	22.78	0.42556
1-dom-ref	5.5	Ra03:30985933_C/A	Ra03	30985933	0	1	23.11	0.429983
1-dom-ref	5.5	Ra03:30987015_G/A	Ra03	30987015	0	1	30.67	0.463921
1-dom-ref	5.5	Ra03:31189996_C/T	Ra03	31189996	0	1	18.31	0.413981
1-dom-ref	5.5	Ra03:32539592_C/T	Ra03	32539592	0	1	18.64	0.378547
1-dom-ref	5.5	Ra03:32885673_A/C	Ra03	32885673	0	1	5.89	0.223376
1-dom-ref	5.5	Ra03:32885707_T/A	Ra03	32885707	0	1	7.46	0.260988
1-dom-ref	5.5	Ra03:32885760_A/G	Ra03	32885760	0	1	9.15	0.291248
1-dom-ref	5.5	Ra03:32885770_C/G	Ra03	32885770	0	1	7.46	0.260988
1-dom-ref	5.5	Ra03:32885975_A/T	Ra03	32885975	0	1	10.06	0.30038
1-dom-ref	5.5	Ra03:32886180_A/T	Ra03	32886180	0	1	5.89	0.223376
1-dom-ref	5.5	Ra03:32886834_A/C	Ra03	32886834	0	1	12.08	0.311916
1-dom-ref	5.5	Ra03:32886958_C/T	Ra03	32886958	0	1	5.9	0.223396
1-dom-ref	5.5	Ra03:32921268_T/C	Ra03	32921268	0	1	12.48	0.320394
1-dom-ref	5.5	Ra03:32921792_C/T	Ra03	32921792	0	1	12.29	0.297317
1-dom-ref	5.5	Ra03:32922070_C/A	Ra03	32922070	0	1	12.24	0.296464
1-dom-ref	5.5	Ra03:32922505_A/G	Ra03	32922505	0	1	12.29	0.297317
1-dom-ref	5.5	Ra03:32922622_C/G	Ra03	32922622	0	1	12.48	0.320394
1-dom-ref	5.5	Ra03:32922636_A/T	Ra03	32922636	0	1	12.48	0.320394
1-dom-ref	5.5	Ra03:32922746_C/G	Ra03	32922746	0	1	5.96	0.22617
1-dom-ref	5.5	Ra03:32923365_T/G	Ra03	32923365	0	1	5.94	0.226772
1-dom-ref	5.5	Ra03:32923510_C/A	Ra03	32923510	0	1	12.29	0.297317
1-dom-ref	5.5	Ra03:32923584_A/G	Ra03	32923584	0	1	12.29	0.297317
1-dom-ref	5.5	Ra03:32923931_A/G	Ra03	32923931	0	1	12.48	0.320394
1-dom-ref	5.5	Ra03:32923975_C/G	Ra03	32923975	0	1	10.99	0.293959
1-dom-ref	5.5	Ra03:33142813_C/T	Ra03	33142813	0	1	13.99	0.337507
1-dom-ref	5.5	Ra03:33143104_T/A	Ra03	33143104	0	1	10.07	0.302591
1-dom-ref	5.5	Ra03:33143210_C/T	Ra03	33143210	0	1	14.15	0.340522
1-dom-ref	5.5	Ra03:33143581_A/C	Ra03	33143581	0	1	13.71	0.334414
1-dom-ref	5.5	Ra03:33143759_T/C	Ra03	33143759	0	1	13.95	0.33743
1-dom-ref	5.5	Ra03:33162144_T/C	Ra03	33162144	0	1	14.15	0.340522
1-dom-ref	5.5	Ra03:33162258_C/T	Ra03	33162258	0	1	14.15	0.340522
1-dom-ref	5.5	Ra03:33326840_A/G	Ra03	33326840	0	1	14.02	0.337127
1-dom-ref	5.5	Ra03:33327309_T/G	Ra03	33327309	0	1	14.12	0.339212
1-dom-ref	5.5	Ra03:33329117_A/T	Ra03	33329117	0	1	14.18	0.318188
1-dom-ref	5.5	Ra03:33329118_C/T	Ra03	33329118	0	1	13.91	0.314357
1-dom-ref	5.5	Ra03:33329745_C/G	Ra03	33329745	0	1	14.12	0.339212
1-dom-ref	5.5	Ra03:33330736_A/C	Ra03	33330736	0	1	12.21	0.311203
1-dom-ref	5.5	Ra03:33331349_T/G	Ra03	33331349	0	1	85.65	0.732073
1-dom-ref	5.5	Ra03:33331381_G/T	Ra03	33331381	0	1	6.16	0.22911
1-dom-ref	5.5	Ra03:33338190_C/G	Ra03	33338190	0	1	6.09	0.22839
1-dom-ref	5.5	Ra03:33338602_T/C	Ra03	33338602	0	1	183.76	0.939254
1-dom-ref	5.5	Ra03:33338650_G/A	Ra03	33338650	0	1	183.76	0.939254
1-dom-ref	5.5	Ra03:33339608_A/G	Ra03	33339608	0	1	26.03	0.424511
1-dom-ref	5.5	Ra03:33339693_T/A	Ra03	33339693	0	1	5.93	0.225823
1-dom-ref	5.5	Ra03:33339799_A/T	Ra03	33339799	0	1	28.8	0.454637
1-dom-ref	5.5	Ra03:33341105_C/G	Ra03	33341105	0	1	14.12	0.339212
1-dom-ref	5.5	Ra03:33342082_A/G	Ra03	33342082	0	1	45.64	0.602664
1-dom-ref	5.5	Ra03:33342133_T/A	Ra03	33342133	0	1	45.64	0.602664
1-dom-ref	5.5	Ra03:33342309_A/G	Ra03	33342309	0	1	46.56	0.613251
1-dom-ref	5.5	Ra03:33435590_T/C	Ra03	33435590	0	1	22.09	0.443968
1-dom-ref	5.5	Ra03:33550835_G/A	Ra03	33550835	0	1	17.2	0.37448
1-dom-ref	5.5	Ra03:33551024_T/C	Ra03	33551024	0	1	12.5	0.338224
1-dom-ref	5.5	Ra03:33551386_C/A	Ra03	33551386	0	1	6.17	0.231529
1-dom-ref	5.5	Ra03:33551577_T/A	Ra03	33551577	0	1	5.61	0.220267
1-dom-ref	5.5	Ra03:33551667_G/A	Ra03	33551667	0	1	6.41	0.238358
1-dom-ref	5.5	Ra03:33551709_C/T	Ra03	33551709	0	1	16.17	0.36222
1-dom-ref	5.5	Ra03:33551875_T/C	Ra03	33551875	0	1	17.2	0.37448
1-dom-ref	5.5	Ra03:33551968_G/A	Ra03	33551968	0	1	17.19	0.375406
1-dom-ref	5.5	Ra03:33552083_G/C	Ra03	33552083	0	1	15.33	0.32273
1-dom-ref	5.5	Ra03:33552412_C/G	Ra03	33552412	0	1	10.36	0.278375
1-dom-ref	5.5	Ra03:33552476_G/A	Ra03	33552476	0	1	6.07	0.22979
1-dom-ref	5.5	Ra03:33552600_T/G	Ra03	33552600	0	1	17.2	0.37448
1-dom-ref	5.5	Ra03:33553283_G/A	Ra03	33553283	0	1	17.2	0.37448
1-dom-ref	5.5	Ra03:33553382_T/A	Ra03	33553382	0	1	17.2	0.37448
1-dom-ref	5.5	Ra03:33553597_G/A	Ra03	33553597	0	1	17.92	0.379181
1-dom-ref	5.5	Ra03:33553647_T/G	Ra03	33553647	0	1	20.55	0.417566
1-dom-ref	5.5	Ra03:33555320_T/C	Ra03	33555320	0	1	17.2	0.37448
1-dom-ref	5.5	Ra03:33555471_A/C	Ra03	33555471	0	1	17.2	0.37448
1-dom-ref	5.5	Ra03:33555652_A/G	Ra03	33555652	0	1	17.2	0.37448
1-dom-ref	5.5	Ra03:33555864_T/A	Ra03	33555864	0	1	17.2	0.37448
1-dom-ref	5.5	Ra03:33555918_A/G	Ra03	33555918	0	1	28.02	0.439542
1-dom-ref	5.5	Ra03:33556014_G/A	Ra03	33556014	0	1	27.73	0.441437
1-dom-ref	5.5	Ra03:33595068_T/C	Ra03	33595068	0	1	29.56	0.524217
1-dom-ref	5.5	Ra03:33597722_A/C	Ra03	33597722	0	1	26.8	0.432237
1-dom-ref	5.5	Ra03:33597813_A/T	Ra03	33597813	0	1	28.29	0.4465
1-dom-ref	5.5	Ra03:33597848_C/T	Ra03	33597848	0	1	29.48	0.455147
1-dom-ref	5.5	Ra03:33599480_A/G	Ra03	33599480	0	1	16.79	0.346026
1-dom-ref	5.5	Ra03:33600233_C/A	Ra03	33600233	0	1	15.33	0.330697
1-dom-ref	5.5	Ra03:33600377_C/T	Ra03	33600377	0	1	27.95	0.44249
1-dom-ref	5.5	Ra03:33601924_T/C	Ra03	33601924	0	1	14.97	0.322828
1-dom-ref	5.5	Ra03:33602015_C/T	Ra03	33602015	0	1	28.11	0.449914
1-dom-ref	5.5	Ra03:33602053_A/G	Ra03	33602053	0	1	17.74	0.379674
1-dom-ref	5.5	Ra03:33602134_T/A	Ra03	33602134	0	1	17.2	0.37448
1-dom-ref	5.5	Ra03:33602288_A/C	Ra03	33602288	0	1	18.11	0.384268
1-dom-ref	5.5	Ra03:33602568_C/T	Ra03	33602568	0	1	16.79	0.346026
1-dom-ref	5.5	Ra03:33602759_C/A	Ra03	33602759	0	1	16.79	0.346026
1-dom-ref	5.5	Ra03:33603651_A/G	Ra03	33603651	0	1	16.34	0.340496
1-dom-ref	5.5	Ra03:33603779_T/C	Ra03	33603779	0	1	17.02	0.346153
1-dom-ref	5.5	Ra03:33603929_G/C	Ra03	33603929	0	1	28.69	0.447011
1-dom-ref	5.5	Ra03:33603984_C/A	Ra03	33603984	0	1	27.97	0.443729
1-dom-ref	5.5	Ra03:33604318_A/C	Ra03	33604318	0	1	14.79	0.324319
1-dom-ref	5.5	Ra03:33604387_G/T	Ra03	33604387	0	1	29.48	0.455147
1-dom-ref	5.5	Ra03:33605784_G/C	Ra03	33605784	0	1	16.33	0.356562
1-dom-ref	5.5	Ra03:33605792_G/T	Ra03	33605792	0	1	14.36	0.316372
1-dom-ref	5.5	Ra03:33605929_A/C	Ra03	33605929	0	1	14.07	0.314726
1-dom-ref	5.5	Ra03:33606317_C/G	Ra03	33606317	0	1	16.79	0.346026
1-dom-ref	5.5	Ra03:33607021_T/G	Ra03	33607021	0	1	16.79	0.346026
1-dom-ref	5.5	Ra03:33607099_A/G	Ra03	33607099	0	1	16.2	0.337588
1-dom-ref	5.5	Ra03:33607212_A/T	Ra03	33607212	0	1	16.45	0.341655
1-dom-ref	5.5	Ra03:33861447_T/G	Ra03	33861447	0	1	59.71	0.731801
1-dom-ref	5.5	Ra03:33980704_A/C	Ra03	33980704	0	1	11.5	0.285719
1-dom-ref	5.5	Ra03:33998268_C/T	Ra03	33998268	0	1	14.83	0.344266
1-dom-ref	5.5	Ra03:33998519_T/C	Ra03	33998519	0	1	8.69	0.284385
1-dom-ref	5.5	Ra03:33998596_T/A	Ra03	33998596	0	1	8.62	0.285988
1-dom-ref	5.5	Ra03:33998635_A/C	Ra03	33998635	0	1	8.47	0.282777
1-dom-ref	5.5	Ra03:33998834_A/G	Ra03	33998834	0	1	12.33	0.341835
1-dom-ref	5.5	Ra03:33998848_A/G	Ra03	33998848	0	1	12.1	0.336341
1-dom-ref	5.5	Ra03:33998903_T/G	Ra03	33998903	0	1	11.04	0.303328
1-dom-ref	5.5	Ra03:33998955_G/A	Ra03	33998955	0	1	7.85	0.259385
1-dom-ref	5.5	Ra03:33999077_T/C	Ra03	33999077	0	1	9.91	0.290705
1-dom-ref	5.5	Ra03:33999121_A/G	Ra03	33999121	0	1	12.1	0.336341
1-dom-ref	5.5	Ra03:33999213_A/G	Ra03	33999213	0	1	13.58	0.342865
1-dom-ref	5.5	Ra03:33999446_A/G	Ra03	33999446	0	1	10.59	0.298988
1-dom-ref	5.5	Ra03:33999798_G/C	Ra03	33999798	0	1	11.27	0.305386
1-dom-ref	5.5	Ra03:34000158_T/C	Ra03	34000158	0	1	12	0.310214
1-dom-ref	5.5	Ra03:34000436_G/T	Ra03	34000436	0	1	9.76	0.281896
1-dom-ref	5.5	Ra03:34000526_A/T	Ra03	34000526	0	1	9.32	0.300861
1-dom-ref	5.5	Ra03:34000592_C/G	Ra03	34000592	0	1	11.58	0.312032
1-dom-ref	5.5	Ra03:34000815_G/T	Ra03	34000815	0	1	14.76	0.346067
1-dom-ref	5.5	Ra03:34001355_A/C	Ra03	34001355	0	1	14.76	0.346067
1-dom-ref	5.5	Ra03:34001978_T/A	Ra03	34001978	0	1	5.61	0.230647
1-dom-ref	5.5	Ra03:34001983_T/G	Ra03	34001983	0	1	5.61	0.230647
1-dom-ref	5.5	Ra03:34002418_C/T	Ra03	34002418	0	1	10.27	0.290101
1-dom-ref	5.5	Ra03:34002465_A/T	Ra03	34002465	0	1	8.17	0.270408
1-dom-ref	5.5	Ra03:34002640_A/T	Ra03	34002640	0	1	14.1	0.337407
1-dom-ref	5.5	Ra03:34003245_G/C	Ra03	34003245	0	1	8.28	0.286277
1-dom-ref	5.5	Ra03:34003247_A/C	Ra03	34003247	0	1	13.98	0.333514
1-dom-ref	5.5	Ra03:34003515_C/A	Ra03	34003515	0	1	9.02	0.294282
1-dom-ref	5.5	Ra03:34003595_G/A	Ra03	34003595	0	1	5.61	0.230647
1-dom-ref	5.5	Ra03:34003628_C/G	Ra03	34003628	0	1	8.95	0.29216
1-dom-ref	5.5	Ra03:34003647_C/T	Ra03	34003647	0	1	5.61	0.230647
1-dom-ref	5.5	Ra03:34003670_G/A	Ra03	34003670	0	1	8.95	0.29216
1-dom-ref	5.5	Ra03:34003735_C/A	Ra03	34003735	0	1	5.61	0.230647
1-dom-ref	5.5	Ra03:34004219_T/C	Ra03	34004219	0	1	14.08	0.333707
1-dom-ref	5.5	Ra03:34004247_C/T	Ra03	34004247	0	1	8.95	0.29216
1-dom-ref	5.5	Ra03:34004384_G/T	Ra03	34004384	0	1	5.61	0.230647
1-dom-ref	5.5	Ra03:34005446_T/C	Ra03	34005446	0	1	9.74	0.284102
1-dom-ref	5.5	Ra03:34006013_C/T	Ra03	34006013	0	1	9.57	0.301433
1-dom-ref	5.5	Ra03:34006836_T/C	Ra03	34006836	0	1	5.61	0.230647
1-dom-ref	5.5	Ra03:34007104_T/A	Ra03	34007104	0	1	14.76	0.346067
1-dom-ref	5.5	Ra03:34007137_G/A	Ra03	34007137	0	1	5.94	0.237329
1-dom-ref	5.5	Ra03:34007181_T/C	Ra03	34007181	0	1	10.85	0.301758
1-dom-ref	5.5	Ra03:34007261_G/T	Ra03	34007261	0	1	14.76	0.346067
1-dom-ref	5.5	Ra03:34007447_T/G	Ra03	34007447	0	1	14.76	0.346067
1-dom-ref	5.5	Ra03:34254029_C/T	Ra03	34254029	0	1	34.02	0.533561
1-dom-ref	5.5	Ra03:34254030_T/C	Ra03	34254030	0	1	34.02	0.533561
1-dom-ref	5.5	Ra03:34254031_G/A	Ra03	34254031	0	1	14.76	0.346067
1-dom-ref	5.5	Ra03:34254040_G/A	Ra03	34254040	0	1	34.02	0.533561
1-dom-ref	5.5	Ra03:34254203_T/G	Ra03	34254203	0	1	13.23	0.332328
1-dom-ref	5.5	Ra03:34254495_A/C	Ra03	34254495	0	1	8.59	0.284649
1-dom-ref	5.5	Ra03:34254688_C/T	Ra03	34254688	0	1	13.06	0.324359
1-dom-ref	5.5	Ra03:34254787_G/A	Ra03	34254787	0	1	34.89	0.531566
1-dom-ref	5.5	Ra03:34254967_C/T	Ra03	34254967	0	1	8.46	0.280538
1-dom-ref	5.5	Ra03:34254988_C/A	Ra03	34254988	0	1	8.76	0.283173
1-dom-ref	5.5	Ra03:34254997_T/A	Ra03	34254997	0	1	8.61	0.281715
1-dom-ref	5.5	Ra03:34255006_C/G	Ra03	34255006	0	1	8.61	0.281715
1-dom-ref	5.5	Ra03:34255231_G/A	Ra03	34255231	0	1	14.76	0.346067
1-dom-ref	5.5	Ra03:34255922_A/T	Ra03	34255922	0	1	14.76	0.346067
1-dom-ref	5.5	Ra03:34256085_A/T	Ra03	34256085	0	1	34.21	0.529895
1-dom-ref	5.5	Ra03:34256878_T/C	Ra03	34256878	0	1	8.76	0.283173
1-dom-ref	5.5	Ra03:34257020_G/A	Ra03	34257020	0	1	14.76	0.346067
1-dom-ref	5.5	Ra03:34428371_T/C	Ra03	34428371	0	1	59.71	0.731801
1-dom-ref	5.5	Ra03:34460051_C/G	Ra03	34460051	0	1	15.35	0.373204
1-dom-ref	5.5	Ra03:34566870_C/T	Ra03	34566870	0	1	7.6	0.263917
1-dom-ref	5.5	Ra03:34567388_G/A	Ra03	34567388	0	1	8.85	0.289935
1-dom-ref	5.5	Ra03:34567418_G/A	Ra03	34567418	0	1	8.52	0.282076
1-dom-ref	5.5	Ra03:34569540_A/C	Ra03	34569540	0	1	8.91	0.296021
1-dom-ref	5.5	Ra03:34570748_A/G	Ra03	34570748	0	1	7.73	0.269762
1-dom-ref	5.5	Ra03:34847007_A/G	Ra03	34847007	0	1	15.11	0.348051
1-dom-ref	5.5	Ra03:34847034_T/C	Ra03	34847034	0	1	9.59	0.242712
1-dom-ref	5.5	Ra03:34847100_A/C	Ra03	34847100	0	1	7.46	0.271969
1-dom-ref	5.5	Ra03:34847913_T/C	Ra03	34847913	0	1	14.75	0.343505
1-dom-ref	5.5	Ra03:34848301_T/C	Ra03	34848301	0	1	14.32	0.312921
1-dom-ref	5.5	Ra03:34879529_A/T	Ra03	34879529	0	1	9.52	0.269962
1-dom-ref	5.5	Ra03:34879581_T/A	Ra03	34879581	0	1	15.32	0.325694
1-dom-ref	5.5	Ra03:34879827_T/A	Ra03	34879827	0	1	11.14	0.304885
1-dom-ref	5.5	Ra03:34879915_T/A	Ra03	34879915	0	1	12.02	0.291239
1-dom-ref	5.5	Ra03:34879917_C/A	Ra03	34879917	0	1	12.02	0.291239
1-dom-ref	5.5	Ra03:34880059_T/C	Ra03	34880059	0	1	15.18	0.324371
1-dom-ref	5.5	Ra03:34880237_C/G	Ra03	34880237	0	1	15.31	0.326101
1-dom-ref	5.5	Ra03:34880261_G/T	Ra03	34880261	0	1	15.11	0.348051
1-dom-ref	5.5	Ra03:34880321_A/G	Ra03	34880321	0	1	9.21	0.263833
1-dom-ref	5.5	Ra03:34880525_G/T	Ra03	34880525	0	1	13.88	0.307907
1-dom-ref	5.5	Ra03:34880567_C/T	Ra03	34880567	0	1	14.86	0.320006
1-dom-ref	5.5	Ra03:34880632_C/A	Ra03	34880632	0	1	14.86	0.320006
1-dom-ref	5.5	Ra03:34880676_C/T	Ra03	34880676	0	1	15.18	0.324371
1-dom-ref	5.5	Ra03:34880826_G/A	Ra03	34880826	0	1	9.52	0.269962
1-dom-ref	5.5	Ra03:34880936_A/G	Ra03	34880936	0	1	9.52	0.269962
1-dom-ref	5.5	Ra03:35067676_C/T	Ra03	35067676	0	1	20.26	0.357797
1-dom-ref	5.5	Ra03:35353816_C/G	Ra03	35353816	0	1	11.42	0.286333
1-dom-ref	5.5	Ra03:35829899_T/C	Ra03	35829899	0	1	7.94	0.283923
1-dom-ref	5.5	Ra03:35830012_T/C	Ra03	35830012	0	1	16.87	0.318355
1-dom-ref	5.5	Ra03:35830106_G/A	Ra03	35830106	0	1	16.59	0.341954
1-dom-ref	5.5	Ra03:35830297_C/T	Ra03	35830297	0	1	6.62	0.217295
1-dom-ref	5.5	Ra03:35830298_C/T	Ra03	35830298	0	1	16.66	0.314613
1-dom-ref	5.5	Ra03:35830399_C/T	Ra03	35830399	0	1	16.49	0.339362
1-dom-ref	5.5	Ra03:35830496_G/A	Ra03	35830496	0	1	7.94	0.283923
1-dom-ref	5.5	Ra03:35830791_C/G	Ra03	35830791	0	1	17	0.320095
1-dom-ref	5.5	Ra03:35830802_A/C	Ra03	35830802	0	1	17	0.320095
1-dom-ref	5.5	Ra03:35830893_C/G	Ra03	35830893	0	1	17	0.320095
1-dom-ref	5.5	Ra03:35830959_G/A	Ra03	35830959	0	1	16.59	0.341954
1-dom-ref	5.5	Ra03:35830986_C/T	Ra03	35830986	0	1	16.59	0.341954
1-dom-ref	5.5	Ra03:35831217_G/C	Ra03	35831217	0	1	11.87	0.262227
1-dom-ref	5.5	Ra03:35882634_G/A	Ra03	35882634	0	1	7.6	0.274511
1-dom-ref	5.5	Ra03:36070723_A/G	Ra03	36070723	0	1	16.59	0.341954
1-dom-ref	5.5	Ra03:36071039_C/A	Ra03	36071039	0	1	16.59	0.341954
1-dom-ref	5.5	Ra03:36071102_A/T	Ra03	36071102	0	1	16.59	0.341954
1-dom-ref	5.5	Ra03:36071213_A/T	Ra03	36071213	0	1	11.34	0.304234
1-dom-ref	5.5	Ra03:36071280_G/T	Ra03	36071280	0	1	16.31	0.34007
1-dom-ref	5.5	Ra03:36071312_C/G	Ra03	36071312	0	1	11.5	0.305162
1-dom-ref	5.5	Ra03:36071343_T/C	Ra03	36071343	0	1	9.69	0.261787
1-dom-ref	5.5	Ra03:36071378_A/G	Ra03	36071378	0	1	15.52	0.332047
1-dom-ref	5.5	Ra03:36071437_C/A	Ra03	36071437	0	1	13.12	0.325067
1-dom-ref	5.5	Ra03:36071823_T/C	Ra03	36071823	0	1	11.46	0.307161
1-dom-ref	5.5	Ra03:36072046_G/A	Ra03	36072046	0	1	6.7	0.245097
1-dom-ref	5.5	Ra03:36072057_T/C	Ra03	36072057	0	1	15.98	0.314542
1-dom-ref	5.5	Ra03:36072082_G/A	Ra03	36072082	0	1	15.71	0.31211
1-dom-ref	5.5	Ra03:36072084_G/T	Ra03	36072084	0	1	12.75	0.308057
1-dom-ref	5.5	Ra03:36072098_C/T	Ra03	36072098	0	1	14.86	0.307242
1-dom-ref	5.5	Ra03:36072205_T/G	Ra03	36072205	0	1	16.09	0.317115
1-dom-ref	5.5	Ra03:36072303_G/A	Ra03	36072303	0	1	12.79	0.326367
1-dom-ref	5.5	Ra03:36072351_C/T	Ra03	36072351	0	1	16.59	0.341954
1-dom-ref	5.5	Ra03:36072621_T/A	Ra03	36072621	0	1	11.95	0.266593
1-dom-ref	5.5	Ra03:36072639_T/C	Ra03	36072639	0	1	11.95	0.266593
1-dom-ref	5.5	Ra03:36072649_G/C	Ra03	36072649	0	1	11.95	0.266593
1-dom-ref	5.5	Ra03:36072832_C/A	Ra03	36072832	0	1	12.79	0.326367
1-dom-ref	5.5	Ra03:36356832_T/A	Ra03	36356832	0	1	12.79	0.326367
1-dom-ref	5.5	Ra03:36356982_A/T	Ra03	36356982	0	1	12.58	0.320012
1-dom-ref	5.5	Ra03:36357581_C/A	Ra03	36357581	0	1	12.79	0.326367
1-dom-ref	5.5	Ra03:36357862_T/C	Ra03	36357862	0	1	12.79	0.326367
1-dom-ref	5.5	Ra03:36436730_T/A	Ra03	36436730	0	1	12.79	0.326367
1-dom-ref	5.5	Ra03:36978136_A/G	Ra03	36978136	0	1	9.71	0.242865
1-dom-ref	5.5	Ra03:36978365_C/T	Ra03	36978365	0	1	9.71	0.242865
1-dom-ref	5.5	Ra03:36978445_C/A	Ra03	36978445	0	1	11.1	0.289412
1-dom-ref	5.5	Ra03:36978735_G/A	Ra03	36978735	0	1	6.75	0.208838
1-dom-ref	5.5	Ra03:37207638_T/G	Ra03	37207638	0	1	6.72	0.236559
1-dom-ref	5.5	Ra03:37259386_A/T	Ra03	37259386	0	1	10.8	0.286926
1-dom-ref	5.5	Ra03:37259826_T/G	Ra03	37259826	0	1	10.97	0.287455
1-dom-ref	5.5	Ra03:37260289_T/G	Ra03	37260289	0	1	11.92	0.301739
1-dom-ref	5.5	Ra03:37260704_T/G	Ra03	37260704	0	1	10.55	0.282517
1-dom-ref	5.5	Ra03:37260749_C/A	Ra03	37260749	0	1	11.39	0.295182
1-dom-ref	5.5	Ra03:37738370_G/C	Ra03	37738370	0	1	11.38	0.293955
1-dom-ref	5.5	Ra03:37738751_A/G	Ra03	37738751	0	1	9.82	0.268983
1-dom-ref	5.5	Ra03:38164663_G/T	Ra03	38164663	0	1	10.15	0.285682
1-dom-ref	5.5	Ra03:38164765_G/A	Ra03	38164765	0	1	10.15	0.285682
1-dom-ref	5.5	Ra03:38165719_G/A	Ra03	38165719	0	1	10.15	0.285682
1-dom-ref	5.5	Ra03:38166064_T/G	Ra03	38166064	0	1	10.15	0.285682
1-dom-ref	5.5	Ra03:38166090_A/G	Ra03	38166090	0	1	10.15	0.285682
1-dom-ref	5.5	Ra03:38193508_C/T	Ra03	38193508	0	1	10.22	0.289568
1-dom-ref	5.5	Ra03:38631296_T/G	Ra03	38631296	0	1	9.34	0.297188
1-dom-ref	5.5	Ra03:38765751_A/T	Ra03	38765751	0	1	11.66	0.316679
1-dom-ref	5.5	Ra03:38890193_A/G	Ra03	38890193	0	1	11.46	0.284168
1-dom-ref	5.5	Ra03:38890561_T/C	Ra03	38890561	0	1	7.91	0.209838
1-dom-ref	5.5	Ra03:39091828_C/T	Ra03	39091828	0	1	13.48	0.313671
1-dom-ref	5.5	Ra03:39099397_A/G	Ra03	39099397	0	1	12.82	0.304928
1-dom-ref	5.5	Ra03:39157782_T/A	Ra03	39157782	0	1	11.05	0.278866
1-dom-ref	5.5	Ra03:39158190_G/A	Ra03	39158190	0	1	11.46	0.284168
1-dom-ref	5.5	Ra03:39159092_T/C	Ra03	39159092	0	1	10.78	0.274546
1-dom-ref	5.5	Ra03:39519667_A/G	Ra03	39519667	0	1	8.54	0.245686
1-dom-ref	5.5	Ra03:39520139_G/A	Ra03	39520139	0	1	8.54	0.245686
1-dom-ref	5.5	Ra03:39520557_A/G	Ra03	39520557	0	1	8.54	0.245686
1-dom-ref	5.5	Ra03:39910446_C/T	Ra03	39910446	0	1	6.9	0.230683
1-dom-ref	5.5	Ra03:40506517_C/G	Ra03	40506517	0	1	5.64	0.212416
1-dom-ref	5.5	Ra03:40560976_G/C	Ra03	40560976	0	1	5.64	0.212416
1-dom-ref	5.5	Ra03:40562434_C/T	Ra03	40562434	0	1	6.79	0.218693
1-dom-ref	5.5	Ra03:40591592_A/G	Ra03	40591592	0	1	6.92	0.191681
1-dom-ref	5.5	Ra03:40659038_T/G	Ra03	40659038	0	1	5.64	0.212416
1-dom-ref	5.5	Ra03:40659175_A/G	Ra03	40659175	0	1	5.59	0.21082
1-dom-ref	5.5	Ra03:40659274_A/G	Ra03	40659274	0	1	6.12	0.22079
1-dom-ref	5.5	Ra03:40661081_A/G	Ra03	40661081	0	1	8.93	0.259013
1-dom-ref	5.5	Ra03:40661147_G/T	Ra03	40661147	0	1	9.06	0.259151
1-dom-ref	5.5	Ra03:40688327_G/A	Ra03	40688327	0	1	5.64	0.212416
1-dom-ref	5.5	Ra03:40688473_T/G	Ra03	40688473	0	1	5.64	0.212416
1-dom-ref	5.5	Ra03:41668169_T/A	Ra03	41668169	0	1	10.99	0.27851
