# Supplementary material for: A single genomic region controls primocane fruiting in tetraploid blackberry
Source: Genetics. 2026 Mar 23;233(2):iyag078. doi: 10.1093/genetics/iyag078 (PMC13232755; doi:10.1093/genetics/iyag078)
Supplement: iyag078_Supplementary_Data [file iyag078_supplementary_data.zip › Supplemental_Table_3_GENETICS-2025-308894.csv]

Supplementary Table 3. Genotypic data for the biparental population �1937� (113 progeny) derived from a cross between the FF genotype �S16� and the PF genotype �S242�, along with their phenotypic classification as PF (Primocane-fruiting) or FF (Floricane-fruiting).
Chr	Position	S16	S242	1937-02	1937-04	1937-05	1937-06	1937-08	1937-09	1937-10	1937-11	1937-13	1937-14	1937-15	1937-16	1937-17	1937-18	1937-19	1937-20	1937-21	1937-22	1937-24	1937-25	1937-26	1937-27	1937-30	1937-31	1937-32	1937-34	1937-35	1937-36	1937-37	1937-39	1937-41	1937-42	1937-43	1937-44	1937-45	1937-46	1937-47	1937-49	1937-50	1937-53	1937-55	1937-58	1937-59	1937-60	1937-61	1937-63
Number of reads		13,437,186	10,819,676	6,483,666	5,475,429	2,339,249	3,073,734	19,130,885	6,004,523	3,359,951	8,874,396	5,360,054	9,385,994	1,833,001	1,927,213	2,788,703	10,144,168	20,717,440	2,320,156	6,494,781	6,888,697	8,470,105	5,748,467	2,400,677	8,850,626	10,839,489	5,873,350	3,318,553	2,757,780	5,879,760	2,609,953	21,507,549	3,206,806	4,157,227	2,548,079	7,458,495	11,091,644	4,395,314	3,404,130	3,122,475	3,973,601	5,271,880	2,439,378	6,197,852	4,943,325	10,141,451	2,952,378	6,075,630	2,788,055
PF phenotype		FF	PF	PF	PF	PF	PF	FF	PF	FF	PF	FF	FF	FF	PF	PF	PF	PF	PF	PF	FF	FF	FF	PF	PF	FF	FF	PF	FF	FF	PF	FF	FF	PF	PF	FF	FF	FF	PF	PF	PF	PF	FF	FF	PF	PF	PF	FF	PF
Ra03	33338602	1	0	0	0	0	0	1	0	1	0	1	1	1	0	0	0	0	0	0	1	1	1	0	0	1	1	0	1	1	0	1	1	0	0	1	1	1	0	0	0	0	1	1	0	0	0	1	0
Ra01	18990	0	0	0	0	0	0	0	0	0	0	0	0	0	0	0	0	0	0	0	0	0	0	0	0	0	0	0	0	0	0	0	0	0	0	0	0	0	0	0	0	0	0	0	0	0	0	0	0
Ra01	19021	4	3	3	3	3	3	4	3	4	3	4	4	3	2	4	3	3	3	3	3	3	4	4	3	3	3	4	4	4	2	4	4	4	3	3	4	3	3	4	3	4	3	3	3	4	4	3	3
Ra01	19031	0	0	0	0	0	0	0	0	0	0	0	0	0	0	0	0	0	0	0	0	0	0	0	0	0	0	0	0	0	0	0	0	0	0	0	0	0	0	0	0	0	0	0	0	0	0	0	0
Ra01	19060	0	0	0	0	0	0	0	0	0	0	0	0	0	0	0	0	0	0	0	0	0	0	0	0	0	0	0	0	0	0	0	0	0	0	0	0	0	0	0	0	0	0	0	0	0	0	0	0
Ra01	19232	0	0	0	0	0	0	0	0	0	0	0	0	0	0	0	0	0	0	0	0	0	0	0	0	0	0	0	0	0	0	0	0	0	0	0	0	0	0	0	0	0	0	0	0	0	0	0	0
Ra01	27084	0	0	0	0	0	0	0	0	0	0	0	0	0	0	0	0	0	0	0	0	0	0	0	0	0	0	0	0	0	0	0	0	0	0	0	0	0	0	0	0	0	0	0	0	0	0	0	0
Ra01	56912	0	0	0	0	0	0	0	0	0	0	0	0	0	0	0	0	0	0	0	0	0	0	0	0	0	0	0	0	0	0	0	0	0	0	0	0	0	0	0	0	0	0	0	0	0	0	0	0
Ra01	56931	0	0	0	0	0	0	0	0	0	0	0	0	0	0	0	0	0	0	0	0	0	0	0	0	0	0	0	0	0	0	0	0	0	0	0	0	0	0	0	0	0	0	0	0	0	0	0	0
Ra01	56946	0	0	0	0	0	0	0	0	0	0	0	0	0	0	0	0	0	0	0	0	0	0	0	0	0	0	0	0	0	0	0	0	0	0	0	0	0	0	0	0	0	0	0	0	0	0	0	0
Ra01	57748	0	0	0	0	0	0	0	0	0	0	0	0	0	0	0	0	0	0	0	0	0	0	0	0	0	0	0	0	0	0	0	0	0	0	0	0	0	0	0	0	0	0	0	0	0	0	0	0
Ra01	97213	0	1	1	1	1	1	0	1	0	1	0	0	1	1	0	1	1	1	1	1	1	0	0	1	1	1	0	0	0	1	0	0	0	1	1	0	1	1	0	1	0	1	1	1	0	0	1	1
Ra01	97238	0	0	0	0	0	0	0	0	0	0	0	0	0	0	0	0	0	0	0	0	0	0	0	0	0	0	0	0	0	0	0	0	0	0	0	0	0	0	0	0	0	0	0	0	0	0	0	0
Ra01	130703	0	0	0	0	0	0	0	0	0	0	0	0	0	0	0	0	0	0	0	0	0	0	0	0	0	0	0	0	0	0	0	0	0	0	0	0	0	0	0	0	0	0	0	0	0	0	0	0
Ra01	130758	0	0	0	0	0	0	0	0	0	0	0	0	0	0	0	0	0	0	0	0	0	0	0	0	0	0	0	0	0	0	0	0	0	0	0	0	0	0	0	0	0	0	0	0	0	0	0	0
Ra01	132836	0	1	2	1	1	1	1	1	0	0	1	1	1	0	1	0	0	1	1	0	0	1	2	0	0	0	1	1	1	0	1	0	0	1	0	1	0	0	0	0	0	0	0	1	1	1	0	2
Ra01	132844	0	0	0	0	0	0	0	0	0	0	0	0	0	0	0	0	0	0	0	0	0	0	0	0	0	0	0	0	0	0	0	0	0	0	0	0	0	0	0	0	0	0	0	0	0	0	0	0
Ra01	132882	0	0	0	0	0	0	0	0	0	0	0	0	0	0	0	0	0	0	0	0	0	0	0	0	0	0	0	0	0	0	0	0	0	0	0	0	0	0	0	0	0	0	0	0	0	0	0	0
Ra01	134108	0	0	0	0	1	1	0	0	1	0	0	0	0	1	0	0	0	0	0	0	0	0	1	0	0	1	0	0	1	0	0	0	2	1	0	0	1	0	1	1	1	1	0	0	0	1	1	0
Ra01	134189	0	0	0	0	0	0	0	0	0	0	0	0	0	0	0	0	0	0	0	0	0	0	0	0	0	0	0	0	0	0	0	0	0	0	0	0	0	0	0	0	0	0	0	0	0	0	0	0
Ra01	134193	0	0	0	0	0	0	0	0	0	0	0	0	0	0	0	0	0	0	0	0	0	0	0	0	0	0	0	0	0	0	0	0	0	0	0	0	0	0	0	0	0	0	0	0	0	0	0	0
Ra01	146098	0	2	2	2	2	2	1	2	0	1	1	1	1	1	1	1	1	2	2	1	1	1	1	1	1	1	1	1	1	1	1	0	0	2	1	1	1	1	0	1	0	1	1	2	2	1	1	2
Ra01	150340	0	0	0	0	0	0	0	0	0	0	0	0	0	0	0	0	0	0	0	0	0	0	0	0	0	0	0	0	0	0	0	0	0	0	0	0	0	0	0	0	0	0	0	0	0	0	0	0
Ra01	150370	0	0	0	0	0	0	0	0	0	0	0	0	0	0	0	0	0	0	0	0	0	0	0	0	0	0	0	0	0	0	0	0	0	0	0	0	0	0	0	0	0	0	0	0	0	0	0	0
Ra01	151154	0	1	1	1	1	1	0	1	0	1	0	0	1	1	0	1	1	1	1	1	1	0	0	1	1	1	0	0	0	1	0	0	0	1	1	0	1	1	0	1	0	1	1	1	0	0	1	1
Ra01	151335	2	1	1	2	2	2	1	2	1	1	1	1	1	2	0	1	3	2	2	1	3	1	2	0	1	1	1	2	1	1	0	0	2	3	1	1	2	1	1	1	1	1	1	4	2	1	1	0
Ra01	151355	0	0	0	0	0	0	0	0	0	0	0	0	0	0	0	0	0	0	0	0	0	0	0	0	0	0	0	0	0	0	0	0	0	0	0	0	0	0	0	0	0	0	0	0	0	0	0	0
Ra01	159797	0	1	1	1	1	1	0	1	0	1	0	0	1	1	0	1	1	1	1	1	1	0	0	1	1	1	0	0	0	2	0	0	0	1	1	0	1	1	0	1	0	1	1	1	0	0	1	1
Ra01	161164	0	2	2	2	2	2	1	2	0	1	1	1	2	1	1	1	1	2	2	1	1	1	1	1	1	1	1	1	1	1	1	0	0	2	1	1	1	1	0	1	0	1	1	2	2	1	1	2
Ra01	161176	0	1	1	1	1	1	0	1	0	1	0	0	1	1	0	1	1	1	1	1	1	0	0	1	1	1	0	0	0	1	0	0	0	1	1	0	1	1	0	1	0	1	1	1	0	0	1	1
Ra01	169239	0	0	0	0	0	0	0	0	0	0	0	0	0	0	0	0	0	0	0	0	0	0	0	0	0	0	0	0	0	0	0	0	0	0	0	0	0	0	0	0	0	0	0	0	0	0	0	0
Ra01	169251	0	2	3	2	2	2	1	2	0	1	1	1	2	1	1	1	1	2	2	1	1	1	1	1	1	1	1	1	1	1	1	0	0	2	1	1	1	1	0	1	0	1	1	2	2	1	1	2
Ra01	171082	4	2	2	2	2	2	3	2	4	3	3	3	2	3	3	3	3	2	2	3	3	3	3	3	3	3	3	3	3	3	3	4	4	2	3	3	3	3	4	3	4	3	3	2	2	3	3	2
Ra01	171084	0	0	0	0	0	0	0	0	0	0	0	0	0	0	0	0	0	0	0	0	0	0	0	0	0	0	0	0	0	0	0	0	0	0	0	0	0	0	0	0	0	0	0	0	0	0	0	0
Ra01	171102	0	0	0	0	0	0	0	0	0	0	0	0	0	0	0	0	0	0	0	0	0	0	0	0	0	0	0	0	0	0	0	0	0	0	0	0	0	0	0	0	0	0	0	0	0	0	0	0
Ra01	226231	0	0	0	0	0	0	0	0	0	0	0	0	0	0	0	0	0	0	0	0	0	0	0	0	0	0	0	0	0	0	0	0	0	0	0	0	0	0	0	0	0	0	0	0	0	0	0	0
Ra01	226233	0	0	0	0	0	0	0	0	0	0	0	0	0	0	0	0	0	0	0	0	0	0	0	0	0	0	0	0	0	0	0	0	0	0	0	0	0	0	0	0	0	0	0	0	0	0	0	0
Ra01	226265	0	1	1	1	1	1	0	1	0	1	0	0	1	1	0	1	1	1	1	1	1	0	0	1	1	1	0	0	0	1	0	0	0	1	1	0	1	1	0	1	0	1	1	1	0	0	1	1
Ra01	275814	0	0	0	0	0	0	0	0	0	0	0	0	0	0	0	0	0	0	0	0	0	0	0	0	0	0	0	0	0	0	0	0	0	0	0	0	0	0	0	0	0	0	0	0	0	0	0	0
Ra01	275833	0	1	1	1	1	1	1	1	0	0	1	1	1	0	1	0	0	1	1	0	0	1	1	0	0	0	1	1	1	0	1	0	0	1	0	1	0	0	0	0	0	0	0	1	2	1	0	1
Ra01	276228	2	0	0	1	1	1	1	1	1	1	0	1	0	1	0	1	3	1	1	0	2	1	1	0	1	1	1	1	1	0	0	0	2	0	0	1	1	0	1	1	1	1	0	2	1	1	1	0
Ra01	276229	2	2	2	1	1	1	2	1	3	2	4	2	2	2	3	2	1	1	1	3	1	2	2	3	2	2	2	2	2	3	3	4	2	1	3	2	2	3	3	2	3	2	3	0	1	2	2	2
Ra01	276800	0	0	0	0	0	0	0	0	0	0	0	0	0	0	0	0	0	0	0	0	0	0	0	0	0	0	0	0	0	0	0	0	0	0	0	0	0	0	0	0	0	0	0	0	0	0	0	0
Ra01	289275	0	0	0	0	0	0	0	0	0	0	0	0	0	0	0	0	0	0	0	0	0	0	0	0	0	0	0	0	0	0	0	0	0	0	0	0	0	0	0	0	0	0	0	0	0	0	0	0
Ra01	308818	0	0	0	0	0	0	0	0	0	0	0	0	0	0	0	0	0	0	0	0	0	0	0	0	0	0	0	0	0	0	0	0	0	0	0	0	0	0	0	0	0	0	0	0	0	0	0	0
Ra01	308853	2	2	2	1	1	1	2	1	3	2	2	2	2	2	3	2	1	1	1	3	1	2	2	3	2	2	2	2	2	3	3	4	2	1	3	2	2	3	3	2	3	2	3	0	1	2	2	2
Ra01	316807	2	1	1	2	2	2	1	2	1	2	1	1	1	2	0	2	3	2	2	1	3	1	1	1	2	2	1	1	1	1	0	0	2	2	1	1	2	1	1	2	1	2	1	3	1	1	2	1
Ra01	316825	0	0	0	0	0	0	0	0	0	0	0	0	0	0	0	0	0	0	0	0	0	0	0	0	0	0	0	0	0	0	0	0	0	0	0	0	0	0	0	0	0	0	0	0	0	0	0	0
Ra01	316827	0	0	0	0	0	0	0	0	0	0	0	0	0	0	0	0	0	0	0	0	0	0	0	0	0	0	0	0	0	0	0	0	0	0	0	0	0	0	0	0	0	0	0	0	0	0	0	0
Ra01	316829	0	0	0	0	0	0	0	0	0	0	0	0	0	0	0	0	0	0	0	0	0	0	0	0	0	0	0	0	0	0	0	0	0	0	0	0	0	0	0	0	0	0	0	0	0	0	0	0
Ra01	322499	0	0	0	0	0	0	0	0	0	0	0	0	0	0	0	0	0	0	0	0	0	0	0	0	0	0	0	0	0	0	0	0	0	0	0	0	0	0	0	0	0	0	0	0	0	0	0	0
Ra01	322504	0	0	0	0	0	0	0	0	0	0	0	0	0	0	0	0	0	0	0	0	0	0	0	0	0	0	0	0	0	0	0	0	0	0	0	0	0	0	0	0	0	0	0	0	0	0	0	0
Ra01	322532	0	0	0	0	0	0	0	0	0	0	0	0	0	0	0	0	0	0	0	0	0	0	0	0	0	0	0	0	0	0	0	0	0	0	0	0	0	0	0	0	0	0	0	0	0	0	0	0
Ra01	322785	2	2	2	1	1	1	2	1	3	2	2	2	2	2	3	2	1	1	1	3	1	2	2	3	2	2	2	2	2	3	3	4	2	1	3	2	3	3	3	2	3	2	3	0	1	2	2	2
Ra01	323866	0	2	2	2	2	2	1	2	0	1	1	1	2	1	1	1	1	2	2	1	1	1	1	1	1	1	1	1	1	2	1	0	0	2	1	1	1	1	0	1	0	1	1	2	2	1	1	2
Ra01	338122	0	0	0	0	0	0	0	0	0	0	0	0	0	0	0	0	0	0	0	0	0	0	0	0	0	0	0	0	0	0	0	0	0	0	0	0	0	0	0	0	0	0	0	0	0	0	0	0
Ra01	338129	2	3	3	2	2	2	3	2	3	2	3	3	3	2	4	2	1	2	2	3	1	3	3	3	2	2	3	3	3	3	4	4	2	2	3	3	2	3	3	2	3	2	3	1	3	3	2	3
Ra01	338135	2	3	3	2	2	2	3	2	3	2	3	3	3	2	4	2	1	2	2	3	1	3	3	3	2	2	3	3	3	3	4	4	2	2	3	3	2	3	3	2	3	2	3	1	3	3	2	3
Ra01	339107	0	1	1	1	1	1	0	1	0	1	0	0	1	1	0	1	1	1	1	1	1	0	0	1	1	1	0	0	0	1	0	0	0	1	1	0	1	1	0	1	0	1	1	1	0	0	1	1
Ra01	340924	0	0	0	0	0	0	0	0	0	0	0	0	0	0	0	0	0	0	0	0	0	0	0	0	0	0	0	0	0	0	0	0	0	0	0	0	0	0	0	0	0	0	0	0	0	0	0	0
Ra01	340935	0	0	0	0	0	0	0	0	0	0	0	0	0	0	0	0	0	0	0	0	0	0	0	0	0	0	0	0	0	0	0	0	0	0	0	0	0	0	0	0	0	0	0	0	0	0	0	0
Ra01	342495	0	0	0	0	0	0	0	0	0	0	0	0	0	0	0	0	0	0	0	0	0	0	0	0	0	0	0	0	0	0	0	0	0	0	0	0	0	0	0	0	0	0	0	0	0	0	0	0
Ra01	355467	0	2	2	2	2	2	1	2	0	1	1	1	2	1	1	1	1	2	2	1	1	1	1	1	1	1	1	1	1	1	1	0	0	2	1	1	1	1	0	1	0	1	1	2	2	1	1	2
Ra01	357082	0	0	0	0	0	0	0	0	0	0	0	0	0	0	0	0	0	0	0	0	0	0	0	0	0	0	0	0	0	0	0	0	0	0	0	0	0	0	0	0	0	0	0	0	0	0	0	0
Ra01	357103	0	1	2	2	2	2	1	1	0	1	1	1	1	1	1	1	1	2	2	1	1	1	1	1	1	1	1	1	1	1	1	0	0	2	1	1	1	1	0	1	0	1	1	2	2	1	1	2
Ra01	359018	0	0	0	0	0	0	0	0	0	0	0	0	0	0	0	0	0	0	0	0	0	0	0	0	0	0	0	0	0	0	0	0	0	0	0	0	0	0	0	0	0	0	0	0	0	0	0	0
Ra01	359044	4	4	4	4	4	4	4	4	4	4	4	4	4	4	4	4	4	4	4	4	4	4	4	4	4	4	4	4	4	4	4	4	4	4	4	4	4	4	4	4	4	4	4	4	4	4	4	4
Ra01	366621	2	1	1	2	2	2	1	2	1	2	1	1	1	2	0	2	3	2	2	1	3	1	2	1	2	2	1	1	1	2	0	0	2	3	1	1	2	1	1	2	1	2	1	3	1	1	2	1
Ra01	368214	0	1	1	1	1	1	0	1	0	1	0	0	1	1	0	1	1	1	1	1	1	0	0	1	1	1	0	0	0	1	0	0	0	1	1	0	1	1	0	1	0	1	1	1	0	0	1	1
Ra01	377096	0	0	0	0	0	0	0	0	0	0	0	0	0	0	0	0	0	0	0	0	0	0	0	0	0	0	0	0	0	0	0	0	0	0	0	0	0	0	0	0	0	0	0	0	0	0	0	0
Ra01	377127	0	0	0	0	0	0	0	0	0	0	0	0	0	0	0	0	0	0	0	0	0	0	0	0	0	0	0	0	0	0	0	0	0	0	0	0	0	0	0	0	0	0	0	0	0	0	0	0
Ra01	395354	0	2	2	2	2	2	1	2	0	1	1	1	2	1	1	1	1	2	2	1	1	1	1	1	1	1	1	1	1	1	1	0	0	2	1	1	1	1	0	1	0	1	1	2	2	1	1	2
Ra01	421824	0	0	0	0	0	0	0	0	0	0	0	0	0	0	0	0	0	0	0	0	0	0	0	0	0	0	0	0	0	0	0	0	0	0	0	0	0	0	0	0	0	0	0	0	0	0	0	0
Ra01	421863	0	1	1	1	1	1	0	1	0	1	0	0	1	1	0	1	1	1	1	1	1	0	0	1	1	1	0	0	0	1	0	0	0	1	1	0	1	1	0	1	0	1	1	1	0	0	1	1
Ra01	421883	0	1	1	1	1	1	0	1	0	1	0	0	1	1	0	1	1	1	1	1	1	0	0	1	1	1	0	0	0	1	0	0	0	1	1	0	1	1	0	1	0	1	1	1	0	0	1	1
Ra01	421898	0	1	1	1	1	1	1	1	0	0	1	1	1	0	1	0	0	1	1	0	0	1	1	0	0	0	1	1	1	0	1	0	0	1	0	1	0	0	0	0	0	0	0	1	2	1	0	1
Ra01	421899	4	3	3	3	3	3	4	3	4	3	4	4	3	3	4	3	3	3	3	3	3	4	4	3	3	3	4	4	4	3	4	4	4	3	3	4	3	3	4	3	4	3	3	3	4	4	3	3
Ra01	421928	0	0	0	0	0	0	0	0	0	0	0	0	0	0	0	0	0	0	0	0	0	0	0	0	0	0	0	0	0	0	0	0	0	0	0	0	0	0	0	0	0	0	0	0	0	0	0	0
Ra01	423399	0	0	0	0	0	0	0	0	0	0	0	0	0	0	0	0	0	0	0	0	0	0	0	0	0	0	0	0	0	0	0	0	0	0	0	0	0	0	0	0	0	0	0	0	0	0	0	0
Ra01	423907	2	0	0	1	1	1	1	1	1	1	1	1	0	1	0	1	2	1	1	0	2	1	1	0	1	1	1	1	1	0	0	0	1	1	0	1	1	0	1	1	1	1	0	2	1	1	1	0
Ra01	424923	0	0	0	0	0	0	0	0	0	0	0	0	0	0	0	0	0	0	0	0	0	0	0	0	0	0	0	0	0	0	0	0	0	0	0	0	0	0	0	0	0	0	0	0	0	0	0	0
Ra01	424976	2	2	2	1	1	1	2	1	2	2	1	1	1	2	3	2	1	1	1	3	1	2	1	2	1	2	2	2	1	2	3	4	2	1	3	2	2	3	2	1	2	1	3	0	1	2	2	2
Ra01	424983	4	2	2	2	2	2	3	2	4	3	3	2	1	3	3	3	3	2	2	3	3	3	3	2	3	3	3	3	2	2	3	4	4	2	3	3	3	3	4	2	4	2	3	2	2	3	3	2
Ra01	424985	0	0	0	0	0	0	0	0	0	0	0	0	0	0	0	0	0	0	0	0	0	0	0	0	0	0	0	0	0	0	0	0	0	0	0	0	0	0	0	0	0	0	0	0	0	0	0	0
Ra01	449751	2	0	0	1	1	1	1	1	1	1	1	1	0	1	0	1	2	1	1	0	2	1	1	0	1	1	1	1	1	0	0	0	2	1	0	1	1	0	1	1	1	1	0	2	1	1	1	0
Ra01	451965	0	0	0	0	0	0	0	0	0	0	0	0	0	0	0	0	0	0	0	0	0	0	0	0	0	0	0	0	0	0	0	0	0	0	0	0	0	0	0	0	0	0	0	0	0	0	0	0
Ra01	452015	0	1	1	1	1	1	0	1	0	1	0	0	1	1	0	1	1	1	1	1	1	0	0	1	1	1	0	0	0	2	0	0	0	1	1	0	1	1	1	1	0	1	1	1	0	0	1	1
Ra01	467779	2	0	0	1	1	2	1	1	1	1	1	1	0	2	0	1	3	2	1	0	2	1	1	0	1	1	1	1	1	0	0	0	2	1	0	1	1	0	1	1	1	1	0	3	1	1	1	0
Ra01	482564	0	0	0	0	0	0	0	0	0	0	0	0	0	0	0	0	0	0	0	0	0	0	0	0	0	0	0	0	0	0	0	0	0	0	0	0	0	0	0	0	0	0	0	0	0	0	0	0
Ra01	482708	0	0	0	0	0	0	0	0	0	0	0	0	0	0	0	0	0	0	0	0	0	0	0	0	0	0	0	0	0	0	0	0	0	0	0	0	0	0	0	0	0	0	0	0	0	0	0	0
Ra01	488374	0	2	2	2	2	2	1	2	0	1	1	1	2	1	1	1	1	1	2	1	1	1	1	1	1	1	1	1	1	1	1	0	0	2	1	1	1	1	0	1	0	1	1	2	2	1	1	2
Ra01	492387	4	2	2	2	2	2	3	2	4	3	3	3	2	3	3	3	3	2	2	3	3	3	3	3	3	3	3	3	3	3	3	4	4	2	3	3	3	3	4	3	4	3	3	2	2	3	3	2
Ra01	492402	2	2	2	1	1	1	2	1	3	2	2	2	2	2	3	2	1	1	1	3	1	2	2	3	2	2	2	2	2	3	3	4	2	1	3	2	2	3	3	2	3	2	3	0	1	2	2	2
Ra01	492414	0	0	0	0	0	0	0	0	0	0	0	0	0	0	0	0	0	0	0	0	0	0	0	0	0	0	0	0	0	0	0	0	0	0	0	0	0	0	0	0	0	0	0	0	0	0	0	0
Ra01	497768	0	0	0	0	0	0	0	0	0	0	0	0	0	0	0	0	0	0	0	0	0	0	0	0	0	0	0	0	0	0	0	0	0	0	0	0	0	0	0	0	0	0	0	0	0	0	0	0
Ra01	497814	0	1	1	1	1	1	0	1	0	1	0	0	1	1	0	1	1	1	1	1	1	0	0	1	1	1	0	0	0	2	0	0	0	1	1	0	1	1	0	1	0	1	1	1	0	0	0	1
Ra01	497865	0	0	0	0	0	0	0	0	0	0	0	0	0	0	0	0	0	0	0	0	0	0	0	0	0	0	0	0	0	0	0	0	0	0	0	0	0	0	0	0	0	0	0	0	0	0	0	0
Ra01	497904	0	0	0	0	0	0	0	0	0	0	0	0	0	0	0	0	0	0	0	0	0	0	0	0	0	0	0	0	0	0	0	0	0	0	0	0	0	0	0	0	0	0	0	0	0	0	0	0
Ra01	500104	2	2	2	1	1	1	2	1	3	2	1	1	2	2	3	2	1	1	1	3	1	2	2	3	2	2	2	2	2	3	3	4	2	1	3	2	2	3	3	2	3	2	3	0	1	2	2	2
Ra01	508135	0	2	2	2	2	2	1	2	0	1	1	1	2	1	1	1	1	2	2	1	1	1	1	1	1	1	1	1	1	2	1	0	0	2	1	1	1	1	0	1	0	1	1	2	2	1	1	2
Ra01	509131	0	1	1	1	1	1	0	1	0	1	0	0	1	1	0	1	1	1	1	1	1	0	0	1	1	1	0	0	0	1	0	0	0	1	1	0	1	1	0	1	0	1	1	1	0	0	0	1
Ra01	509155	0	0	0	0	0	0	0	0	0	0	0	0	0	0	0	0	0	0	0	0	0	0	0	0	0	0	0	0	0	0	0	0	0	0	0	0	0	0	0	0	0	0	0	0	0	0	0	0
Ra01	509169	0	0	0	0	0	0	0	0	0	0	0	0	0	0	0	0	0	0	0	0	0	0	0	0	0	0	0	0	0	0	0	0	0	0	0	0	0	0	0	0	0	0	0	0	0	0	0	0
Ra01	542919	0	2	2	2	2	2	1	2	0	1	1	1	2	1	1	1	1	2	2	1	1	1	1	1	1	1	1	1	1	1	1	0	0	2	1	1	1	1	0	1	0	1	1	2	2	1	1	2
Ra01	542931	0	0	0	0	0	0	0	0	0	0	0	0	0	0	0	0	0	0	0	0	0	0	0	0	0	0	0	0	0	0	0	0	0	0	0	0	0	0	0	0	0	0	0	0	0	0	0	0
Ra01	550766	0	0	0	0	0	0	0	0	0	0	0	0	0	0	0	0	0	0	0	0	0	0	0	0	0	0	0	0	0	0	0	0	0	0	0	0	0	0	0	0	0	0	0	0	0	0	0	0
Ra01	550801	0	0	0	0	0	0	0	0	0	0	0	0	0	0	0	0	0	0	0	0	0	0	0	0	0	0	0	0	0	0	0	0	0	0	0	0	0	0	0	0	0	0	0	0	0	0	0	0
Ra01	550811	0	1	0	1	1	1	1	1	0	0	0	1	1	0	0	1	0	0	2	0	0	0	0	1	0	0	1	0	0	0	0	1	0	1	1	0	1	0	1	0	1	0	0	0	1	1	1	0
Ra01	550812	0	0	0	0	0	0	0	0	0	0	0	0	0	0	0	0	0	0	0	0	0	0	0	0	0	0	0	0	0	0	0	0	0	0	0	0	0	0	0	0	0	0	0	0	0	0	0	0
Ra01	550817	0	0	0	0	0	0	0	0	0	0	0	0	0	0	0	0	0	0	0	0	0	0	0	0	0	0	0	0	0	0	0	0	0	0	0	0	0	0	0	0	0	0	0	0	0	0	0	0
Ra01	550839	0	0	0	0	0	0	0	0	0	0	0	0	0	0	0	0	0	0	0	0	0	0	0	0	0	0	0	0	0	0	0	0	0	0	0	0	0	0	0	0	0	0	0	0	0	0	0	0
Ra01	550846	0	0	0	0	0	0	0	0	0	0	0	0	0	0	0	0	0	0	0	0	0	0	0	0	1	0	0	0	0	0	0	0	0	0	0	0	0	0	0	0	0	0	0	0	0	0	0	0
Ra01	550848	1	0	0	0	0	0	1	0	0	1	0	0	0	0	0	0	1	0	0	0	0	0	0	0	0	0	0	0	0	0	0	0	0	0	3	0	2	0	0	0	0	0	0	0	0	0	0	0
Ra01	559721	4	2	2	2	2	2	3	2	4	3	3	3	2	3	3	3	3	2	2	3	3	3	3	3	3	3	3	3	3	3	3	4	4	2	3	3	3	3	4	3	4	3	3	2	2	3	3	2
Ra01	566899	4	2	2	2	2	2	2	2	4	3	3	3	2	3	3	3	3	2	2	3	3	3	3	3	3	3	3	3	3	3	3	4	4	2	3	3	3	3	4	3	4	3	3	2	2	3	3	2
Ra01	571820	0	0	0	0	0	0	0	0	0	0	0	0	0	0	0	0	0	0	0	0	0	0	0	0	0	0	0	0	0	0	0	0	0	0	0	0	0	0	0	0	0	0	0	0	0	0	0	0
Ra01	579189	0	0	0	0	0	0	0	0	0	0	0	0	0	0	0	0	0	0	0	0	0	0	0	0	0	0	0	0	0	0	0	0	0	0	0	0	0	0	0	0	0	0	0	0	0	0	0	0
Ra01	594630	0	0	0	0	0	0	0	0	0	0	0	0	0	0	0	0	0	0	0	0	0	0	0	0	0	0	0	0	0	0	0	0	0	0	0	0	0	0	0	0	0	0	0	0	0	0	0	0
Ra01	594952	0	0	0	0	0	0	0	0	0	0	0	0	0	0	0	0	0	0	0	0	0	0	0	0	0	0	0	0	0	0	0	0	0	0	0	0	0	0	0	0	0	0	0	0	0	0	0	0
Ra01	594961	0	0	0	0	0	0	0	0	0	0	0	0	0	0	0	0	0	0	0	0	0	0	0	0	0	0	0	0	0	0	0	0	0	0	0	0	0	0	0	0	0	0	0	0	0	0	0	0
Ra01	594967	4	4	4	4	4	4	4	4	4	4	4	4	4	4	4	4	4	4	4	4	4	4	4	4	4	4	4	4	4	4	4	4	4	4	4	4	4	4	4	4	4	4	4	4	4	4	4	4
Ra01	595274	0	0	0	0	0	0	0	0	0	0	0	0	0	0	0	0	0	0	0	0	0	0	0	0	0	0	0	0	0	0	0	0	0	0	0	0	0	0	0	0	0	0	0	0	0	0	0	0
Ra01	599727	0	0	0	0	0	0	0	0	0	0	0	0	0	0	0	0	0	0	0	0	0	0	0	0	0	0	0	0	0	0	0	0	0	0	0	0	0	0	0	0	0	0	0	0	0	0	0	0
Ra01	599728	0	0	0	0	0	0	0	0	0	0	0	0	0	0	0	0	0	0	0	0	0	0	0	0	0	0	0	0	0	0	0	0	0	0	0	0	0	0	0	0	0	0	0	0	0	0	0	0
Ra01	599729	0	0	0	0	0	0	0	0	0	0	0	0	0	0	0	0	0	0	0	0	0	0	0	0	0	0	0	0	0	0	0	0	0	0	0	0	0	0	0	0	0	0	0	0	0	0	0	0
Ra01	599772	0	0	0	0	0	0	0	0	0	0	0	0	0	0	0	0	0	0	0	0	0	0	0	0	0	0	0	0	0	0	0	0	0	0	0	0	0	0	0	0	0	0	0	0	0	0	0	0
Ra01	607513	4	3	3	3	3	3	4	3	4	3	4	4	3	3	4	3	3	3	3	3	3	4	4	3	3	3	4	4	4	3	4	4	4	3	3	4	3	3	4	3	4	3	3	3	4	4	4	3
Ra01	614471	0	0	0	0	0	0	0	0	0	0	0	0	0	0	0	0	0	0	0	0	0	0	0	0	0	0	0	0	0	0	0	0	0	0	0	0	0	0	0	0	0	0	0	0	0	0	0	0
Ra01	614505	0	0	0	0	0	0	0	0	0	0	0	0	0	0	0	0	0	0	0	0	0	0	0	0	0	0	0	0	0	0	0	0	0	0	0	0	0	0	0	0	0	0	0	0	0	0	0	0
Ra01	617969	0	0	0	0	0	0	0	0	0	0	0	0	0	0	0	0	0	0	0	0	0	0	0	0	0	0	0	0	0	0	0	0	0	0	0	0	0	0	0	0	0	0	0	0	0	0	0	0
Ra01	618011	0	0	0	0	0	0	0	0	0	0	0	0	0	0	0	0	0	0	0	0	0	0	0	0	0	0	0	0	0	0	0	0	0	0	0	0	0	0	0	0	0	0	0	0	0	0	0	0
Ra01	618334	0	0	0	0	0	0	0	0	0	0	0	0	0	0	0	0	0	0	0	0	0	0	0	0	0	0	0	0	0	0	0	0	0	0	0	0	0	0	0	0	0	0	0	0	0	0	0	0
Ra01	627304	0	0	0	0	0	0	0	0	0	0	0	0	0	0	0	0	0	0	0	0	0	0	0	0	0	0	0	0	0	0	0	0	0	0	0	0	0	0	0	0	0	0	0	0	0	0	0	0
Ra01	627762	4	4	4	4	4	4	4	4	4	4	4	4	4	4	4	4	4	4	4	4	4	4	4	4	4	4	4	4	4	4	4	4	4	4	4	4	4	4	4	4	4	4	4	4	4	4	4	4
Ra01	650161	0	1	1	1	1	1	0	1	0	1	0	0	1	1	0	1	1	1	1	1	1	0	0	1	1	1	0	0	0	1	0	0	0	1	1	0	1	1	0	1	0	1	1	1	0	0	0	1
Ra01	650170	0	2	1	2	2	2	1	1	0	1	1	1	1	1	1	1	1	2	2	1	1	1	1	1	1	1	1	1	1	1	1	0	0	2	1	1	1	1	0	1	0	1	1	2	2	1	1	2
Ra01	650179	0	2	1	2	2	2	1	1	0	1	1	1	1	1	1	1	1	2	2	1	1	1	1	1	1	1	1	1	1	1	1	0	0	2	1	1	1	1	0	1	0	1	1	2	2	1	1	2
Ra01	650194	0	2	1	2	2	2	1	1	0	1	1	1	1	1	1	1	1	2	2	1	1	1	1	1	1	1	1	1	1	1	1	0	0	2	1	1	1	1	0	1	0	1	1	2	2	1	1	2
Ra01	650199	0	1	1	1	1	1	0	1	0	1	0	0	1	1	0	1	1	1	1	1	1	0	0	1	1	1	0	0	0	1	0	0	0	1	1	0	1	1	0	1	0	1	1	1	0	0	0	1
Ra01	650380	0	0	0	0	0	0	0	0	0	0	0	0	0	0	0	0	0	0	0	0	0	0	0	0	0	0	0	0	0	0	0	0	0	0	0	0	0	0	0	0	0	0	0	0	0	0	0	0
Ra01	650437	0	0	0	0	0	0	0	0	0	0	0	0	0	0	0	0	0	0	0	0	0	0	0	0	0	0	0	0	0	0	0	0	0	0	0	0	0	0	0	0	0	0	0	0	0	0	0	0
Ra01	650462	0	0	0	0	0	0	0	0	0	0	0	0	0	0	0	0	0	0	0	0	0	0	0	0	0	0	0	0	0	0	0	0	0	0	0	0	0	0	0	0	0	0	0	0	0	0	0	0
Ra01	686958	0	0	0	0	0	0	0	0	0	0	0	0	0	0	0	0	0	0	0	0	0	0	0	0	0	0	0	0	0	0	0	0	0	0	0	0	0	0	0	0	0	0	0	0	0	0	0	0
Ra01	686999	0	0	0	0	0	0	0	0	0	0	0	0	0	0	0	0	0	0	0	0	0	0	0	0	0	0	0	0	0	0	0	0	0	0	0	0	0	0	0	0	0	0	0	0	0	0	0	0
Ra01	687002	4	2	2	2	1	2	3	2	4	3	2	2	1	3	3	3	3	1	2	3	3	3	3	3	3	3	3	2	2	2	3	4	4	2	3	3	3	3	4	3	4	3	3	2	2	3	3	2
Ra01	697411	0	0	0	0	0	0	3	0	0	0	0	0	0	0	0	0	0	0	0	0	0	0	0	0	3	0	0	0	0	0	0	0	0	0	0	3	0	0	0	0	0	0	0	0	0	0	0	0
Ra01	697468	4	2	2	2	3	3	3	2	4	3	3	3	2	3	3	3	3	2	2	3	3	3	3	3	3	3	3	3	3	3	3	4	4	2	3	3	3	3	4	3	4	3	3	2	2	3	3	2
Ra01	698995	0	1	0	0	0	0	1	0	0	0	1	0	0	0	1	0	0	0	1	0	0	1	1	0	0	0	1	0	1	1	1	0	0	1	0	1	0	0	0	0	0	0	0	1	1	1	1	0
Ra01	698998	0	1	0	0	0	0	1	0	0	0	1	0	0	0	1	0	0	0	1	0	0	1	1	0	0	0	1	0	1	1	1	0	0	1	0	1	0	0	0	0	0	0	0	1	1	1	1	0
Ra01	704255	0	0	0	0	0	0	0	0	0	0	0	0	0	0	0	0	0	0	0	0	0	0	0	0	0	0	0	0	0	0	0	0	0	0	0	0	0	0	0	0	0	0	0	0	0	0	0	0
Ra01	704270	0	0	0	0	0	0	0	0	0	0	0	0	0	0	0	0	0	0	0	0	0	0	0	0	0	0	0	0	0	0	0	0	0	0	0	0	0	0	0	0	0	0	0	0	0	0	0	0
Ra01	704274	0	0	0	0	0	0	0	0	0	0	0	0	0	0	0	0	0	0	0	0	0	0	0	0	0	0	0	0	0	0	0	0	0	0	0	0	0	0	0	0	0	0	0	0	0	0	0	0
Ra01	704275	0	0	0	0	0	0	0	0	0	0	0	0	0	0	0	0	0	0	0	0	0	0	0	0	0	0	0	0	0	0	0	0	0	0	0	0	0	0	0	0	0	0	0	0	0	0	0	0
Ra01	704286	0	1	1	1	1	1	0	1	0	1	0	0	1	1	0	1	1	1	1	1	1	0	0	1	1	1	0	0	0	1	0	0	0	1	1	0	1	1	0	1	0	1	1	1	0	0	0	1
Ra01	711914	0	0	0	0	0	0	0	0	0	0	0	0	0	0	0	0	0	0	0	0	0	0	0	0	0	0	0	0	0	0	0	0	0	0	0	0	0	0	0	0	0	0	0	0	0	0	0	0
Ra01	711955	0	0	0	0	0	0	0	0	0	0	0	0	0	0	0	0	0	0	0	0	0	0	0	0	0	0	0	0	0	0	0	0	0	0	0	0	0	0	0	0	0	0	0	0	0	0	0	0
Ra01	735812	4	4	4	4	4	4	4	4	4	4	4	4	4	4	4	4	4	4	4	4	4	4	4	4	4	4	4	4	4	4	4	4	4	4	4	4	4	4	4	4	4	4	4	4	4	4	4	4
Ra01	736024	4	4	4	4	4	4	4	4	4	4	4	4	4	4	4	4	4	4	4	4	4	4	4	4	4	4	4	4	4	4	4	4	4	4	4	4	4	4	4	4	4	4	4	4	4	4	4	4
Ra01	736047	0	0	0	0	0	0	0	0	0	0	0	0	0	0	0	0	0	0	0	0	0	0	0	0	0	0	0	0	0	0	0	0	0	0	0	0	0	0	0	0	0	0	0	0	0	0	0	0
Ra01	743612	0	0	0	0	0	0	0	0	0	0	0	0	0	0	0	0	0	0	0	0	0	0	0	0	0	0	0	0	0	0	0	0	0	0	0	0	0	0	0	0	0	0	0	0	0	0	0	0
Ra01	743640	0	0	0	0	0	0	0	0	0	0	0	0	0	0	0	0	0	0	0	0	0	0	0	0	0	0	0	0	0	0	0	0	0	0	0	0	0	0	0	0	0	0	0	0	0	0	0	0
Ra01	763847	0	0	0	0	0	0	0	0	0	0	0	0	0	0	0	0	0	0	0	0	0	0	0	0	0	0	0	0	0	0	0	0	0	0	0	0	0	0	0	0	0	0	0	0	0	0	0	0
Ra01	763919	0	0	0	0	0	0	0	0	0	0	0	0	0	0	0	0	0	0	0	0	0	0	0	0	0	0	0	0	0	0	0	0	0	0	0	0	0	0	0	0	0	0	0	0	0	0	0	0
Ra01	764743	4	3	3	3	3	3	3	3	4	4	3	3	3	4	3	4	4	2	3	4	4	3	3	4	4	4	3	3	3	4	3	4	4	3	4	3	4	4	4	4	4	4	4	3	2	3	3	3
Ra01	764982	0	0	0	0	0	0	0	0	0	0	0	0	0	0	0	0	0	0	0	0	0	0	0	0	0	0	0	0	0	0	0	0	0	0	0	0	0	0	0	0	0	0	0	0	0	0	0	0
Ra01	765497	2	2	2	1	1	1	2	1	3	2	2	2	2	2	3	2	1	1	1	3	1	2	2	3	2	2	2	2	2	3	2	4	2	1	3	2	2	3	3	2	3	2	3	1	1	2	2	2
Ra01	765506	0	1	1	1	1	1	1	1	0	0	1	1	1	0	1	0	0	1	1	0	0	1	1	0	0	0	1	1	1	0	1	0	0	1	0	1	0	0	0	0	0	0	0	1	2	1	1	1
Ra01	778957	0	0	0	0	0	0	0	0	0	0	0	0	0	0	0	0	0	0	0	0	0	0	0	0	0	0	0	0	0	0	0	0	0	0	0	0	0	0	0	0	0	0	0	0	0	0	0	0
Ra01	782627	4	3	2	3	3	3	3	3	4	4	3	3	3	4	3	4	4	2	3	4	4	3	3	4	4	4	3	3	3	4	3	4	4	3	4	3	4	4	4	4	4	4	4	3	2	3	3	3
Ra01	831331	0	2	2	2	2	2	1	2	0	1	1	1	2	1	1	1	1	2	2	1	1	1	1	1	1	1	1	1	1	1	1	0	0	2	1	1	1	1	0	1	0	1	1	2	2	1	1	2
Ra01	834769	0	0	0	0	0	0	0	0	0	0	0	0	0	0	0	0	0	0	0	0	0	0	0	0	0	0	0	0	0	0	0	0	0	0	0	0	0	0	0	0	0	0	0	0	0	0	0	0
Ra01	837164	0	0	0	0	0	0	0	0	0	0	0	0	0	0	0	0	0	0	0	0	0	0	0	0	0	0	0	0	0	0	0	0	0	0	0	0	0	0	0	0	0	0	0	0	0	0	0	0
Ra01	838225	0	0	0	0	0	0	0	0	0	0	0	0	0	0	0	0	0	0	0	0	0	0	0	0	0	0	0	0	0	0	0	0	0	0	0	0	0	0	0	0	0	0	0	0	0	0	0	0
Ra01	838275	0	1	1	1	1	1	0	1	0	1	0	0	1	1	0	1	1	1	1	1	1	0	0	1	1	1	0	0	0	1	0	0	0	1	1	0	1	1	0	1	0	1	1	1	0	0	0	1
Ra01	841349	0	2	2	2	2	2	1	2	0	1	1	1	2	1	1	1	1	2	2	1	1	1	1	1	1	1	1	1	1	1	1	0	0	2	1	1	1	1	0	1	0	1	1	2	2	1	1	2
Ra01	842096	0	0	0	0	0	0	0	0	0	0	0	0	0	0	0	0	0	0	0	0	0	0	0	0	0	0	0	0	0	0	0	0	0	0	0	0	0	0	0	0	0	0	0	0	0	0	0	0
Ra01	842140	0	0	0	0	0	0	0	0	0	0	0	0	0	0	0	0	0	0	0	0	0	0	0	0	0	0	0	0	0	0	0	0	0	0	0	0	0	0	0	0	0	0	0	0	0	0	0	0
Ra01	842860	0	2	2	2	2	2	1	2	0	1	1	1	2	1	1	1	1	2	2	1	1	1	1	1	1	1	1	1	1	1	1	0	0	2	1	1	1	1	0	1	0	1	1	2	2	1	1	2
Ra01	842909	0	0	0	0	0	0	0	0	0	0	0	0	0	0	0	0	0	0	0	0	0	0	0	0	0	0	0	0	0	0	0	0	0	0	0	0	0	0	0	0	0	0	0	0	0	0	0	0
Ra01	875418	0	1	1	1	1	1	0	1	0	1	0	0	1	1	0	1	1	1	1	1	1	0	0	1	1	1	0	0	0	1	0	0	0	1	1	0	1	1	0	1	0	1	1	1	0	0	0	1
Ra01	890236	0	1	1	1	1	1	0	1	0	1	0	0	1	1	0	1	1	1	1	1	1	0	0	1	1	1	0	0	0	1	0	0	0	1	1	0	1	1	0	1	0	1	1	1	0	0	0	1
Ra01	890253	0	0	0	0	0	0	0	0	0	0	0	0	0	0	0	0	0	0	0	0	0	0	0	0	0	0	0	0	0	0	0	0	0	0	0	0	0	0	0	0	0	0	0	0	0	0	0	0
Ra01	898779	0	0	0	0	0	0	0	0	0	0	0	0	0	0	0	0	0	0	0	0	0	0	0	0	0	0	0	0	0	0	0	0	0	0	0	0	0	0	0	0	0	0	0	0	0	0	0	0
Ra01	898810	0	0	0	0	0	0	0	0	0	0	0	0	0	0	0	0	0	0	0	0	0	0	0	0	0	0	0	0	0	0	0	0	0	0	0	0	0	0	0	0	0	0	0	0	0	0	0	0
Ra01	898813	0	1	1	1	1	1	0	1	0	1	0	0	1	1	0	1	1	1	1	1	1	0	0	1	1	1	0	0	0	1	0	0	0	1	1	0	1	1	0	1	0	1	1	1	0	0	0	1
Ra01	913146	0	0	0	0	0	0	0	0	0	0	0	0	0	0	0	0	0	0	0	0	0	0	0	0	0	0	0	0	0	0	0	0	0	0	0	0	0	0	0	0	0	0	0	0	0	0	0	0
Ra01	913156	4	2	2	2	2	2	3	2	4	3	3	3	2	3	3	3	3	2	2	3	3	3	3	3	3	3	3	3	3	3	3	4	4	2	3	3	3	3	4	3	4	3	3	2	2	3	3	2
Ra01	913161	0	0	0	0	0	0	0	0	0	0	0	0	0	0	0	0	0	0	0	0	0	0	0	0	0	0	0	0	0	0	0	0	0	0	0	0	0	0	0	0	0	0	0	0	0	0	0	0
Ra01	918964	4	3	3	3	3	3	4	3	4	3	4	4	3	3	4	3	3	3	3	3	3	4	4	3	3	3	4	4	4	3	4	4	4	3	3	4	3	3	4	3	4	2	3	3	4	4	4	3
Ra01	918980	0	0	0	0	0	0	0	0	0	0	0	0	0	0	0	0	0	0	0	0	0	0	0	0	0	0	0	0	0	0	0	0	0	0	0	0	0	0	0	0	0	0	0	0	0	0	0	0
Ra01	918991	0	0	0	0	0	0	0	0	0	0	0	0	0	0	0	0	0	0	0	0	0	0	0	0	0	0	0	0	0	0	0	0	0	0	0	0	0	0	0	0	0	0	0	0	0	0	0	0
Ra01	1045776	0	0	0	0	0	0	0	0	0	0	0	0	0	0	0	0	0	0	0	0	0	0	0	0	0	0	0	0	0	0	0	0	0	0	0	0	0	0	0	0	0	0	0	0	0	0	0	0
Ra01	1045781	0	0	0	0	0	0	0	0	0	0	0	0	0	0	0	0	0	0	0	0	0	0	0	0	0	0	0	0	0	0	0	0	0	0	0	0	0	0	0	0	0	0	0	0	0	0	0	0
Ra01	1052987	0	1	1	1	1	1	0	1	0	1	0	0	1	1	0	1	1	1	1	1	1	0	0	1	1	1	0	0	0	1	0	0	0	1	1	0	1	1	0	1	0	1	1	1	0	0	0	1
Ra01	1054653	2	0	0	1	1	1	1	1	1	1	1	1	0	1	0	1	1	1	1	0	2	1	1	0	1	1	1	1	1	0	1	0	2	1	0	1	1	1	1	1	1	1	0	1	1	2	1	0
Ra01	1055043	0	0	0	0	0	0	0	0	0	0	0	0	0	0	0	0	0	0	0	0	0	0	0	0	0	0	0	0	0	0	0	0	0	0	0	0	0	0	0	0	0	0	0	0	0	0	0	0
Ra01	1055055	0	1	1	1	1	1	0	1	0	1	0	0	1	1	0	1	1	1	1	1	1	0	0	1	1	1	0	0	0	1	0	0	0	1	1	0	1	1	0	1	0	1	1	1	0	0	0	1
Ra01	1056968	0	0	0	0	0	0	0	0	0	0	0	0	0	0	0	0	0	0	0	0	0	0	0	0	0	0	0	0	0	0	0	0	0	0	0	0	0	0	0	0	0	0	0	0	0	0	0	0
Ra01	1057006	0	1	1	1	1	1	0	1	0	1	0	0	1	1	0	1	1	1	1	1	1	0	0	1	1	1	0	0	0	1	0	0	0	1	1	0	1	1	0	1	0	1	1	1	0	0	0	1
Ra01	1058742	2	1	0	2	2	2	2	2	1	1	2	1	1	2	1	1	2	2	2	0	2	2	2	0	1	1	2	2	2	0	2	0	2	2	0	2	1	1	1	1	1	1	0	3	3	2	1	1
Ra01	1081432	0	1	1	1	1	1	0	1	0	1	0	0	1	1	0	1	1	1	1	1	1	0	0	1	1	1	0	0	0	1	0	0	0	1	1	0	1	1	0	1	0	1	1	1	0	0	0	1
Ra01	1098399	0	0	0	0	0	0	0	0	0	0	0	0	0	0	0	0	0	0	0	0	0	0	0	0	0	0	0	0	0	0	0	0	0	0	0	0	0	0	0	0	0	0	0	0	0	0	0	0
Ra01	1098420	2	1	1	2	2	2	1	2	1	1	1	1	1	2	0	1	3	2	2	1	3	1	1	1	2	2	1	1	1	1	1	0	2	2	1	1	2	2	1	2	1	1	1	2	2	2	1	1
Ra01	1098438	0	0	0	0	0	0	0	0	0	0	0	0	0	0	0	0	0	0	0	0	0	0	0	0	0	0	0	0	0	0	0	0	0	0	0	0	0	0	0	0	0	0	0	0	0	0	0	0
Ra01	1144843	0	1	1	1	1	1	0	1	0	1	0	0	1	1	0	1	1	1	1	1	1	0	0	1	1	1	0	0	0	1	0	0	0	1	1	0	1	1	0	1	0	1	1	1	0	0	0	1
Ra01	1160704	4	3	3	3	2	3	3	3	4	4	3	3	3	3	3	3	4	3	3	3	3	3	3	3	4	3	3	3	3	3	3	4	4	2	4	3	3	3	4	3	4	4	4	3	2	3	3	2
Ra01	1160706	0	0	0	0	0	0	0	0	0	0	0	0	0	0	0	0	0	0	0	0	0	0	0	0	0	0	0	0	0	0	0	0	0	0	0	0	0	0	0	0	0	0	0	0	0	0	0	0
Ra01	1160721	4	3	3	3	2	3	3	3	4	4	3	3	3	3	3	3	4	3	3	3	3	3	3	3	4	3	3	3	3	3	3	4	4	2	4	3	3	3	4	3	4	4	4	3	2	3	3	2
Ra01	1169140	0	0	0	0	0	0	0	0	0	0	0	0	0	0	0	0	0	0	0	0	0	0	0	0	0	0	0	0	0	0	0	0	0	0	0	0	0	0	0	0	0	0	0	0	0	0	0	0
Ra01	1169141	0	0	0	0	0	0	0	0	0	0	0	0	0	0	0	0	0	0	0	0	0	0	0	0	0	0	0	0	0	0	0	0	0	0	0	0	0	0	0	0	0	0	0	0	0	0	0	0
Ra01	1169153	0	0	0	0	0	0	0	0	0	0	0	0	0	0	0	0	0	0	0	0	0	0	0	0	0	0	0	0	0	0	0	0	0	0	0	0	0	0	0	0	0	0	0	0	0	0	0	0
Ra01	1172858	0	0	0	0	0	0	0	0	0	0	0	0	0	0	0	0	0	0	0	0	0	0	0	0	0	0	0	0	0	0	0	0	0	0	0	0	0	0	0	0	0	0	0	0	0	0	0	0
Ra01	1172889	0	1	1	1	1	1	0	1	0	1	0	0	1	1	0	1	1	1	1	1	1	0	0	1	1	1	0	0	0	1	0	0	0	1	1	0	1	1	0	1	0	1	1	1	0	0	0	1
Ra01	1172893	0	0	0	0	0	0	0	0	0	0	0	0	0	0	0	0	0	0	0	0	0	0	0	0	0	0	0	0	0	0	0	0	0	0	0	0	0	0	0	0	0	0	0	0	0	0	0	0
Ra01	1172908	0	1	1	1	1	1	0	1	0	1	0	0	1	1	0	1	1	1	1	1	1	0	0	1	1	1	0	0	0	1	0	0	0	1	1	0	1	1	0	1	0	1	1	1	0	0	0	1
Ra01	1172919	0	0	0	0	0	0	0	0	0	0	0	0	0	0	0	0	0	0	0	0	0	0	0	0	0	0	0	0	0	0	0	0	0	0	0	0	0	0	0	0	0	0	0	0	0	0	0	0
Ra01	1172924	0	0	0	0	0	0	0	0	0	0	0	0	0	0	0	0	0	0	0	0	0	0	0	0	0	0	0	0	0	0	0	0	0	0	0	0	0	0	0	0	0	0	0	0	0	0	0	0
Ra01	1172925	0	0	0	0	0	0	0	0	0	0	0	0	0	0	0	0	0	0	0	0	0	0	0	0	0	0	0	0	0	0	0	0	0	0	0	0	0	0	0	0	0	0	0	0	0	0	0	0
Ra01	1172933	0	0	0	0	0	0	0	0	0	0	0	0	0	0	0	0	0	0	0	0	0	0	0	0	0	0	0	0	0	0	0	0	0	0	0	0	0	0	0	0	0	0	0	0	0	0	0	0
Ra01	1180975	4	2	3	2	2	2	3	2	4	3	3	3	2	3	3	3	3	2	2	3	3	3	3	3	3	3	3	3	3	3	2	4	4	2	3	2	3	3	4	3	4	3	3	2	2	3	3	2
Ra01	1203922	0	0	0	0	0	0	0	0	0	0	0	0	0	0	0	0	0	0	0	0	0	0	0	0	0	0	0	0	0	0	0	0	0	0	0	0	0	0	0	0	0	0	0	0	0	0	0	0
Ra01	1206501	0	0	0	0	0	0	0	0	0	0	0	0	0	0	0	0	1	0	0	0	0	0	0	0	0	0	0	0	0	0	0	0	0	0	0	0	0	0	0	0	0	0	0	0	0	0	0	0
Ra01	1206546	0	1	1	1	1	1	0	1	0	1	0	0	1	1	0	1	1	1	1	1	1	0	0	1	1	1	0	0	0	1	0	0	0	1	1	0	1	1	0	1	0	1	1	1	0	0	0	1
Ra01	1206561	0	0	0	0	0	0	0	0	0	0	0	0	0	0	0	0	0	0	0	0	0	0	0	0	0	0	0	0	0	0	0	0	0	0	0	0	0	0	0	0	0	0	0	0	0	0	0	0
Ra01	1206562	0	0	0	0	0	0	0	0	0	0	0	0	0	0	0	0	0	0	0	0	0	0	0	0	0	0	0	0	0	0	0	0	0	0	0	0	0	0	0	0	0	0	0	0	0	0	0	0
Ra01	1212148	0	0	0	0	0	0	0	0	0	0	0	0	0	0	0	0	0	0	0	0	0	0	0	0	0	0	0	0	0	0	0	0	0	0	0	0	0	0	0	0	0	0	0	0	0	0	0	0
Ra01	1212177	0	0	0	0	0	0	0	0	0	0	0	0	0	0	0	0	0	0	0	0	0	0	0	0	0	0	0	0	0	0	0	0	0	0	0	0	0	0	0	0	0	0	0	0	0	0	0	0
Ra01	1212183	4	3	3	3	3	3	3	3	4	4	3	3	3	3	3	3	3	3	3	4	3	3	3	3	3	3	3	4	3	3	3	4	4	3	4	3	3	3	4	3	3	3	3	3	3	3	3	3
Ra01	1212228	0	0	0	0	0	0	0	0	0	0	0	0	0	0	0	0	0	0	0	0	0	0	0	0	0	0	0	0	0	0	0	0	0	0	0	0	0	0	0	0	0	0	0	0	0	0	0	0
Ra01	1294447	0	0	0	0	0	0	0	0	0	0	0	0	0	0	0	0	0	0	0	0	0	0	0	0	0	0	0	0	0	0	0	0	0	0	0	0	0	0	0	0	0	0	0	0	0	0	0	0
Ra01	1299919	0	0	0	0	0	0	0	0	0	0	0	0	0	0	0	0	0	0	0	0	0	0	0	0	0	0	0	0	0	0	0	0	0	0	0	0	0	0	0	0	0	0	0	0	0	0	0	0
Ra01	1299921	0	0	0	0	0	0	0	0	0	0	0	0	0	0	0	0	0	0	0	0	0	0	0	0	0	0	0	0	0	0	0	0	0	0	0	0	0	0	0	0	0	0	0	0	0	0	0	0
Ra01	1299946	0	0	0	0	0	0	0	0	0	0	0	0	0	0	0	0	0	0	0	0	0	0	0	0	0	0	0	0	0	0	0	0	0	0	0	0	0	0	0	0	0	0	0	0	0	0	0	0
Ra01	1299963	0	0	0	0	0	0	0	0	0	0	0	0	0	0	0	0	0	0	1	0	0	0	0	0	0	0	0	0	0	0	0	0	0	0	0	0	0	0	0	0	0	0	0	0	0	0	0	0
Ra01	1299973	0	0	0	0	0	0	0	0	0	0	0	0	0	0	0	0	0	0	0	0	0	0	0	0	0	0	0	0	0	0	0	0	0	0	0	0	0	0	0	0	0	0	0	0	0	0	0	0
Ra01	1300082	0	0	0	0	0	0	0	0	0	0	0	0	0	0	0	0	0	0	0	0	0	0	0	0	0	0	0	0	0	0	0	0	0	0	0	0	0	0	0	0	0	0	0	0	0	0	0	0
Ra01	1317253	0	0	0	0	0	0	0	0	0	0	0	0	0	0	0	0	0	0	0	0	0	0	0	0	0	0	0	0	0	0	0	0	0	0	0	0	0	0	0	0	0	0	0	0	0	0	0	0
Ra01	1317298	0	1	0	1	1	1	1	1	0	0	1	1	1	0	1	0	0	1	1	0	0	1	1	0	0	0	1	1	1	0	1	0	0	1	0	1	0	0	0	0	1	0	0	1	2	1	1	1
Ra01	1428758	2	3	4	2	2	2	3	2	3	2	3	3	3	3	4	2	1	2	2	3	1	3	3	3	2	2	3	3	3	3	3	4	2	2	3	3	2	2	3	2	2	2	3	2	4	2	3	3
Ra01	1442612	0	0	0	0	0	0	0	0	0	0	0	0	0	0	0	0	0	0	0	0	0	0	0	0	0	0	0	0	0	0	0	0	0	0	0	0	0	0	0	0	0	0	0	0	0	0	0	0
Ra01	1442625	0	1	0	1	1	1	0	1	0	1	0	0	1	1	0	1	1	1	1	1	1	0	0	1	1	1	0	0	0	1	0	0	0	1	1	0	1	1	0	1	0	1	1	1	0	0	0	1
Ra01	1442630	0	1	0	1	1	1	0	1	0	1	0	0	1	1	0	1	1	1	1	1	1	0	0	1	1	1	0	0	0	1	0	0	0	1	1	0	1	1	0	1	0	1	1	1	0	0	0	1
Ra01	1442647	0	1	0	1	1	1	0	1	0	1	0	0	1	1	0	1	1	1	1	1	1	0	0	1	1	1	0	0	0	1	0	0	0	1	1	0	1	1	0	1	0	1	1	1	0	0	0	1
Ra01	1442671	0	0	0	0	0	0	0	0	0	0	0	0	0	0	0	0	0	0	0	0	0	0	0	0	0	0	0	0	0	0	0	0	0	0	0	0	0	0	0	0	0	0	0	0	0	0	0	0
Ra01	1459848	1	2	2	1	1	2	1	1	2	3	2	1	2	3	1	1	2	1	2	3	1	1	1	2	1	2	2	1	0	3	0	2	1	1	2	1	2	2	1	1	1	1	3	2	1	0	2	2
Ra01	1459882	0	0	0	0	0	0	0	0	0	0	0	0	0	0	0	0	0	0	0	0	0	0	0	0	0	0	0	0	0	0	0	0	0	0	0	0	0	0	0	0	0	0	0	0	0	0	0	0
Ra01	1479685	2	0	0	1	1	1	1	1	3	1	1	1	0	1	0	1	2	1	2	0	1	1	1	0	1	1	1	1	1	0	1	0	2	1	0	1	1	1	1	1	2	1	0	1	0	2	1	0
Ra01	1479704	0	0	0	0	0	0	0	0	0	0	0	0	0	0	0	0	0	0	0	0	0	0	0	0	0	0	0	0	0	0	0	0	0	0	0	0	0	0	0	0	0	0	0	0	0	0	0	0
Ra01	1516812	2	0	0	1	1	1	1	1	1	1	1	1	0	1	0	1	2	1	2	0	1	1	1	0	1	1	1	1	1	0	1	0	2	1	0	1	1	1	1	1	2	1	0	1	0	2	1	0
Ra01	1516995	3	3	2	3	3	3	3	3	3	4	4	3	3	4	2	2	4	3	4	3	2	3	3	2	2	3	4	3	2	3	2	2	3	3	2	3	3	3	2	2	4	2	3	4	3	3	4	3
Ra01	1590506	1	2	2	1	1	2	2	1	2	2	3	2	2	2	2	0	1	1	1	2	0	2	2	1	0	1	3	2	1	2	1	2	1	1	1	2	2	1	1	0	2	0	2	2	3	1	3	2
Ra01	1595017	1	2	2	1	1	2	2	1	2	2	3	2	2	2	2	0	1	1	1	2	0	2	2	1	0	1	3	2	1	1	1	2	1	1	1	2	1	1	1	0	2	0	2	2	3	1	3	2
Ra01	1595026	1	1	2	0	1	1	1	0	2	2	2	1	1	2	1	0	1	0	0	2	0	1	1	1	0	1	2	1	0	1	0	2	1	0	1	1	1	1	1	0	1	0	2	1	1	0	2	1
Ra01	1654956	0	0	0	0	0	0	0	0	0	0	0	0	0	0	0	0	0	0	0	0	0	0	0	0	0	0	0	0	0	0	0	0	0	0	0	0	0	0	0	0	0	0	0	0	0	0	0	0
Ra01	1654991	0	1	0	1	2	1	1	1	0	0	1	1	2	0	1	0	0	1	1	0	0	1	1	0	0	0	1	1	1	0	1	0	0	1	0	1	0	0	0	0	1	0	0	1	2	1	1	2
Ra01	1655003	4	4	4	4	4	4	4	4	4	4	4	4	4	4	4	4	4	4	4	4	4	4	4	4	4	4	4	4	4	4	4	4	4	4	4	4	4	4	4	4	4	4	4	4	4	4	4	4
Ra01	1655875	2	1	1	1	1	1	2	1	2	2	1	1	1	2	0	1	3	1	2	1	1	1	1	0	1	1	2	1	1	0	1	1	3	1	0	1	1	1	2	1	3	1	1	1	0	2	2	0
Ra01	1655887	3	1	2	1	1	2	2	1	3	3	2	2	1	3	1	1	3	1	2	2	1	2	2	1	1	2	3	2	1	1	1	2	3	1	1	2	2	2	2	1	3	1	2	2	1	2	3	1
Ra01	1655904	3	1	2	1	1	2	2	1	3	3	2	2	1	3	1	1	3	1	2	2	1	2	2	1	1	2	3	2	1	1	1	2	3	1	1	2	2	2	2	1	3	1	2	2	1	2	3	1
Ra01	1712169	4	4	4	4	4	4	4	4	4	4	4	4	4	4	4	4	4	4	4	4	4	4	4	4	4	4	4	4	4	4	4	4	4	4	4	4	4	4	4	4	4	4	4	4	4	4	4	4
Ra01	1770116	2	3	4	2	2	2	3	2	3	2	3	3	3	2	4	2	2	2	1	3	2	3	3	3	2	2	3	3	3	2	3	4	2	2	3	3	2	2	3	2	2	2	3	2	4	2	3	3
Ra01	1770122	0	0	0	0	0	0	0	0	0	0	0	0	0	0	0	0	0	0	0	0	0	0	0	0	0	0	0	0	0	0	0	0	0	0	0	0	0	0	0	0	0	0	0	0	0	0	0	0
Ra01	1770128	0	1	0	1	1	1	1	1	0	0	1	1	1	0	1	0	0	1	1	0	0	1	1	0	0	0	1	1	1	0	1	0	0	1	0	1	0	0	0	0	1	0	0	1	2	1	1	1
Ra01	1770130	0	0	0	0	0	0	0	0	0	0	0	0	0	0	0	0	0	0	0	0	0	0	0	0	0	0	0	0	0	0	0	0	0	0	0	0	0	0	0	0	0	0	0	0	0	0	0	0
Ra01	1804727	2	0	0	1	1	1	1	1	1	1	1	1	0	1	0	1	1	1	2	0	1	1	1	0	1	1	1	1	1	0	1	0	2	1	0	1	1	1	1	1	2	1	0	1	0	2	1	0
Ra01	1804731	0	0	0	0	0	0	0	0	0	0	0	0	0	0	0	0	0	0	0	0	0	0	0	0	0	0	0	0	0	0	0	0	0	0	0	0	0	0	0	0	0	0	0	0	0	0	0	0
Ra01	1804765	0	0	0	0	0	0	0	0	0	0	0	0	0	0	0	0	0	0	0	0	0	0	0	0	0	0	0	0	0	0	0	0	0	0	0	0	0	0	0	0	0	0	0	0	0	0	0	0
Ra01	1805324	0	0	0	0	0	0	0	0	0	0	0	0	0	0	0	0	0	0	0	0	0	0	0	0	0	0	0	0	0	0	0	0	0	0	0	0	0	0	0	0	0	0	0	0	0	0	0	0
Ra01	1805344	0	1	0	1	1	1	0	1	0	1	0	0	1	1	0	1	1	1	1	1	1	0	0	1	1	1	0	0	0	1	0	0	0	1	1	0	1	1	0	1	0	1	1	1	0	0	0	1
Ra01	1805355	0	0	0	0	0	0	0	0	0	0	0	0	0	0	0	0	0	0	0	0	0	0	0	0	0	0	0	0	0	0	0	0	0	0	0	0	0	0	0	0	0	0	0	0	0	0	0	0
Ra01	1807027	2	3	1	2	3	4	2	2	3	4	2	2	2	4	2	1	4	2	4	3	1	2	2	1	1	2	4	2	1	3	1	1	2	2	2	3	2	2	2	1	4	1	2	4	3	2	4	3
Ra01	1813119	3	3	2	3	3	4	3	3	3	4	3	3	3	4	2	2	4	3	4	3	2	3	3	2	2	3	4	3	2	3	2	2	3	3	2	3	3	3	2	2	4	2	3	4	3	3	4	3
Ra01	1813133	0	0	0	0	0	0	0	0	0	0	0	0	0	0	0	0	0	0	0	0	0	0	0	0	0	0	0	0	0	0	0	0	0	0	0	0	0	0	0	0	0	0	0	0	0	0	0	0
Ra01	1814069	0	1	0	1	1	1	0	1	0	1	0	0	1	1	0	1	1	1	1	1	1	0	0	1	1	1	0	0	0	1	0	0	0	1	1	0	1	1	0	1	0	1	1	1	0	0	0	1
Ra01	1814115	0	0	0	0	0	0	0	0	0	0	0	0	0	0	0	0	0	0	0	0	0	0	0	0	0	0	0	0	0	0	0	0	0	0	0	0	0	0	0	0	0	0	0	0	0	0	0	0
Ra01	1832894	0	1	0	1	1	1	0	1	0	1	0	0	1	1	0	1	1	1	1	1	1	0	0	1	1	1	0	0	0	1	0	0	0	1	1	0	1	1	0	1	0	1	1	1	0	0	0	1
Ra01	1857583	0	1	0	1	1	1	0	1	0	1	0	0	1	1	0	1	1	1	1	1	1	0	0	1	1	1	0	0	0	1	0	0	0	1	1	0	1	1	0	1	0	1	1	1	0	0	0	1
Ra01	1857589	0	0	0	0	0	0	0	0	0	0	0	0	0	0	0	0	0	0	0	0	0	0	0	0	0	0	0	0	0	0	0	0	0	0	0	0	0	0	0	0	0	0	0	0	0	0	0	0
Ra01	1876837	0	1	1	0	0	0	1	0	1	1	0	0	1	1	1	0	1	0	0	1	0	1	0	0	0	0	1	0	0	0	0	1	1	0	1	0	1	0	1	0	1	0	1	0	1	0	1	0
Ra01	1876844	0	2	1	1	1	2	2	1	1	1	1	2	2	1	1	0	1	1	1	1	0	2	1	0	0	0	3	2	1	0	1	1	1	1	1	2	1	0	1	0	2	0	2	2	3	1	2	2
Ra01	1920376	0	1	0	1	1	1	1	1	0	0	1	1	1	0	1	0	0	1	1	0	0	1	1	0	0	0	1	1	1	0	1	0	0	1	0	1	0	0	0	0	1	0	0	1	2	1	1	1
Ra01	1920382	1	1	2	1	1	0	1	1	1	0	1	1	1	0	2	2	0	1	0	1	2	1	1	2	2	1	0	1	2	1	2	2	1	1	2	1	1	1	2	2	0	2	1	0	1	1	0	1
Ra01	1920416	0	0	0	0	0	0	0	0	0	0	0	0	0	0	0	0	0	0	0	0	0	0	0	0	0	0	0	0	0	0	0	0	0	0	0	0	0	0	0	0	0	0	0	0	0	0	0	0
Ra01	1922098	2	1	0	2	2	2	2	2	2	1	2	2	1	1	1	1	1	2	3	0	1	2	2	0	1	1	2	2	2	0	2	0	2	3	0	2	1	1	1	1	3	1	0	2	2	3	2	1
Ra01	1942300	0	0	0	0	0	0	0	0	0	0	0	0	0	0	0	0	0	0	0	0	0	0	0	0	0	0	0	0	0	0	1	0	0	0	0	0	0	0	0	0	0	0	0	0	0	0	0	0
Ra01	1942362	4	4	4	4	4	4	4	4	4	4	4	4	4	4	4	4	4	4	4	4	4	4	4	4	4	4	4	4	4	4	4	4	4	4	4	4	4	4	4	4	4	4	4	4	4	4	4	4
Ra01	1942378	0	1	0	1	1	1	0	1	0	1	0	0	1	1	0	1	1	1	1	1	1	0	0	1	1	1	0	0	0	2	0	0	0	1	1	0	1	1	0	1	0	1	1	1	0	0	0	1
Ra01	1942386	0	1	0	1	1	1	1	1	0	0	1	1	1	0	1	0	0	1	1	0	0	1	1	0	0	0	1	1	1	0	1	0	0	1	0	1	0	0	0	0	1	0	0	1	2	1	1	1
Ra01	1942396	4	2	4	2	3	2	3	2	4	3	3	3	2	3	3	3	3	2	2	3	3	3	3	3	3	3	3	3	3	2	3	4	4	2	3	3	3	3	4	3	3	3	3	2	2	3	3	2
Ra01	1942410	0	0	0	0	0	0	0	0	0	0	0	0	0	0	0	0	0	0	0	0	0	0	0	0	0	0	0	0	0	0	0	0	0	0	0	0	0	0	0	0	0	0	0	0	0	0	0	0
Ra01	1942416	0	1	0	1	1	1	0	1	0	1	0	0	1	1	0	1	1	1	1	1	1	0	0	1	1	1	0	0	0	2	0	0	0	2	1	0	1	1	0	1	0	1	1	1	0	0	0	1
Ra01	1943839	0	1	0	1	1	1	0	1	0	1	0	0	1	1	0	1	1	1	1	1	1	0	0	1	1	0	0	0	0	0	0	0	0	1	1	0	1	1	0	1	0	1	1	1	0	0	0	1
Ra01	2055577	0	0	0	0	0	0	0	0	0	0	0	0	0	0	0	0	0	0	0	0	0	0	0	0	0	0	0	0	0	0	0	0	0	0	0	0	0	0	0	0	0	0	0	0	0	0	0	0
Ra01	2055604	0	1	1	0	0	0	1	0	1	1	0	0	1	1	0	0	1	0	0	1	0	0	0	0	0	0	1	0	0	0	0	1	1	0	0	0	0	0	1	0	1	0	1	0	0	0	1	0
Ra01	2056109	0	1	0	1	1	1	0	1	0	1	0	0	1	1	0	1	1	1	1	1	1	0	0	1	1	1	0	0	0	1	0	0	0	1	1	0	1	1	0	1	0	1	1	1	0	0	0	1
Ra01	2056574	2	2	0	2	2	2	3	2	2	2	2	2	1	2	1	1	2	2	3	0	1	2	3	0	1	1	3	3	2	0	2	0	3	2	0	2	1	1	1	1	3	1	0	2	2	3	2	1
Ra01	2056577	0	0	0	0	0	0	0	0	0	0	0	0	0	0	0	0	0	0	0	0	0	0	0	0	0	0	0	0	0	0	0	0	0	0	0	0	0	0	0	0	0	0	0	0	0	0	0	0
Ra01	2056585	0	0	0	0	0	0	0	0	0	0	0	0	0	0	0	0	0	0	0	0	0	0	0	0	0	0	0	0	0	0	0	0	0	0	0	0	0	0	0	0	0	0	0	0	0	0	0	0
Ra01	2056802	0	0	0	0	0	0	0	0	0	0	0	0	0	0	0	0	0	0	0	0	0	0	0	0	0	0	0	0	0	0	0	0	0	0	0	0	0	0	0	0	0	0	0	0	0	0	0	0
Ra01	2056847	1	1	1	0	1	1	1	0	1	2	1	1	1	1	1	0	1	0	0	2	0	1	1	1	0	1	1	1	0	1	0	1	1	0	1	1	1	1	1	0	1	0	2	1	1	0	1	1
Ra01	2056850	0	1	0	1	1	1	0	0	0	1	0	0	1	1	0	1	1	1	1	1	1	0	0	1	1	1	0	0	0	1	0	0	0	1	1	0	1	1	0	1	0	1	1	1	0	0	0	1
Ra01	2058640	1	0	1	0	1	1	0	0	1	1	1	1	0	1	1	0	1	0	0	1	0	1	1	1	0	1	1	1	0	2	0	1	0	0	1	1	1	1	0	0	0	1	1	1	1	0	1	1
Ra01	2058646	0	1	0	1	1	1	0	1	0	1	0	0	0	1	0	1	1	1	1	1	1	0	0	1	1	1	0	0	0	1	0	0	0	1	1	0	1	1	0	1	0	1	1	1	0	0	0	1
Ra01	2058658	4	4	4	4	4	4	4	4	4	4	4	4	4	4	4	4	4	4	4	4	4	4	4	4	4	4	4	4	4	4	4	4	4	4	4	4	4	4	4	4	4	4	4	4	4	4	4	4
Ra01	2058916	1	1	2	1	1	0	1	1	1	0	1	1	1	0	2	2	0	1	0	1	2	1	1	2	2	1	0	1	2	1	2	2	1	1	2	1	1	1	2	2	0	2	1	0	1	1	0	1
Ra01	2058937	0	1	0	1	1	1	0	1	0	1	0	0	1	1	0	1	1	1	1	1	1	0	0	1	1	1	0	0	0	1	0	0	0	1	1	0	1	1	0	1	0	1	1	1	0	0	0	1
Ra01	2058961	0	0	0	0	0	0	0	0	0	0	0	0	0	0	0	0	0	0	0	0	0	0	0	0	0	0	0	0	0	0	0	0	0	0	0	0	0	0	0	0	0	0	0	0	0	0	0	0
Ra01	2063632	0	0	0	0	0	0	0	0	0	0	0	0	0	0	0	0	0	0	0	0	0	0	0	0	0	0	0	0	0	0	0	0	0	0	0	0	0	0	0	0	0	0	0	0	0	0	0	0
Ra01	2063642	1	4	4	2	3	3	3	3	2	3	2	2	4	3	4	2	3	2	2	4	2	3	2	4	2	3	3	3	2	4	2	4	1	3	4	3	3	3	2	2	2	2	4	3	4	1	3	4
Ra01	2063666	0	1	0	1	1	1	0	2	0	1	0	0	1	1	0	2	1	1	1	2	2	0	0	2	2	2	0	0	0	2	0	0	0	1	2	0	2	1	0	2	0	2	2	1	0	0	0	1
Ra01	2064129	0	1	0	1	1	1	0	1	0	1	0	0	1	1	0	1	1	1	1	1	1	0	0	1	1	1	0	0	0	1	0	0	0	1	1	0	1	1	0	1	0	1	1	1	0	0	0	1
Ra01	2064133	0	0	0	0	0	0	0	0	0	0	0	0	0	0	0	0	0	0	0	0	0	0	0	0	0	0	0	0	0	0	0	0	0	0	0	0	0	0	0	0	0	0	0	0	0	0	0	0
Ra01	2113084	1	3	2	2	2	3	2	2	1	3	2	2	3	3	2	1	3	2	2	3	1	2	3	2	1	2	3	2	1	3	1	2	2	2	2	3	3	2	1	1	2	1	3	3	3	2	3	3
Ra01	2195411	1	2	2	1	1	2	2	1	2	2	2	2	2	2	2	0	2	2	1	2	0	2	2	1	0	1	3	2	1	1	1	2	1	1	1	2	1	2	1	0	2	0	2	2	3	1	3	2
Ra01	2195457	0	0	0	0	0	0	0	0	0	0	0	0	0	0	0	0	0	0	0	0	0	0	0	0	0	0	0	0	0	0	0	0	0	0	0	0	0	0	0	0	0	0	0	0	0	0	0	0
Ra01	2295717	0	0	0	0	0	0	0	0	0	0	0	0	0	0	0	0	0	0	0	0	0	0	0	0	0	0	0	0	0	0	0	0	0	0	0	0	0	0	0	0	0	0	0	0	0	0	0	0
Ra01	2295726	0	0	0	0	0	0	0	0	0	0	0	0	0	0	0	0	0	0	0	0	0	0	0	0	0	0	0	0	0	0	0	0	0	0	0	0	0	0	0	0	0	0	0	0	0	0	0	0
Ra01	2295758	1	1	2	1	1	0	1	1	1	0	1	1	1	0	2	2	0	1	0	1	2	1	1	2	2	1	0	1	2	1	2	2	1	1	2	1	1	1	2	2	0	2	1	0	1	1	0	1
Ra01	2296490	0	1	0	1	1	1	1	1	0	0	1	1	1	0	1	0	0	1	1	0	0	1	1	0	0	0	1	1	1	0	1	0	0	1	0	1	0	0	0	0	1	0	0	1	2	1	1	1
Ra01	2309410	1	2	2	1	1	2	2	1	2	2	2	2	2	2	2	0	2	1	1	2	0	2	2	1	0	1	3	2	1	2	1	2	1	1	1	2	1	2	1	0	2	0	2	2	3	1	3	2
Ra01	2309414	1	3	2	2	2	3	2	2	2	3	2	2	3	3	2	1	3	2	2	3	1	2	2	2	1	2	3	2	1	2	1	2	1	2	2	2	2	2	1	1	2	1	3	3	3	1	3	3
Ra01	2334724	0	1	0	1	1	1	1	1	0	0	1	1	1	0	1	0	0	1	1	0	0	1	1	0	0	0	1	1	1	0	1	0	0	1	0	1	0	0	0	0	1	0	0	1	2	1	1	1
Ra01	2339390	0	0	0	0	0	0	0	0	0	0	0	0	0	0	0	0	0	0	0	0	0	0	0	0	0	0	0	0	0	0	0	0	0	0	0	0	0	0	0	0	0	0	0	0	0	0	0	0
Ra01	2340068	0	0	0	0	0	0	0	0	0	0	0	0	0	0	0	0	0	0	0	0	0	0	0	0	0	0	0	0	0	0	0	0	0	0	0	0	0	0	0	0	0	0	0	0	0	0	0	0
Ra01	2340120	0	1	0	1	1	1	0	1	0	1	0	0	0	1	0	1	1	1	1	1	1	0	0	1	1	1	0	0	0	1	0	0	0	1	1	0	1	0	0	1	0	1	1	1	0	0	0	1
Ra01	2340124	3	3	2	3	3	4	3	3	3	4	3	3	3	4	2	2	4	3	4	3	2	3	3	2	2	3	4	3	2	3	2	2	3	3	2	3	3	3	2	2	4	2	3	4	3	3	4	3
Ra01	2340531	0	1	0	1	1	1	0	1	0	1	0	0	0	1	0	1	1	1	1	0	1	0	0	1	1	1	0	0	0	1	0	0	0	1	1	0	1	0	0	1	0	1	1	1	0	0	0	1
Ra01	2340993	0	1	0	1	1	1	0	1	0	2	0	0	0	2	0	1	2	1	1	1	1	0	0	1	1	1	0	0	0	2	0	0	0	1	1	0	1	0	0	1	0	1	1	1	0	0	0	1
Ra01	2340995	0	0	0	0	0	0	0	0	0	0	0	0	0	0	0	0	0	0	0	0	0	0	0	0	0	0	0	0	0	0	0	0	0	0	0	0	0	0	0	0	0	0	0	0	0	0	0	0
Ra01	2459551	0	0	0	0	0	0	0	0	0	0	0	0	0	0	0	0	0	0	0	0	0	0	0	0	0	0	0	0	0	0	0	0	0	0	0	0	0	0	0	0	0	0	0	0	0	0	0	0
Ra01	2532269	0	0	0	0	0	0	0	0	0	0	0	0	0	0	0	0	0	0	0	0	0	0	0	0	0	0	0	0	0	0	0	0	0	0	0	0	0	0	0	0	0	0	0	0	0	0	0	0
Ra01	2532295	0	1	0	1	1	1	1	1	0	0	1	1	1	0	1	0	0	1	1	0	0	1	1	0	0	0	1	1	1	0	1	0	0	1	0	1	0	0	0	0	1	0	0	1	2	1	1	1
Ra01	2532302	1	1	1	1	1	1	1	1	1	1	1	1	0	1	1	1	1	1	1	1	1	1	1	1	0	0	1	1	0	1	1	1	1	1	1	0	1	1	1	1	1	0	1	0	1	1	1	1
Ra01	2532304	1	2	1	2	2	2	2	2	1	2	2	2	1	2	2	2	2	3	2	1	2	2	2	2	1	1	2	1	1	2	2	1	1	2	2	1	2	1	1	2	2	1	2	2	2	1	2	2
Ra01	2532804	0	0	0	0	0	0	0	0	0	0	0	0	0	0	0	0	0	0	0	0	0	0	0	0	0	0	0	0	0	0	0	0	0	0	0	0	0	0	0	0	0	0	0	0	0	0	0	0
Ra01	2532999	0	0	0	0	0	0	0	0	0	0	0	0	0	0	0	0	0	0	0	0	0	0	0	0	0	0	0	0	0	0	0	0	0	0	0	0	0	0	0	0	0	0	0	0	0	0	0	0
Ra01	2533041	0	1	0	1	1	1	0	1	0	1	0	0	0	1	0	1	1	1	1	1	1	0	0	1	1	1	0	0	0	1	0	0	0	1	1	0	1	0	0	1	0	1	1	1	0	0	0	1
Ra01	2533059	0	0	0	0	0	0	0	0	0	0	0	0	0	0	0	0	0	0	0	0	0	0	0	0	0	0	0	0	0	0	0	0	0	0	0	0	0	0	0	0	0	0	0	0	0	0	0	0
Ra01	2533332	0	1	0	1	1	1	0	1	0	1	0	0	0	1	0	1	1	1	1	1	1	0	0	1	1	1	0	0	0	1	0	0	0	1	1	0	1	0	0	1	0	1	1	1	0	0	0	1
Ra01	2864320	0	0	0	0	0	0	0	0	0	0	0	0	0	0	0	0	0	0	0	0	0	0	0	0	0	0	0	0	0	0	0	0	0	0	0	0	0	0	0	0	0	0	0	0	0	0	0	0
Ra01	2864367	2	0	0	1	1	1	1	1	1	1	1	1	0	1	0	1	1	1	2	0	1	1	1	0	1	1	1	1	1	0	1	0	2	1	0	1	1	1	1	1	2	1	0	1	0	2	2	0
Ra01	2866411	0	1	0	1	1	1	0	1	0	1	0	0	0	1	0	1	1	1	1	1	1	0	0	1	1	1	0	0	0	2	0	0	0	1	1	0	1	0	0	1	0	1	1	1	0	0	0	1
Ra01	2866414	2	0	0	1	1	1	1	1	1	1	1	1	0	1	0	1	1	1	2	0	1	1	1	0	1	1	1	1	1	0	1	0	2	1	0	1	1	1	1	1	2	1	0	1	0	2	2	0
Ra01	2948412	1	2	2	1	1	2	1	1	2	3	1	1	2	3	1	1	3	1	1	3	1	1	1	2	1	2	2	1	0	3	0	2	1	1	2	1	2	2	1	1	1	1	3	2	1	0	1	2
Ra01	2966974	0	1	0	1	1	1	0	1	0	1	0	0	0	1	0	1	1	1	1	1	1	0	0	1	1	1	0	0	0	2	0	0	0	1	1	0	1	0	0	1	0	1	1	1	0	0	0	1
Ra01	2991676	2	1	0	2	2	2	2	2	1	1	2	2	1	1	1	1	1	2	3	0	1	2	2	0	1	1	2	2	2	0	2	0	2	2	0	2	1	1	1	1	3	1	0	2	2	3	3	1
Ra01	3040346	4	2	4	2	2	2	3	2	4	3	3	2	3	3	3	3	3	1	2	3	3	3	3	3	3	3	3	3	2	3	3	4	4	2	3	3	3	4	4	3	3	3	3	2	2	3	3	2
Ra01	3047419	0	1	0	1	1	1	0	1	0	1	0	0	0	2	0	1	1	1	1	1	1	0	0	1	1	1	0	0	0	1	0	0	0	1	1	0	1	0	0	1	0	1	1	1	0	0	0	1
Ra01	3048020	0	0	0	0	0	0	0	0	0	0	0	0	0	0	0	0	0	0	0	0	0	0	0	0	0	0	0	0	0	0	0	0	0	0	0	0	0	0	0	0	0	0	0	0	0	0	0	0
Ra01	3048049	0	0	0	0	0	0	0	0	0	0	0	0	0	0	0	0	0	0	0	0	0	0	0	0	0	0	0	0	0	0	0	0	0	0	0	0	0	0	0	0	0	0	0	0	0	0	0	0
Ra01	3048051	0	0	0	0	0	0	0	0	0	0	0	0	0	0	0	0	0	0	0	0	0	0	0	0	0	0	0	0	0	0	0	0	0	0	0	0	0	0	0	0	0	0	0	0	0	0	0	0
Ra01	3048058	1	2	1	1	1	1	1	1	1	3	1	1	1	2	1	1	3	1	1	2	1	1	1	2	1	1	2	1	0	2	0	2	1	1	1	1	2	1	1	1	1	1	3	1	1	0	1	2
Ra01	3048082	0	0	0	0	0	0	0	0	0	0	0	0	0	0	0	0	0	0	0	0	0	0	0	0	0	0	0	0	0	0	0	0	0	0	0	0	0	0	0	0	0	0	0	0	0	0	0	0
Ra01	3084669	4	2	4	2	2	2	3	2	4	3	3	3	3	3	3	3	3	1	1	3	3	3	3	3	3	3	3	3	3	3	3	4	4	2	3	3	3	4	4	3	3	3	3	2	2	3	3	2
Ra01	3107108	1	2	2	1	1	2	1	1	2	3	1	1	2	3	1	1	3	2	1	3	1	1	1	2	1	2	2	1	0	3	0	2	1	1	2	1	2	2	1	1	1	1	3	2	1	0	1	3
Ra01	3107128	0	0	0	0	0	0	0	0	0	0	0	0	0	0	0	0	0	0	0	0	0	0	0	0	0	0	0	0	0	0	0	0	0	0	0	0	0	0	0	0	0	0	0	0	0	0	0	0
Ra01	3107138	0	0	0	0	0	0	0	0	0	0	0	0	0	0	0	0	0	0	0	0	0	0	0	0	0	0	0	0	0	0	0	0	0	0	0	0	0	0	0	0	0	0	0	0	0	0	0	0
Ra01	3119188	0	2	1	1	1	1	1	1	1	2	0	0	2	2	0	1	2	1	1	2	1	0	0	1	1	1	1	0	0	1	0	1	1	1	1	0	1	1	1	1	1	1	2	1	0	0	1	2
Ra01	3119195	0	1	0	1	1	1	0	1	0	1	0	0	0	1	0	1	1	1	1	1	1	0	0	1	1	1	0	0	0	1	0	0	0	1	1	0	1	0	0	1	0	1	1	1	0	0	0	2
Ra01	3119198	0	1	0	1	1	1	0	1	0	1	0	0	0	1	0	1	1	1	1	1	1	0	0	1	1	1	0	0	0	1	0	0	0	1	1	0	1	0	0	1	0	1	1	1	0	0	0	2
Ra01	3137498	0	0	0	0	0	0	0	0	0	0	0	0	0	0	0	0	0	0	0	0	0	0	0	0	0	0	0	0	0	0	0	0	0	0	0	0	0	0	0	0	0	0	0	0	0	0	0	0
Ra01	3137533	0	3	1	2	2	2	2	2	1	2	1	1	3	2	1	1	2	2	2	2	1	1	1	1	1	1	2	1	1	2	1	1	1	2	1	1	1	1	1	1	2	1	2	2	2	1	2	2
Ra01	3137549	0	0	0	0	0	0	0	0	0	0	0	0	0	0	0	0	0	0	0	0	0	0	0	0	0	0	0	0	0	0	0	0	0	0	0	0	0	0	0	0	0	0	0	0	0	0	0	0
Ra01	3137554	0	0	0	0	0	0	0	0	0	0	0	0	0	0	0	0	0	0	0	0	0	0	0	0	0	0	0	0	0	0	0	0	0	0	0	0	0	0	0	0	0	0	0	0	0	0	0	0
Ra01	3137560	0	0	0	0	0	0	0	0	0	0	0	0	0	0	0	0	0	0	0	0	0	0	0	0	0	0	0	0	0	0	0	0	0	0	0	0	0	0	0	0	0	0	0	0	0	0	0	0
Ra01	3156736	1	1	2	1	1	0	1	1	1	0	1	1	1	0	2	2	0	1	0	1	2	1	1	2	3	1	0	1	2	2	2	2	1	1	2	1	1	1	2	2	0	2	1	0	1	1	0	1
Ra01	3156737	0	1	0	1	1	1	0	1	0	1	0	0	0	1	0	1	1	1	1	1	1	0	0	1	1	1	0	0	0	1	0	0	0	1	1	0	1	0	0	1	0	1	1	1	0	0	0	1
Ra01	3156747	0	0	0	0	0	0	0	0	0	0	0	0	0	0	0	0	0	0	0	0	0	0	0	0	0	0	0	0	0	0	0	0	0	0	0	0	0	0	0	0	0	0	0	0	0	0	0	0
Ra01	3156751	4	2	3	3	3	3	3	3	3	2	4	4	2	2	4	3	2	3	3	2	3	4	4	3	3	3	3	4	4	3	4	3	3	3	3	4	3	3	3	3	3	3	2	3	4	4	3	3
Ra01	3157123	4	2	3	3	3	3	3	3	3	2	4	4	3	2	4	3	2	3	3	2	3	4	4	3	3	3	3	4	4	3	4	3	3	3	3	4	3	3	3	3	3	3	2	3	4	4	3	3
Ra01	3157138	0	1	1	0	0	0	1	0	1	1	0	0	1	1	0	0	1	0	0	1	0	0	0	0	0	0	1	0	0	0	0	1	1	0	0	0	0	1	1	0	1	0	1	0	0	0	1	0
Ra01	3161127	4	1	3	2	2	2	2	2	3	2	3	3	1	2	3	3	2	2	2	2	3	3	3	3	3	3	2	3	3	3	3	3	3	2	3	3	3	3	3	3	2	3	2	2	2	3	2	2
Ra01	3161661	0	0	0	0	0	0	0	0	0	0	0	0	0	0	0	0	0	0	0	0	0	0	0	0	0	0	0	0	0	0	0	0	0	0	0	0	0	0	0	0	0	0	0	0	0	0	0	0
Ra01	3175810	4	1	3	2	2	2	2	2	3	2	3	3	1	3	3	3	3	2	2	2	3	3	3	3	3	3	2	3	3	2	3	3	3	2	3	3	3	3	3	3	2	3	2	2	2	3	2	2
Ra01	3175822	4	1	3	2	2	2	2	2	3	2	3	3	1	3	3	3	3	2	2	2	3	3	3	3	3	3	2	2	3	2	3	3	3	2	3	3	3	3	3	3	2	3	2	2	2	3	2	2
Ra01	3187781	0	0	0	0	0	0	0	0	0	0	0	0	0	0	0	0	0	0	0	0	0	0	0	0	0	0	0	0	0	0	0	0	0	0	0	0	0	0	0	0	0	0	0	0	0	0	0	0
Ra01	3214461	1	3	3	2	2	1	2	2	2	2	1	1	3	2	2	3	2	2	1	3	3	1	1	3	3	2	1	1	2	2	2	3	2	2	3	1	2	2	3	3	1	3	3	1	1	1	1	2
Ra01	3214865	1	1	2	1	1	0	1	1	1	0	1	1	1	0	2	2	0	1	0	1	2	1	1	2	2	1	0	1	2	1	2	2	1	1	2	1	1	1	2	2	0	2	1	0	1	1	0	1
Ra01	3215727	0	1	1	0	0	0	1	0	1	1	0	0	2	1	0	0	1	0	0	1	0	0	0	0	0	0	1	0	0	0	0	1	1	0	0	0	0	1	1	0	1	0	1	0	0	0	1	0
Ra01	3215729	0	2	1	1	1	1	1	1	1	2	0	0	2	2	0	1	2	1	1	2	1	0	0	1	1	1	1	0	0	1	0	1	1	1	1	0	1	1	1	1	1	1	2	1	0	0	1	1
Ra01	3215737	0	1	0	1	1	1	0	1	0	1	0	0	0	1	0	1	1	1	1	1	1	0	0	1	1	1	0	0	0	1	0	0	0	1	1	0	1	0	0	1	0	1	1	1	0	0	0	1
Ra01	3215744	0	2	1	1	1	1	1	1	1	2	0	0	2	2	0	1	2	1	1	2	1	0	0	1	1	1	1	0	0	1	0	1	1	1	1	0	1	1	1	1	1	1	2	1	0	0	1	1
Ra01	3215745	0	1	0	1	1	1	1	1	0	0	1	1	1	0	1	0	0	1	1	0	0	1	1	0	0	0	1	1	1	0	1	0	0	1	0	1	0	0	0	0	1	0	0	1	2	1	1	1
Ra01	3232547	0	1	0	1	1	1	0	1	0	1	0	0	0	1	0	1	1	1	1	1	1	0	0	1	1	1	0	0	0	1	0	0	0	1	1	0	1	0	0	1	0	1	1	1	0	0	0	1
Ra01	3232550	0	0	0	0	0	0	0	0	0	0	0	0	0	0	0	0	0	0	0	0	0	0	0	0	0	0	0	0	0	0	0	0	0	0	0	0	0	0	0	0	0	0	0	0	0	0	0	0
Ra01	3232595	0	0	0	0	0	0	0	0	0	0	0	0	0	0	0	0	0	0	0	0	0	0	0	0	0	0	0	0	0	0	0	0	0	0	0	0	0	0	0	0	0	0	0	0	0	0	0	0
Ra01	3232830	0	0	0	0	0	0	0	0	0	0	0	0	0	0	0	0	0	0	0	0	0	0	0	0	0	0	0	0	0	0	0	0	0	0	0	0	0	0	0	0	0	0	0	0	0	0	0	0
Ra01	3232850	0	0	0	0	0	0	0	0	0	0	0	0	0	0	0	0	0	0	0	0	0	0	0	0	0	0	0	0	0	0	0	0	0	0	0	0	0	0	0	0	0	0	0	0	0	0	0	0
Ra01	3232853	0	0	0	0	0	0	0	0	0	0	0	0	0	0	0	0	0	0	0	0	0	0	0	0	0	0	0	0	0	0	0	0	0	0	0	0	0	0	0	0	0	0	0	0	0	0	0	0
Ra01	3232884	0	2	0	1	1	1	1	1	0	0	1	1	1	0	1	0	0	1	1	0	0	1	1	0	0	0	1	1	1	0	1	0	0	1	0	1	0	0	0	0	1	0	0	1	2	1	1	1
Ra01	3233291	0	1	0	1	1	1	0	1	0	1	0	0	0	1	0	1	1	1	1	1	1	0	0	1	1	1	0	0	0	1	0	0	0	1	1	0	1	0	0	1	0	1	1	1	0	0	0	1
Ra01	3234143	0	1	1	0	0	0	1	0	1	1	0	0	1	1	0	0	1	0	0	1	0	0	0	0	0	0	1	0	0	0	0	1	1	0	0	0	0	1	1	0	1	0	1	0	0	0	1	0
Ra01	3234146	2	0	0	1	1	1	1	1	1	1	1	1	0	1	0	1	1	1	2	1	1	1	1	0	1	1	1	1	1	0	1	0	2	1	0	1	1	1	1	1	2	1	0	1	0	2	2	0
Ra01	3234165	0	2	1	1	1	1	1	1	1	2	0	0	1	2	0	1	2	1	1	2	1	0	0	1	1	1	1	0	0	1	0	1	1	1	1	0	1	1	1	1	1	1	2	1	0	0	1	1
Ra01	3234419	0	0	0	0	0	0	0	0	0	0	0	0	0	0	0	0	0	0	0	0	0	0	0	0	0	0	0	0	0	0	0	0	0	0	0	0	0	0	0	0	0	0	0	0	0	0	0	0
Ra01	3234498	0	0	0	0	0	0	0	0	0	0	0	0	0	0	0	0	0	0	0	0	0	0	0	0	0	0	0	0	0	0	0	0	0	0	0	0	0	0	0	0	0	0	0	0	0	0	0	0
Ra01	3234863	0	0	0	0	0	0	0	0	0	0	0	0	0	0	0	0	0	0	0	0	0	0	0	0	0	0	0	0	0	0	0	0	0	0	0	0	0	0	0	0	0	0	0	0	0	0	0	0
Ra01	3234880	4	1	3	2	2	2	2	2	3	2	3	3	1	2	3	3	2	2	2	2	3	3	3	3	3	3	2	3	3	3	3	3	3	2	3	3	3	3	3	3	2	3	2	2	2	3	2	2
Ra01	3237614	0	0	0	0	0	0	0	0	0	0	0	0	0	0	0	0	0	0	0	0	0	0	0	0	0	0	0	0	0	0	0	0	0	0	0	0	0	0	0	0	0	0	0	0	0	0	0	0
Ra01	3237650	0	0	0	0	0	0	0	0	0	0	0	0	0	0	0	0	0	0	0	0	0	0	0	0	0	0	0	0	0	0	0	0	0	0	0	0	0	0	0	0	0	0	0	0	0	0	0	0
Ra01	3237657	0	2	1	1	1	1	2	1	1	1	1	1	3	1	1	0	1	1	1	1	0	1	1	0	0	0	2	1	1	0	1	1	1	1	0	1	0	1	1	0	2	0	1	1	1	1	2	1
Ra01	3239686	0	0	0	0	0	0	0	0	0	0	0	0	0	0	0	0	0	0	0	0	0	0	0	0	0	0	0	0	0	0	0	0	0	0	0	0	0	0	0	0	0	0	0	0	0	0	0	0
Ra01	3239706	0	3	1	2	1	2	2	1	1	2	1	1	3	2	1	1	2	2	2	2	1	1	1	1	1	1	2	1	1	2	1	1	1	2	1	1	1	1	1	1	2	1	2	2	2	1	2	2
Ra01	3240143	0	0	0	0	0	0	0	0	0	0	0	0	0	0	0	0	0	0	0	0	0	0	0	0	0	0	0	0	0	0	0	0	0	0	0	0	0	0	0	0	0	0	0	0	0	0	0	0
Ra01	3269965	1	1	2	0	1	1	1	0	1	2	1	1	2	2	1	0	2	0	0	1	0	2	2	2	0	2	2	1	0	2	0	2	1	0	1	1	2	2	1	0	1	0	2	2	1	0	1	2
Ra01	3276005	4	1	3	2	2	2	2	2	3	2	3	3	1	2	3	3	2	2	2	2	3	3	3	3	3	3	2	3	3	2	3	3	3	2	3	3	3	3	3	3	2	3	2	2	2	3	2	2
Ra01	3276017	0	0	0	0	0	0	0	0	0	0	0	0	0	0	0	0	0	0	0	0	0	0	0	0	0	0	0	0	0	0	0	0	0	0	0	0	0	0	0	0	0	0	0	0	0	0	0	0
Ra01	3310887	0	1	0	1	1	1	0	1	0	1	0	0	0	1	0	1	1	1	1	1	1	0	0	1	1	1	0	0	0	1	0	0	0	1	1	0	1	0	0	1	0	1	1	1	0	0	0	1
Ra01	3315577	0	1	0	1	1	1	1	1	0	0	1	1	2	1	1	0	0	1	1	0	0	1	1	0	0	0	1	1	1	0	1	0	0	1	0	1	0	0	0	0	1	0	0	1	2	1	1	1
Ra01	3315600	0	0	0	0	0	0	0	0	0	0	0	0	0	0	0	0	0	0	0	0	0	0	0	0	0	0	0	0	0	0	0	0	0	0	0	0	0	0	0	0	0	0	0	0	0	0	0	0
Ra01	3325836	0	0	0	0	0	0	0	0	0	0	0	0	0	0	0	0	0	0	0	0	0	0	0	0	0	0	0	0	0	0	0	0	0	0	0	0	0	0	0	0	0	0	0	0	0	0	0	0
Ra01	3325856	0	2	1	1	1	1	1	1	1	2	0	0	2	2	0	1	2	1	1	2	1	0	0	1	1	1	1	0	0	1	0	1	1	1	1	0	1	1	1	1	1	1	2	1	0	0	1	1
Ra01	3326840	3	2	2	3	3	2	3	3	2	1	3	3	2	1	3	3	1	3	3	2	3	3	3	2	3	2	2	3	4	1	4	2	3	3	2	3	2	2	3	3	3	3	1	2	3	4	3	2
Ra01	3326876	0	0	0	0	0	0	0	0	0	0	0	0	0	0	0	0	0	0	0	0	0	0	0	0	0	0	0	0	0	0	0	0	0	0	0	0	0	0	0	0	0	0	0	0	0	0	0	0
Ra01	3342112	0	0	0	0	0	0	0	0	0	0	0	0	0	0	0	0	0	0	0	0	0	0	0	0	0	0	0	0	0	0	0	0	0	0	0	0	0	0	0	0	0	0	0	0	0	0	0	0
Ra01	3342155	0	3	1	1	1	1	2	1	1	1	1	1	3	1	1	0	1	1	1	1	0	1	1	0	0	0	2	1	1	0	1	1	1	1	0	1	0	1	1	0	2	0	1	1	2	1	2	2
Ra01	3342184	0	0	0	0	0	0	0	0	0	0	0	0	0	0	0	0	0	0	0	0	0	0	0	0	0	0	0	0	0	0	0	0	0	0	0	0	0	0	0	0	0	0	0	0	0	0	0	0
Ra01	3342462	0	0	0	0	0	0	0	0	0	0	0	0	0	0	0	0	0	0	0	0	0	0	0	0	0	0	0	0	0	0	0	0	0	0	0	0	0	0	0	0	0	0	0	0	0	0	0	0
Ra01	3342467	0	0	0	0	0	0	0	0	0	0	0	0	0	0	0	0	0	0	0	0	0	0	0	0	0	0	0	0	0	0	0	0	0	0	0	0	0	0	0	0	0	0	0	0	0	0	0	0
Ra01	3342484	0	0	0	0	0	0	0	0	0	0	0	0	0	0	0	0	0	0	0	0	0	0	0	0	0	0	0	0	0	0	0	0	0	0	0	0	0	0	0	0	0	0	0	0	0	0	0	0
Ra01	3342502	0	1	0	1	1	1	0	1	0	1	0	0	0	1	0	1	1	1	1	1	1	0	0	1	1	1	0	0	0	1	0	0	0	1	1	0	1	0	0	1	0	1	1	1	0	0	0	1
Ra01	3342504	0	1	1	0	0	0	1	0	1	1	0	0	2	1	0	0	1	0	0	1	0	0	0	0	0	0	1	0	0	0	0	1	1	0	0	0	0	1	1	0	1	0	1	0	0	0	1	0
Ra01	3342519	0	3	1	2	2	2	2	2	1	2	1	1	3	2	1	1	2	2	2	2	1	1	1	1	1	1	2	1	1	1	1	1	1	2	1	1	1	1	1	1	2	1	2	2	2	1	2	2
Ra01	3474799	0	1	0	1	1	1	0	1	0	1	0	0	0	1	0	1	1	1	1	1	1	0	0	1	1	1	0	0	0	1	0	0	0	1	1	0	1	0	0	1	0	1	1	1	0	0	0	1
Ra01	3474837	0	0	0	0	0	0	0	0	0	0	0	0	0	0	0	0	0	0	0	0	0	0	0	0	0	0	0	0	0	0	0	0	0	0	0	0	0	0	0	0	0	0	0	0	0	0	0	0
Ra01	3498867	0	0	0	0	0	0	0	0	0	0	0	0	0	0	0	0	0	0	0	0	0	0	0	0	0	0	0	0	0	0	0	0	0	0	0	0	0	0	0	0	0	0	0	0	0	0	0	0
Ra01	3498969	0	1	0	1	1	1	0	1	0	1	0	0	0	1	0	1	1	1	1	1	1	0	0	1	1	1	0	0	0	2	0	0	0	1	1	0	1	0	0	1	0	1	1	1	0	0	0	1
Ra01	3507247	0	0	0	0	0	0	0	0	0	0	0	0	0	0	0	0	0	0	0	0	0	0	0	0	0	0	0	0	0	0	0	0	0	0	0	0	0	0	0	0	0	0	0	0	0	0	0	0
Ra01	3507254	0	1	0	1	1	1	0	1	0	1	0	0	0	1	0	1	1	1	1	1	1	0	0	1	1	1	0	0	0	1	0	0	0	1	1	0	1	0	0	1	0	1	1	1	0	0	0	1
Ra01	3507281	3	4	3	4	3	3	4	4	3	3	3	3	4	3	3	4	3	4	4	4	4	3	3	3	4	3	3	3	4	2	4	3	4	4	3	3	3	3	4	4	4	4	3	3	3	4	4	3
Ra01	3514460	3	4	3	4	3	3	4	4	3	3	3	3	4	3	3	4	3	4	4	4	4	3	3	3	4	3	3	3	4	3	4	3	4	4	3	3	3	3	4	4	4	4	3	3	3	4	4	3
Ra01	3551236	0	0	0	0	0	0	0	0	0	0	0	0	0	0	0	0	0	0	0	0	0	0	0	0	0	0	0	0	0	0	0	0	0	0	0	0	0	0	0	0	0	0	0	0	0	0	0	0
Ra01	3578676	0	0	0	0	0	0	0	0	0	0	0	0	0	0	0	0	0	0	0	0	0	0	0	0	0	0	0	0	0	0	0	0	0	0	0	0	0	0	0	0	0	0	0	0	0	0	0	0
Ra01	3578688	0	0	0	0	0	0	0	0	0	0	0	0	0	0	0	0	0	0	0	0	0	0	0	0	0	0	0	0	0	0	0	0	0	0	0	0	0	0	0	0	0	0	0	0	0	0	0	0
Ra01	3578724	3	4	3	4	3	3	4	4	3	3	3	3	4	3	3	4	3	4	4	4	4	3	3	3	4	3	3	3	4	3	4	3	4	4	3	3	3	3	4	4	4	4	3	3	3	4	4	3
Ra01	3578729	0	1	0	1	1	1	1	1	0	0	1	1	1	0	1	0	0	1	1	0	0	1	1	0	0	0	1	1	1	0	1	0	0	1	0	1	0	0	0	0	1	0	0	1	2	1	1	1
Ra01	3578738	0	1	0	1	1	1	0	1	0	1	0	0	0	1	0	1	1	1	1	1	1	0	0	1	1	1	0	0	0	1	0	0	0	1	1	0	1	0	0	1	0	1	1	1	0	0	0	1
Ra01	3578758	0	1	0	1	1	1	1	1	0	0	1	1	1	0	1	0	0	1	1	0	0	1	1	0	0	0	1	1	1	0	1	0	0	1	0	1	0	0	0	0	1	0	0	1	2	1	1	1
Ra01	3578766	0	0	0	0	0	0	0	0	0	0	0	0	0	0	0	0	0	0	0	0	0	0	0	0	0	0	0	0	0	0	0	0	0	0	0	0	0	0	0	0	0	0	0	0	0	0	0	0
Ra01	3580493	0	0	0	0	0	0	0	0	0	0	0	0	0	0	0	0	0	0	0	0	0	0	0	0	0	0	0	0	0	0	0	0	0	0	0	0	0	0	0	0	0	0	0	0	0	0	0	0
Ra01	3596834	0	0	0	0	0	0	0	0	0	0	0	0	0	0	0	0	0	0	0	0	0	0	0	0	0	0	0	0	0	0	0	0	0	0	0	0	0	0	0	0	0	0	0	0	0	0	0	0
Ra01	3597435	0	0	0	0	0	0	0	0	0	0	0	0	0	0	0	0	0	0	0	0	0	0	0	0	0	0	0	0	0	0	0	0	0	0	0	0	0	0	0	0	0	0	0	0	0	0	0	0
Ra01	3608815	0	1	1	0	0	0	1	0	1	1	0	0	2	1	0	0	1	0	0	1	0	0	0	0	0	0	1	0	0	0	0	1	1	0	0	0	0	1	1	0	1	0	1	0	0	0	1	0
Ra01	3608817	0	0	0	0	0	0	0	0	0	0	0	0	0	0	0	0	0	0	0	0	0	0	0	0	0	0	0	0	0	0	0	0	0	0	0	0	0	0	0	0	0	0	0	0	0	0	0	0
Ra01	3613782	0	1	0	1	1	1	0	1	0	1	0	0	0	1	0	1	1	1	1	1	1	0	0	1	1	1	0	0	0	1	0	0	0	1	1	0	1	0	0	1	0	1	1	1	0	0	0	1
Ra01	3617829	0	1	1	0	0	0	1	0	1	1	0	0	1	1	0	0	1	0	0	1	0	0	0	0	0	0	1	0	0	0	0	1	1	0	0	0	0	1	1	0	1	0	1	0	0	0	1	0
Ra01	3617838	2	0	0	1	1	1	1	1	1	1	1	1	0	1	0	1	1	1	2	1	1	1	1	0	1	1	1	1	1	0	1	0	2	1	0	1	1	1	1	1	2	1	0	1	0	2	2	0
Ra01	3652224	0	0	0	0	0	0	0	0	0	0	0	0	0	0	0	0	0	0	0	0	0	0	0	0	0	0	0	0	0	0	0	0	0	0	0	0	0	0	0	0	0	0	0	0	0	0	0	0
Ra01	3652254	0	0	0	0	0	0	0	0	0	0	0	0	0	0	0	0	0	0	0	0	0	0	0	0	0	0	0	0	0	0	0	0	0	0	0	0	0	0	0	0	0	0	0	0	0	0	0	0
Ra01	3655517	0	1	0	1	1	1	1	1	0	0	1	1	1	0	1	0	0	1	1	0	0	1	1	0	0	0	1	1	1	0	1	0	0	1	0	1	0	0	0	0	1	0	0	1	2	1	1	1
Ra01	3674847	0	0	0	0	0	0	0	0	0	0	0	0	0	0	0	0	0	0	0	0	0	0	0	0	0	0	0	0	0	0	0	0	0	0	0	0	0	0	0	0	0	0	0	0	0	0	0	0
Ra01	3674878	0	0	0	0	0	0	0	0	0	0	0	0	0	0	0	0	0	0	0	0	0	0	0	0	0	0	0	0	0	0	0	0	0	0	0	0	0	0	0	0	0	0	0	0	0	0	0	0
Ra01	3674879	3	1	3	2	2	1	2	2	2	1	2	2	1	1	2	3	1	2	2	1	3	2	2	2	3	2	1	2	3	1	3	2	3	2	2	2	2	2	3	3	2	3	1	1	1	3	2	1
Ra01	3674882	0	2	0	2	2	2	1	2	0	1	1	1	1	1	1	1	1	2	2	1	1	1	1	1	1	1	1	1	1	1	1	0	0	2	1	1	1	0	0	1	1	1	1	2	2	1	1	2
Ra01	3674907	0	0	0	0	0	0	0	0	0	0	0	0	0	0	0	0	0	0	0	0	0	0	0	0	0	0	0	0	0	0	0	0	0	0	0	0	0	0	0	0	0	0	0	0	0	0	0	0
Ra01	3676329	0	0	0	0	0	0	0	0	0	0	0	0	0	0	0	0	0	0	0	0	0	0	0	0	0	0	0	0	0	0	0	0	0	0	0	0	0	0	0	0	0	0	0	0	0	0	0	0
Ra01	3676387	0	0	0	0	0	0	0	0	0	0	0	0	0	0	0	0	0	0	0	0	0	0	0	0	0	0	0	0	0	0	0	0	0	0	0	0	0	0	0	0	0	0	0	0	0	0	0	0
Ra01	3685506	0	1	1	0	0	0	1	0	1	1	0	0	2	1	0	0	1	0	0	1	0	0	0	0	0	0	1	0	0	0	0	1	1	0	0	0	0	1	1	0	1	0	1	0	0	0	1	0
Ra01	3687086	0	1	1	0	0	0	1	0	1	1	0	0	2	1	0	0	1	0	0	1	0	0	0	0	0	0	1	0	0	0	0	1	1	0	0	0	0	1	1	0	1	0	1	0	0	0	1	0
Ra01	3706768	0	0	0	0	0	0	0	0	0	0	0	0	0	0	0	0	0	0	0	0	0	0	0	0	0	0	0	0	0	0	0	0	0	0	0	0	0	0	0	0	0	0	0	0	0	0	0	0
Ra01	3706813	0	0	0	0	0	0	0	0	0	0	0	0	0	0	0	0	0	0	0	0	0	0	0	0	0	0	0	0	0	0	0	0	0	0	0	0	0	0	0	0	0	0	0	0	0	0	0	0
Ra01	3706814	1	1	2	1	1	0	1	1	1	0	1	1	1	0	2	2	0	1	0	1	2	1	1	2	2	1	0	1	2	1	2	2	1	1	2	1	1	1	2	2	0	2	1	0	1	1	0	1
Ra01	3711979	0	1	1	0	0	0	1	0	1	1	0	0	2	1	0	0	1	0	0	1	0	0	0	0	0	0	1	0	0	0	0	1	1	0	0	0	0	1	1	0	1	0	1	0	0	0	1	0
Ra01	3713426	0	0	0	0	0	0	0	0	0	0	0	0	0	0	0	0	0	0	0	0	0	0	0	0	0	0	0	0	0	0	0	0	0	0	0	0	0	0	0	0	0	0	0	0	0	0	0	0
Ra01	3713438	0	0	0	0	0	0	0	0	0	0	0	0	0	0	0	0	0	0	0	0	0	0	0	0	0	0	0	0	0	0	0	0	0	0	0	0	0	0	0	0	0	0	0	0	0	0	0	0
Ra01	3713929	0	0	0	0	0	0	0	0	0	0	0	0	0	0	0	0	0	0	0	0	0	0	0	0	0	0	0	0	0	0	0	0	0	0	0	0	0	0	0	0	0	0	0	0	0	0	0	0
Ra01	3732675	0	1	0	1	1	1	0	1	0	1	0	0	0	1	0	1	1	1	1	1	1	0	0	1	1	1	0	0	0	1	0	0	0	1	1	0	1	0	0	1	0	2	1	1	0	0	0	1
Ra01	3752808	0	1	0	1	1	1	0	1	0	1	0	0	0	1	0	1	1	1	1	1	1	0	0	1	1	1	0	0	0	2	0	0	0	1	1	0	1	0	0	1	0	1	1	1	0	0	0	1
Ra01	3752812	0	0	0	0	0	0	0	0	0	0	0	0	0	0	0	0	0	0	0	0	0	0	0	0	0	0	0	0	0	0	0	0	0	0	0	0	0	0	0	0	0	0	0	0	0	0	0	0
Ra01	3758057	0	0	0	0	0	0	0	0	0	0	0	0	0	0	0	0	0	0	0	0	0	0	0	0	0	0	0	0	0	0	0	0	0	0	0	0	0	0	0	0	0	0	0	0	0	0	0	0
Ra01	3759317	1	1	2	1	1	0	1	1	1	0	1	1	1	0	2	2	0	1	0	1	2	1	1	2	2	1	0	1	2	1	2	2	1	1	2	1	1	1	2	2	0	2	1	0	1	1	0	1
Ra01	3759453	0	1	0	1	1	1	0	1	0	1	0	0	0	1	0	1	1	1	1	1	1	0	0	1	1	1	0	0	0	1	0	0	0	1	1	0	1	0	0	1	0	1	1	1	0	0	0	1
Ra01	3759494	0	0	0	0	0	0	0	0	0	0	0	0	0	0	0	0	0	0	0	0	0	0	0	0	0	0	0	0	0	0	0	0	0	0	0	0	0	0	0	0	0	0	0	0	0	0	0	0
Ra01	3796833	0	0	0	0	0	0	0	0	0	0	0	0	0	0	0	0	0	0	0	0	0	0	0	0	0	0	0	0	0	0	0	0	0	0	0	0	0	0	0	0	0	0	0	0	0	0	0	0
Ra01	3796866	0	1	1	0	0	0	1	0	1	1	0	0	2	1	0	0	1	0	0	1	0	0	0	0	0	0	1	0	0	0	0	1	1	0	0	0	0	1	1	0	1	0	1	0	0	0	1	0
Ra01	3796877	0	1	1	1	1	1	1	1	1	1	0	0	2	1	0	1	1	1	1	1	1	0	0	1	1	1	1	0	0	1	0	1	1	1	1	0	1	1	1	1	1	1	2	1	0	0	1	1
Ra01	3796878	0	0	0	0	0	0	0	0	0	0	0	0	0	0	0	0	0	0	0	0	0	0	0	0	0	0	0	0	0	0	0	0	0	0	0	0	0	0	0	0	0	0	0	0	0	0	0	0
Ra01	3852884	0	0	0	0	0	0	0	0	0	0	0	0	0	0	0	0	0	0	0	0	0	0	0	0	0	0	0	0	0	0	0	0	0	0	0	0	0	0	0	0	0	0	0	0	0	0	0	0
Ra01	3853417	1	1	1	1	1	0	1	1	1	0	1	1	1	0	2	2	0	1	0	1	2	1	1	2	2	1	0	1	2	1	2	2	1	1	2	1	1	1	2	2	0	2	1	0	1	1	0	1
Ra01	3853423	0	2	1	1	1	1	1	1	1	2	0	0	2	2	0	1	2	1	1	2	1	0	0	1	1	1	1	0	0	1	0	1	1	1	1	0	1	1	1	1	1	1	2	1	0	0	1	1
Ra01	3853437	0	0	0	0	0	0	0	0	0	0	0	0	0	0	0	0	0	0	0	0	0	0	0	0	0	0	0	0	0	0	0	0	0	0	0	0	0	0	0	0	0	0	0	0	0	0	0	0
Ra01	3853450	0	1	0	1	1	1	0	1	0	1	0	0	0	1	0	1	1	1	1	1	1	0	0	1	1	1	0	0	0	1	0	0	0	1	1	0	1	0	0	1	0	1	1	1	0	0	0	1
Ra01	3855880	4	3	3	3	3	3	4	3	3	2	4	4	3	2	4	3	2	3	3	3	3	4	4	3	3	3	3	4	4	3	4	3	3	3	3	4	3	3	3	3	3	3	2	3	4	4	3	3
Ra01	3856530	4	4	4	4	4	4	4	4	4	4	4	4	4	4	4	4	4	4	4	4	4	4	4	4	4	4	4	4	4	4	4	4	4	4	4	4	4	4	4	4	4	4	4	4	4	4	4	4
Ra01	3895794	0	0	0	0	0	0	0	0	0	0	0	0	0	0	0	0	0	0	0	0	0	0	0	0	0	0	0	0	0	0	0	0	0	0	0	0	0	0	0	0	0	0	0	0	0	0	0	0
Ra01	3895842	0	0	0	0	0	0	0	0	0	0	0	0	0	0	0	0	0	0	0	0	0	0	0	0	0	0	0	0	0	0	0	0	0	0	0	0	0	0	0	0	0	0	0	0	0	0	0	0
Ra01	3906235	0	1	0	1	1	1	0	1	0	1	0	0	0	1	0	1	1	1	1	1	1	0	0	1	1	1	0	0	0	1	0	0	0	1	1	0	1	0	0	1	0	1	1	1	0	0	0	1
Ra01	3914552	0	0	0	0	0	0	0	0	0	0	0	0	0	0	0	0	0	0	0	0	0	0	0	0	0	0	0	0	0	0	0	0	0	0	0	0	0	0	0	0	0	0	0	0	0	0	0	0
Ra01	3921761	0	1	0	1	1	1	0	1	0	1	0	0	0	1	0	1	1	1	1	1	1	0	0	1	1	1	0	0	0	1	0	0	0	1	1	0	1	0	0	1	0	1	1	1	0	0	0	1
Ra01	3974292	2	0	1	1	1	1	1	1	1	1	1	1	0	1	0	1	1	1	2	1	1	1	1	0	1	1	1	1	1	0	1	0	2	1	0	1	1	1	1	1	1	2	0	1	0	2	2	0
Ra01	3974607	2	1	2	1	1	1	1	1	2	1	2	2	1	1	3	2	1	1	0	1	2	2	2	3	2	2	1	2	2	3	2	3	1	1	3	2	2	2	2	2	1	2	2	1	2	1	0	2
Ra01	3974613	0	1	0	1	1	1	0	1	0	1	0	0	0	1	0	1	1	1	1	1	1	0	0	1	1	1	0	0	0	1	0	0	0	1	1	0	1	0	0	1	0	1	1	1	0	0	0	1
Ra01	3975568	0	1	2	0	0	0	1	0	1	1	0	0	2	1	0	0	1	0	0	1	0	0	0	0	0	0	1	0	0	0	0	1	1	0	0	0	0	2	2	0	1	0	1	0	0	0	1	0
Ra01	3975586	0	1	0	1	1	1	0	1	0	1	0	0	0	1	0	1	1	1	1	1	1	0	0	2	1	2	0	0	0	2	0	0	0	1	2	0	1	0	0	1	0	1	1	1	0	0	0	1
Ra01	3979853	0	1	0	1	1	1	0	1	0	1	0	0	0	1	0	1	1	1	1	1	1	0	0	1	1	1	0	0	0	1	0	0	0	1	1	0	1	0	0	1	0	1	1	1	0	0	0	1
Ra01	3986757	0	1	1	0	0	0	1	0	1	1	0	0	2	1	0	0	1	0	0	1	0	0	0	0	0	0	1	0	0	0	0	1	1	0	0	0	0	1	1	0	1	0	1	0	0	0	1	0
Ra01	3995115	0	0	0	0	0	0	0	0	0	0	0	0	0	0	0	0	0	0	0	0	0	0	0	0	0	0	0	0	0	0	0	0	0	0	0	0	0	0	0	0	0	0	0	0	0	0	0	0
Ra01	3995128	1	0	0	0	1	1	0	0	1	1	1	1	0	1	1	0	1	0	0	0	0	1	1	1	0	1	1	1	0	1	0	1	0	0	1	1	1	1	0	0	1	0	1	1	1	0	0	1
Ra01	3995137	2	1	2	1	1	0	1	1	2	0	1	1	1	0	2	3	0	1	0	1	2	1	1	2	2	1	0	1	2	2	2	2	1	1	2	1	1	1	2	2	0	2	1	0	1	1	0	1
Ra01	4019333	0	0	0	0	0	0	0	0	0	0	0	0	0	0	0	0	0	0	0	0	0	0	0	0	0	0	0	0	0	0	0	0	0	0	0	0	0	0	0	0	0	0	0	0	0	0	0	0
Ra01	4020731	0	0	0	0	0	0	0	0	0	0	0	0	0	0	0	0	0	0	0	0	0	0	0	0	0	0	0	0	0	0	0	0	0	0	0	0	0	0	0	0	0	0	0	0	0	0	0	0
Ra01	4025305	0	0	0	0	0	0	0	0	0	0	0	0	0	0	0	0	0	0	0	0	0	0	0	0	0	0	0	0	0	0	0	0	0	0	0	0	0	0	0	0	0	0	0	0	0	0	0	0
Ra01	4028117	0	0	0	0	0	0	0	0	0	0	0	0	0	0	0	0	0	0	0	0	0	0	0	0	0	0	0	0	0	0	0	0	0	0	0	0	0	0	0	0	0	0	0	0	0	0	0	0
Ra01	4028153	0	1	1	0	0	0	1	0	1	1	0	0	2	1	0	0	1	0	0	1	0	0	0	0	0	0	1	0	0	0	0	1	1	0	0	0	0	1	1	0	1	0	1	0	0	0	1	0
Ra01	4028328	0	0	0	0	0	0	0	0	0	0	0	0	0	0	0	0	0	0	0	0	0	0	0	0	0	0	0	0	0	0	0	0	0	0	0	0	0	0	0	0	0	0	0	0	0	0	0	0
Ra01	4028329	0	0	0	0	0	0	0	0	0	0	0	0	0	0	0	0	0	0	0	0	0	0	0	0	0	0	0	0	0	0	0	0	0	0	0	0	0	0	0	0	0	0	0	0	0	0	0	0
Ra01	4028378	0	0	0	0	0	0	0	0	0	0	0	0	0	0	0	0	0	0	0	0	0	0	0	0	0	0	0	0	0	0	0	0	0	0	0	0	0	0	0	0	0	0	0	0	0	0	0	0
Ra01	4028400	1	1	2	1	1	0	1	1	1	0	1	1	1	0	1	2	0	1	0	1	2	1	1	2	2	1	0	1	2	2	2	2	1	1	2	1	1	1	2	2	0	2	1	0	1	1	0	1
Ra01	4036716	0	0	0	0	0	0	0	0	0	0	0	0	0	0	0	0	0	0	0	0	0	0	0	0	0	0	0	0	0	0	0	0	0	0	0	0	0	0	0	0	0	0	0	0	0	0	0	0
Ra01	4036717	0	1	0	1	1	1	0	1	0	1	0	0	0	1	0	1	1	1	1	1	1	0	0	1	1	1	0	0	0	2	0	0	0	1	1	0	1	0	0	1	0	1	1	1	0	0	0	1
Ra01	4036742	0	0	0	0	0	0	0	0	0	0	0	0	0	0	0	0	0	0	0	0	0	0	0	0	0	0	0	0	0	0	0	0	0	0	0	0	0	0	0	0	0	0	0	0	0	0	0	0
Ra01	4050807	0	0	0	0	0	0	0	0	0	0	0	0	0	0	0	0	0	0	0	0	0	0	0	0	0	0	0	0	0	0	0	0	0	0	0	0	0	0	0	0	0	0	0	0	0	0	0	0
Ra01	4050833	0	1	0	1	1	1	0	1	0	1	0	0	0	1	0	1	1	1	1	1	1	0	0	1	1	1	0	0	0	1	0	0	0	1	1	0	1	0	0	1	0	1	1	1	0	0	0	1
Ra01	4075116	0	0	0	0	0	0	0	0	0	0	0	0	0	0	0	0	0	0	0	0	0	0	0	0	0	0	0	0	0	0	0	0	0	0	0	0	0	0	0	0	0	0	0	0	0	0	0	0
Ra01	4075119	0	1	0	1	1	1	0	1	0	1	0	0	0	1	0	1	1	1	1	1	1	0	0	1	1	1	0	0	0	2	0	0	0	1	1	0	1	0	0	1	0	1	1	1	0	0	0	1
Ra01	4078257	0	2	1	1	1	1	1	1	1	2	0	0	2	2	0	1	2	1	1	2	1	0	0	1	1	1	1	0	0	1	0	1	1	1	1	0	1	1	1	1	1	1	2	1	0	0	1	1
Ra01	4078506	0	0	0	0	0	0	0	0	0	0	0	0	0	0	0	0	0	0	0	0	0	0	0	0	0	0	0	0	0	0	0	0	0	0	0	0	0	0	0	0	0	0	0	0	0	0	0	0
Ra01	4078532	0	1	1	0	0	0	1	0	1	1	0	0	2	1	0	0	1	0	0	1	0	0	0	0	0	0	1	0	0	0	0	1	1	0	0	0	0	1	1	0	1	0	1	0	0	0	1	0
Ra01	4078786	0	1	0	1	1	1	0	1	0	1	0	0	0	1	0	1	1	1	1	1	1	0	0	1	1	1	0	0	0	1	0	0	0	1	1	0	1	0	0	1	0	1	1	1	0	0	0	1
Ra01	4079327	0	0	0	0	0	0	0	0	0	0	0	0	0	0	0	0	0	0	0	0	0	0	0	0	0	0	0	0	0	0	0	0	0	0	0	0	0	0	0	0	0	0	0	0	0	0	0	0
Ra01	4079357	0	0	0	0	0	0	0	0	0	0	0	0	0	0	0	0	0	0	0	0	0	0	0	0	0	0	0	0	0	0	0	0	0	0	0	0	0	0	0	0	0	0	0	0	0	0	0	0
Ra01	4079366	2	0	1	1	1	1	1	1	1	1	1	1	0	1	0	1	1	1	2	1	2	1	1	0	2	1	1	1	1	0	1	0	2	1	0	1	2	1	1	1	1	1	0	1	0	2	2	0
Ra01	4079368	2	0	1	1	1	1	1	1	1	1	1	1	0	1	0	1	1	1	2	1	2	1	1	0	2	1	1	1	1	0	1	0	2	1	0	1	2	1	1	1	1	1	0	1	0	2	2	0
Ra01	4135828	4	4	4	4	4	4	4	4	4	4	4	4	4	4	4	4	4	4	4	4	4	4	4	4	4	4	4	4	4	4	4	4	4	4	4	4	4	4	4	4	4	4	4	4	4	4	4	4
Ra01	4135847	1	1	2	1	1	0	1	1	1	0	1	1	1	0	2	2	0	1	0	1	2	1	1	2	2	1	0	1	2	1	2	2	1	1	2	1	1	1	2	2	0	2	1	0	1	1	0	1
Ra01	4135861	0	0	0	0	0	0	0	0	0	0	0	0	0	0	0	0	0	0	0	0	0	0	0	0	0	0	0	0	0	0	0	0	0	0	0	0	0	0	0	0	0	0	0	0	0	0	0	0
Ra01	4141349	0	0	0	0	0	0	0	0	0	0	0	0	0	0	0	0	0	0	0	0	0	0	0	0	0	0	0	0	0	0	0	0	0	0	0	0	0	0	0	0	0	0	0	0	0	0	0	0
Ra01	4141373	0	0	0	0	0	0	0	0	0	0	0	0	0	0	0	0	0	0	0	0	0	0	0	0	0	0	0	0	0	0	0	0	0	0	0	0	0	0	0	0	0	0	0	0	0	0	0	0
Ra01	4141386	3	0	1	1	2	2	1	1	2	2	2	2	1	2	1	1	2	1	2	1	1	2	2	1	1	2	2	2	1	1	1	1	2	1	1	2	2	2	1	1	2	1	1	2	1	2	2	1
Ra01	4141669	0	1	1	0	0	0	1	0	1	1	0	0	2	1	0	0	1	0	0	1	0	0	0	0	0	0	1	0	0	0	0	1	1	0	0	0	0	1	1	0	1	0	1	0	0	0	1	0
Ra01	4148826	0	0	0	0	0	0	0	0	0	0	0	0	0	0	0	0	0	0	0	0	0	0	0	0	0	0	0	0	0	0	0	0	0	0	0	0	0	0	0	0	0	0	0	0	0	0	0	0
Ra01	4158144	2	0	1	1	1	1	1	1	1	1	1	1	0	1	0	1	1	1	2	1	1	1	1	0	1	1	1	1	1	0	1	0	1	1	0	1	1	1	1	1	1	1	0	1	0	2	2	0
Ra01	4158145	0	1	0	1	1	1	0	1	0	1	0	0	0	1	0	1	1	1	1	1	1	0	0	1	1	1	0	0	0	2	0	0	0	1	1	0	1	0	0	1	0	1	1	1	0	0	0	1
Ra01	4174591	1	3	3	2	2	1	2	2	2	2	1	1	3	2	2	3	2	2	1	3	3	1	1	3	3	2	1	1	2	3	2	3	2	2	3	1	2	2	3	3	1	3	3	1	1	1	1	2
Ra01	4174610	1	1	2	1	1	0	1	1	1	0	1	1	1	0	2	2	0	1	0	1	2	1	1	2	2	1	0	1	2	1	2	2	1	1	2	1	1	1	3	2	0	1	1	0	1	1	0	1
Ra01	4174845	1	4	2	2	2	2	3	2	1	2	1	2	4	2	3	2	2	3	2	3	2	2	2	2	2	2	2	1	3	1	2	2	1	3	3	2	1	1	2	2	2	2	3	2	3	2	2	3
Ra01	4174883	0	0	0	0	0	0	0	0	0	0	0	0	0	0	0	0	0	0	0	0	0	0	0	0	0	0	0	0	0	0	0	0	0	0	0	0	0	0	0	0	0	0	0	0	0	0	0	0
Ra01	4174898	0	0	0	0	0	0	0	0	0	0	0	0	0	0	0	0	0	0	0	0	0	0	0	0	0	0	0	0	0	0	0	0	0	0	0	0	0	0	0	0	0	0	0	0	0	0	0	0
Ra01	4177100	0	1	0	1	1	1	0	1	0	1	0	0	0	1	0	1	1	1	1	1	1	0	0	1	1	1	0	0	0	2	0	0	0	1	1	0	1	0	0	2	0	2	1	1	0	0	0	1
Ra01	4186652	0	0	0	0	0	0	0	0	0	0	0	0	0	0	0	0	0	0	0	0	0	0	0	0	0	0	0	0	0	0	0	0	0	0	0	0	0	0	0	0	0	0	0	0	0	0	0	0
Ra01	4186690	0	0	0	0	0	0	0	0	0	0	0	0	0	0	0	0	0	0	0	0	0	0	0	0	0	0	0	0	0	0	0	0	0	0	0	0	0	0	0	0	0	0	0	0	0	0	0	0
Ra01	4186692	0	0	0	0	0	0	0	0	0	0	0	0	0	0	0	0	0	0	0	0	0	0	0	0	0	0	0	0	0	0	0	0	0	0	0	0	0	0	0	0	0	0	0	0	0	0	0	0
Ra01	4186693	0	0	0	0	0	0	0	0	0	0	0	0	0	0	0	0	0	0	0	0	0	0	0	0	0	0	0	0	0	0	0	0	0	0	0	0	0	0	0	0	0	0	0	0	0	0	0	0
Ra01	4186709	0	0	0	0	0	0	0	0	0	0	0	0	0	0	0	0	0	0	0	0	0	0	0	0	0	0	0	0	0	0	0	0	0	0	0	0	0	0	0	0	0	0	0	0	0	0	0	0
Ra01	4186712	0	0	0	0	0	0	0	0	0	0	0	0	0	0	0	0	0	0	0	0	0	0	0	0	0	0	0	0	0	0	0	0	0	0	0	0	0	0	0	0	0	0	0	0	0	0	0	0
Ra01	4193711	2	0	1	1	1	1	1	1	1	2	1	1	0	1	0	1	1	1	2	1	1	1	1	0	1	1	1	1	1	0	1	0	2	1	0	1	1	1	1	1	1	1	0	1	0	2	2	0
Ra01	4193720	0	0	0	0	0	0	0	0	0	0	0	0	0	0	0	0	0	0	0	0	0	0	0	0	0	0	0	0	0	0	0	0	0	0	0	0	0	0	0	0	0	0	0	0	0	0	0	0
Ra01	4193723	0	1	0	1	1	1	1	1	0	0	1	1	1	0	1	0	0	1	1	0	0	1	1	0	0	0	1	1	1	0	1	0	0	1	0	1	0	0	0	0	1	0	0	1	2	1	1	1
Ra01	4206255	0	1	0	1	1	2	0	1	0	1	0	0	0	2	0	1	1	1	1	1	1	0	0	1	1	1	0	0	0	2	0	0	0	1	1	0	1	0	0	1	0	1	1	1	0	0	0	1
Ra01	4206256	4	2	4	1	2	1	2	1	4	3	2	2	2	2	3	3	3	1	2	3	3	3	3	3	3	3	2	2	3	2	3	4	4	2	3	3	3	4	4	3	2	3	3	2	2	3	3	2
Ra01	4206270	0	0	0	0	0	0	0	0	0	0	0	0	0	0	0	0	0	0	0	0	0	0	0	0	0	0	0	0	0	0	0	0	0	0	0	0	0	0	0	0	0	0	0	0	0	0	0	0
Ra01	4206942	3	1	3	2	2	1	2	2	2	2	2	2	1	1	2	3	1	2	2	2	3	2	2	2	3	2	1	2	3	2	3	2	3	2	2	2	2	2	3	3	1	3	1	1	1	3	2	1
Ra01	4206961	0	0	0	0	0	0	0	0	0	0	0	0	0	0	0	0	0	0	0	0	0	0	0	0	0	0	0	0	0	0	0	0	0	0	0	0	0	0	0	0	0	0	0	0	0	0	0	0
Ra01	4206965	0	0	0	0	0	0	0	0	0	0	0	0	0	0	0	0	0	0	0	0	0	0	0	0	0	0	0	0	0	0	0	0	0	0	0	0	0	0	0	0	0	0	0	0	0	0	0	0
Ra01	4208065	4	3	4	3	3	3	3	3	4	4	3	3	3	4	3	4	4	3	3	4	4	3	3	4	4	4	3	3	3	4	3	4	4	3	4	3	4	4	4	4	3	4	4	3	2	3	3	3
Ra01	4208084	0	0	0	0	0	0	0	0	0	0	0	0	0	0	0	0	0	0	0	0	0	0	0	0	0	0	0	0	0	0	0	0	0	0	0	0	0	0	0	0	0	0	0	0	0	0	0	0
Ra01	4208307	0	0	0	0	0	0	0	0	0	0	0	0	0	0	0	0	0	0	0	0	0	0	0	0	0	0	0	0	0	0	0	0	0	0	0	0	0	0	0	0	0	0	0	0	0	0	0	0
Ra01	4208323	1	1	1	0	0	1	1	0	1	1	1	1	2	2	1	0	2	0	0	1	0	1	1	1	0	1	2	1	0	1	0	2	1	0	1	1	1	2	1	0	2	0	2	1	1	0	1	1
Ra01	4208827	0	0	0	0	0	0	0	0	0	0	0	0	0	0	0	0	0	0	0	0	0	0	0	0	0	0	0	0	0	0	0	0	0	0	0	0	0	0	0	0	0	0	0	0	0	0	0	0
Ra01	4208878	4	2	4	2	2	2	3	2	4	3	3	3	3	3	3	3	3	2	2	3	3	3	3	3	3	3	3	3	3	3	3	4	4	2	3	3	3	4	4	3	3	3	3	2	2	3	3	1
Ra01	4208891	4	3	4	3	3	3	3	3	4	4	3	3	3	4	3	4	4	3	3	4	4	3	3	4	4	4	3	3	3	4	3	4	4	3	4	3	4	4	4	4	3	4	4	3	2	3	3	3
Ra01	4209034	4	3	4	3	3	3	3	3	4	4	3	3	3	4	3	4	4	3	3	4	4	3	3	4	4	4	3	3	3	4	3	4	4	3	4	3	4	4	4	4	3	4	4	3	2	3	3	3
Ra01	4209045	0	0	0	0	0	0	0	0	0	0	0	0	0	0	0	0	0	0	0	0	0	0	0	0	0	0	0	0	0	0	0	0	0	0	0	0	0	0	0	0	0	0	0	0	0	0	0	0
Ra01	4214276	0	1	0	1	1	1	0	1	0	1	0	0	0	1	0	1	1	1	1	1	1	0	0	1	1	1	0	0	0	1	0	0	0	1	1	0	1	0	0	1	0	1	1	1	0	0	0	1
Ra01	4225902	0	1	0	1	1	1	0	1	0	1	0	0	0	1	0	1	1	1	1	1	1	0	0	1	0	1	0	0	0	1	0	0	0	1	1	0	1	0	0	1	0	1	1	1	0	0	0	1
Ra01	4300139	0	0	0	0	0	0	0	0	0	0	0	0	0	0	0	0	0	0	0	0	0	0	0	0	0	0	0	0	0	0	0	0	0	0	0	0	0	0	0	0	0	0	0	0	0	0	0	0
Ra01	4300157	0	0	0	0	0	0	0	0	0	0	0	0	0	0	0	0	0	0	0	0	0	0	0	0	0	0	0	0	0	0	0	0	0	0	0	0	0	0	0	0	0	0	0	0	0	0	0	0
Ra01	4300201	1	1	2	1	1	0	1	1	1	0	1	1	1	0	2	2	0	1	0	1	2	1	1	2	2	1	0	1	2	1	2	2	1	1	2	1	1	1	2	2	0	2	1	0	1	1	0	1
Ra01	4307292	0	0	0	0	0	0	0	0	0	0	0	0	0	0	0	0	0	0	0	0	0	0	0	0	0	0	0	0	0	0	0	0	0	0	0	0	0	0	0	0	0	0	0	0	0	0	0	0
Ra01	4327557	0	0	0	0	0	0	0	0	0	0	0	0	0	0	0	0	0	0	0	0	0	0	0	0	0	0	0	0	0	0	0	0	0	0	0	0	0	0	0	0	0	0	0	0	0	0	0	0
Ra01	4327584	3	2	2	2	2	3	2	2	3	4	2	2	2	4	1	2	4	2	3	3	2	2	2	2	2	3	3	2	1	3	1	2	3	2	2	2	3	3	2	2	3	2	3	3	1	2	3	2
Ra01	4327596	4	4	4	4	4	4	4	4	4	4	4	4	4	4	4	4	4	4	4	4	4	4	4	4	4	4	4	4	4	4	4	4	4	4	4	4	4	4	4	4	4	4	4	4	4	4	4	4
Ra01	4327926	0	1	1	0	0	0	1	0	1	1	0	0	2	1	0	0	1	0	0	1	0	0	0	0	0	0	1	0	0	0	0	1	1	0	0	0	0	1	1	0	1	0	1	0	0	0	1	0
Ra01	4327938	1	0	1	1	1	2	1	1	2	2	2	2	0	2	1	1	1	1	2	1	1	2	2	1	1	2	2	1	1	1	1	1	2	1	1	1	2	2	1	1	2	1	1	2	1	2	2	1
Ra01	4328586	0	0	0	0	0	0	0	0	0	0	0	0	0	0	0	0	0	0	0	0	0	0	0	0	0	0	0	0	0	0	0	0	0	0	0	0	0	0	0	0	0	0	0	0	0	0	0	0
Ra01	4328589	0	0	0	0	0	0	0	0	0	0	0	0	0	0	0	0	0	0	0	0	0	0	0	0	0	0	0	0	0	0	0	0	0	0	0	0	0	0	0	0	0	0	0	0	0	0	0	0
Ra01	4328593	0	0	0	0	0	0	0	0	0	0	0	0	0	0	0	0	0	0	0	0	0	0	0	0	0	0	0	0	0	0	0	0	0	0	0	0	0	0	0	0	0	0	0	0	0	0	0	0
Ra01	4328643	1	1	2	1	1	0	1	1	1	0	1	1	1	0	2	2	0	1	0	1	2	1	1	2	2	1	0	1	2	1	2	2	1	1	2	1	1	1	3	2	0	2	1	0	1	1	0	1
Ra01	4342591	0	1	0	1	1	1	0	1	0	1	0	0	0	1	0	1	1	1	1	1	1	0	0	1	1	1	0	0	0	1	0	0	0	1	1	0	1	0	0	1	0	1	1	1	0	0	0	1
Ra01	4342637	0	1	0	1	1	1	0	1	0	1	0	0	0	1	0	1	1	1	1	1	1	0	0	1	1	1	0	0	0	1	0	0	0	1	1	0	1	0	0	1	0	1	1	1	0	0	0	1
Ra01	4342650	1	1	1	1	1	0	1	1	1	0	1	1	1	0	1	1	0	1	0	1	1	1	1	1	1	1	0	1	1	1	1	1	1	1	2	1	1	1	1	2	0	1	1	0	1	1	0	1
Ra01	4342895	1	0	0	0	1	1	0	0	1	0	1	1	0	1	1	0	1	0	0	0	0	1	1	1	0	1	1	1	0	1	0	1	1	0	1	1	1	1	0	0	1	0	1	1	1	0	0	1
Ra01	4342899	0	1	0	1	1	1	0	1	0	1	0	0	0	1	0	1	1	1	1	1	1	0	0	1	1	1	0	0	0	2	0	0	0	1	1	0	1	0	0	1	0	1	1	1	0	0	0	1
Ra01	4342929	0	0	0	0	0	0	0	0	0	0	0	0	0	0	0	0	0	0	0	0	0	0	0	0	0	0	0	0	0	0	0	0	0	0	0	0	0	0	0	0	0	0	0	0	0	0	0	0
Ra01	4343207	0	1	1	0	0	0	1	0	1	1	0	0	2	1	0	0	1	0	0	1	0	0	0	0	0	0	1	0	0	0	0	1	1	0	0	0	0	1	1	0	1	0	1	0	0	0	1	0
Ra01	4343217	4	1	3	2	2	2	2	2	3	2	3	3	1	2	3	3	2	2	2	2	3	3	3	3	3	3	2	3	3	3	3	3	3	3	3	3	3	3	3	3	2	3	2	2	2	3	2	2
Ra01	4343220	2	0	1	1	1	1	1	1	1	2	1	1	0	1	0	1	1	1	2	1	1	1	1	0	1	1	1	1	1	0	1	0	1	1	0	1	1	1	1	1	1	1	0	1	0	2	2	0
Ra01	4344873	0	2	1	1	1	1	2	1	1	1	1	1	3	1	1	0	1	1	1	1	0	1	1	0	0	0	2	1	1	0	1	1	1	1	0	1	0	1	1	0	2	0	1	1	2	1	2	1
Ra01	4345709	0	1	1	0	0	0	1	0	1	1	0	0	1	1	0	0	1	0	0	1	0	0	0	0	0	0	1	0	0	0	0	1	1	0	0	0	0	1	1	0	1	0	1	0	0	0	1	0
Ra01	4345719	0	1	1	0	0	0	1	0	1	1	0	0	1	1	0	0	1	0	0	1	0	0	0	0	0	0	1	0	0	0	0	1	1	0	0	0	0	1	1	0	1	0	1	0	0	0	1	0
Ra01	4345729	0	0	0	0	0	0	0	0	0	0	0	0	0	0	0	0	0	0	0	0	0	0	0	0	0	0	0	0	0	0	0	0	0	0	0	0	0	0	0	0	0	0	0	0	0	0	0	0
Ra01	4345741	4	4	4	4	4	4	4	4	4	4	4	4	4	4	4	4	4	4	4	4	4	4	4	4	4	4	4	4	4	4	4	4	4	4	4	4	4	4	4	4	4	4	4	4	4	4	4	4
Ra01	4345789	1	4	3	3	3	2	3	3	2	2	2	2	3	2	3	3	2	3	2	3	3	2	2	3	3	2	2	2	3	3	3	3	2	3	3	2	2	2	3	3	2	3	3	2	3	2	2	3
Ra01	4346154	0	1	1	0	0	0	1	0	1	1	0	0	2	1	0	0	1	0	0	1	0	0	0	0	0	0	1	0	0	0	0	1	1	0	0	0	0	1	1	0	1	0	1	0	0	0	1	0
Ra01	4346158	0	1	1	0	0	0	1	0	1	1	0	0	2	1	0	0	1	0	0	1	0	0	0	0	0	0	1	0	0	0	0	1	1	0	0	0	0	1	1	0	1	0	1	0	0	0	1	0
Ra01	4352104	0	1	0	1	1	1	0	1	0	1	0	0	0	1	0	1	1	1	1	1	1	0	0	1	1	1	0	0	0	2	0	0	0	1	1	0	1	0	0	1	0	1	1	1	0	0	0	1
Ra01	4352206	0	1	0	1	1	1	0	1	0	1	0	0	0	1	0	1	1	1	1	1	1	0	0	1	1	1	0	0	0	1	0	0	0	1	1	0	1	0	0	1	0	1	1	1	0	0	0	1
Ra01	4352496	4	3	4	3	3	3	3	3	4	4	3	3	3	4	3	4	4	2	3	4	4	3	3	4	4	4	3	3	3	4	2	4	4	3	4	3	4	4	4	4	3	4	4	3	2	3	3	2
Ra01	4353286	0	1	0	1	1	1	0	1	0	1	0	0	0	1	0	1	1	1	1	1	1	0	0	1	1	1	0	0	0	1	0	0	0	1	1	0	1	0	0	1	0	1	1	1	0	0	0	1
Ra01	4353315	0	0	0	0	0	0	0	0	0	0	0	0	0	0	0	0	0	0	0	0	0	0	0	0	0	0	0	0	0	0	0	0	0	0	0	0	0	0	0	0	0	0	0	0	0	0	0	0
Ra01	4353982	0	0	0	0	0	0	0	0	0	0	0	0	0	0	0	0	0	0	0	0	0	0	0	0	0	0	0	0	0	0	0	0	0	0	0	0	0	0	0	0	0	0	0	0	0	0	0	0
Ra01	4354026	0	1	0	1	1	1	0	1	0	1	0	0	0	1	0	1	1	1	1	1	1	0	0	1	1	1	0	0	0	1	0	0	0	1	1	0	1	0	0	1	0	1	1	1	0	0	0	1
Ra01	4354027	3	0	1	1	1	2	1	1	2	2	2	2	0	2	1	1	1	1	2	1	1	2	2	1	1	2	2	2	1	1	1	1	2	1	1	2	2	2	1	1	2	1	1	2	1	2	2	1
Ra01	4354069	0	0	0	0	0	0	0	0	0	0	0	0	0	0	0	0	0	0	0	0	0	0	0	0	0	0	0	0	0	0	0	0	0	0	0	0	0	0	0	0	0	0	0	0	0	0	0	0
Ra01	4354071	0	0	0	0	0	0	0	0	0	0	0	0	0	0	0	0	0	0	0	0	0	0	0	0	0	0	0	0	0	0	0	0	0	0	0	0	0	0	0	0	0	0	0	0	0	0	0	0
Ra01	4371254	4	4	4	4	4	4	4	4	4	4	4	4	4	4	4	4	4	4	4	4	4	4	4	4	4	4	4	4	4	4	4	4	4	4	4	4	4	4	4	4	4	4	4	4	4	4	4	4
Ra01	4371270	0	1	1	0	0	0	1	0	1	1	0	0	2	1	0	0	1	0	0	1	0	0	0	0	0	0	1	0	0	0	0	1	1	0	0	0	0	1	1	0	1	0	1	0	0	0	1	0
Ra01	4374152	0	0	0	0	0	0	0	0	0	0	0	0	0	0	0	0	0	0	0	0	0	0	0	0	0	0	0	0	0	0	0	0	0	0	0	0	0	0	0	0	0	0	0	0	0	0	0	0
Ra01	4374158	1	1	2	1	1	0	1	1	2	0	1	1	2	0	2	2	0	1	0	1	2	1	1	2	2	1	0	1	2	1	2	2	1	1	2	1	1	1	2	2	0	2	1	0	1	1	0	1
Ra01	4386086	1	1	2	1	1	0	1	1	2	0	1	1	2	0	2	2	0	1	0	1	2	1	1	2	2	1	0	1	2	1	2	2	1	1	2	1	1	1	2	2	0	2	1	0	1	1	0	1
Ra01	4386090	2	0	1	1	1	1	2	1	1	2	1	1	0	2	0	1	1	1	2	2	1	1	1	0	1	1	2	1	1	0	1	0	2	1	0	1	1	1	1	1	1	1	0	1	0	2	3	0
Ra01	4386099	4	4	4	4	4	4	4	4	4	4	4	4	4	4	4	4	4	4	4	4	4	4	4	4	4	4	4	4	4	4	4	4	4	4	4	4	4	4	4	4	4	4	4	4	4	4	4	4
Ra01	4386110	0	0	0	0	0	0	0	0	0	0	0	0	0	0	0	0	0	0	0	0	0	0	0	0	0	0	0	0	0	0	0	0	0	0	0	0	0	0	0	0	0	0	0	0	0	0	0	0
Ra01	4387778	0	0	0	0	0	0	0	0	0	0	0	0	0	0	0	0	0	0	0	0	0	0	0	0	0	0	0	0	0	0	0	0	0	0	0	0	0	0	0	0	0	0	0	0	0	0	0	0
Ra01	4387820	1	2	2	2	1	1	2	2	1	0	2	2	2	0	3	2	0	2	1	1	2	2	2	2	2	1	1	2	3	1	3	2	1	2	2	2	1	1	2	2	1	2	1	1	3	2	1	2
Ra01	4387850	0	0	0	0	0	0	0	0	0	0	0	0	0	0	0	0	0	0	0	0	0	0	0	0	0	0	0	0	0	0	0	0	0	0	0	0	0	0	0	0	0	0	0	0	0	0	0	0
Ra01	4388185	0	0	0	0	0	0	0	0	0	0	0	0	0	0	0	0	0	0	0	0	0	0	0	0	0	0	0	0	0	0	0	0	0	0	0	0	0	0	0	0	0	0	0	0	0	0	0	0
Ra01	4388210	0	0	0	0	0	0	0	0	0	0	0	0	0	0	0	0	0	0	0	0	0	0	0	0	0	0	0	0	0	0	0	0	0	0	0	0	0	0	0	0	0	0	0	0	0	0	0	0
Ra01	4388216	0	0	0	0	0	0	0	0	0	0	0	0	0	0	0	0	0	0	0	0	0	0	0	0	0	0	0	0	0	0	0	0	0	0	0	0	0	0	0	0	0	0	0	0	0	0	0	0
Ra01	4388222	0	1	0	0	0	0	1	0	0	1	0	0	1	1	0	0	1	0	0	1	0	0	0	0	0	0	1	0	0	0	0	1	1	0	0	0	0	1	1	0	1	0	1	0	0	0	1	0
Ra01	4391905	0	0	0	0	0	0	0	0	0	0	0	0	0	0	0	0	0	0	0	0	0	0	0	0	0	0	0	0	0	0	0	0	0	0	0	0	0	0	0	0	0	0	0	0	0	0	0	0
Ra01	4391929	0	0	0	0	0	0	0	0	0	0	0	0	0	0	0	0	0	0	0	0	0	0	0	0	0	0	0	0	0	0	0	0	0	0	0	0	0	0	0	0	0	0	0	0	0	0	0	0
Ra01	4391956	0	1	1	0	0	0	1	0	1	1	0	0	2	1	0	0	1	0	0	1	0	0	0	0	0	0	1	0	0	0	0	1	1	0	0	0	0	1	1	0	1	0	1	0	0	0	1	0
Ra01	4397596	0	0	0	0	0	0	0	0	0	0	0	0	0	0	0	0	0	0	0	0	0	0	0	0	0	0	0	0	0	0	0	0	0	0	0	0	0	0	0	0	0	0	0	0	0	0	0	0
Ra01	4397605	0	1	1	0	0	0	1	0	1	1	0	0	2	1	0	0	1	0	0	1	0	0	0	0	0	0	1	0	0	0	0	1	1	0	0	0	0	1	1	0	1	0	1	0	0	0	1	0
Ra01	4397612	1	0	0	0	1	1	0	0	1	0	1	1	0	1	1	0	1	0	0	0	0	1	1	1	0	1	1	1	0	1	0	1	1	0	1	1	1	1	0	0	1	0	1	1	1	0	0	1
Ra01	4407750	0	0	0	0	0	0	0	0	0	0	0	0	0	0	0	0	0	0	0	0	0	0	0	0	0	0	0	0	0	0	0	0	0	0	0	0	0	0	0	0	0	0	0	0	0	0	0	0
Ra01	4422779	0	0	0	0	0	0	0	0	0	0	0	0	0	0	0	0	0	0	0	0	0	0	0	0	0	0	0	0	0	0	0	0	0	0	0	0	0	0	0	0	0	0	0	0	0	0	0	0
Ra01	4422817	0	1	0	1	1	1	0	1	0	2	0	0	0	1	0	1	1	1	1	1	1	0	0	1	1	1	0	0	0	1	0	0	0	1	1	0	1	0	0	1	0	1	1	1	0	0	0	1
Ra01	4458112	0	0	0	0	0	0	0	0	0	0	0	0	0	0	0	0	0	0	0	0	0	0	0	0	0	0	0	0	0	0	0	0	0	0	0	0	0	0	0	0	0	0	0	0	0	0	0	0
Ra01	4458172	0	1	1	0	0	0	1	0	1	1	0	0	2	1	0	0	1	0	0	1	0	0	0	0	0	0	1	0	0	0	0	1	1	0	0	0	0	1	1	0	1	0	1	0	0	0	1	0
Ra01	4458175	3	0	1	1	1	2	1	1	2	2	2	2	0	2	1	1	2	1	2	1	1	2	2	1	1	2	2	2	1	1	1	1	2	1	1	2	2	2	1	1	2	1	1	2	1	2	2	1
Ra01	4467803	3	2	3	2	2	2	2	2	2	2	2	2	1	1	2	4	1	3	2	3	4	2	2	3	4	3	1	2	3	2	3	2	2	3	3	2	3	2	3	4	1	4	2	1	1	3	2	1
Ra01	4477505	1	1	2	1	1	0	1	1	1	0	1	1	1	0	2	2	0	1	0	1	2	1	1	2	2	1	0	1	2	1	2	2	1	1	2	1	1	2	2	2	0	2	1	0	1	1	0	1
Ra01	4477514	0	1	1	0	0	0	1	0	1	1	0	0	2	1	0	0	1	0	0	1	0	0	0	0	0	0	1	0	0	0	0	1	1	0	0	0	0	1	1	0	1	0	1	0	0	0	1	0
Ra01	4487715	0	2	1	1	1	1	1	1	1	2	0	0	2	2	0	1	2	1	1	2	1	0	0	1	1	1	1	0	0	1	0	1	1	1	1	0	1	1	1	1	1	1	2	1	0	0	1	1
Ra01	4487752	0	0	0	0	0	0	0	0	0	0	0	0	0	0	0	0	0	0	0	0	0	0	0	0	0	0	0	0	0	0	0	0	0	0	0	0	0	0	0	0	0	0	0	0	0	0	0	0
Ra01	4489683	0	0	0	0	0	0	0	0	0	0	0	0	0	0	0	0	0	0	0	0	0	0	0	0	0	0	0	0	0	0	0	0	0	0	0	0	0	0	0	0	0	0	0	0	0	0	0	0
Ra01	4489724	3	0	1	1	1	2	1	1	2	2	2	2	0	2	1	1	2	1	2	1	1	2	2	1	1	2	2	2	1	1	1	1	2	1	1	2	2	2	1	1	2	1	1	2	1	2	2	1
Ra01	4489728	3	0	1	1	1	2	1	1	2	2	2	2	0	2	1	1	2	1	2	1	1	2	2	1	1	2	2	2	1	1	1	1	2	1	1	2	2	2	1	1	2	1	1	2	1	2	2	1
Ra01	4489735	1	1	2	1	1	0	1	1	1	0	1	1	1	0	2	2	0	1	0	1	2	1	1	2	2	1	0	1	2	2	2	2	1	1	2	1	1	1	2	2	0	2	1	0	1	1	0	1
Ra01	4489747	3	0	1	1	1	2	1	1	2	2	2	2	0	2	1	1	2	1	2	1	1	2	2	1	1	2	2	2	1	1	1	1	2	1	1	2	2	2	1	1	2	1	1	2	1	2	2	1
Ra01	4489760	0	0	0	0	0	0	0	0	0	0	0	0	0	0	0	0	0	0	0	0	0	0	0	0	0	0	0	0	0	0	0	0	0	0	0	0	0	0	0	0	0	0	0	0	0	0	0	0
Ra01	4489776	0	0	0	0	0	0	0	0	0	0	0	0	0	0	0	0	0	0	0	0	0	0	0	0	0	0	0	0	0	0	0	0	0	0	0	0	0	0	0	0	0	0	0	0	0	0	0	0
Ra01	4516029	0	0	0	0	0	0	0	0	0	0	0	0	0	0	0	0	0	0	0	0	0	0	0	0	0	0	0	0	0	0	0	0	0	0	0	0	0	0	0	0	0	0	0	0	0	0	0	0
Ra01	4516066	2	0	1	1	1	1	1	1	1	2	1	1	0	1	0	1	1	1	2	1	1	1	1	0	1	1	1	1	1	0	1	0	1	1	0	1	1	1	1	2	1	1	0	1	0	2	2	0
Ra01	4516067	0	1	1	0	0	0	1	0	1	1	0	0	2	1	0	0	1	0	0	1	0	0	0	0	0	0	1	0	0	0	0	1	1	0	0	0	0	1	1	0	1	0	1	0	0	0	1	0
Ra01	4517058	3	1	2	1	1	2	2	1	3	3	2	2	1	3	1	1	3	1	2	2	1	2	3	1	1	2	3	2	1	1	1	2	3	1	1	2	2	3	2	1	3	1	2	2	1	2	3	1
Ra01	4517064	0	0	0	0	0	0	0	0	0	0	0	0	0	0	0	0	0	0	0	0	0	0	0	0	0	0	0	0	0	0	0	0	0	0	0	0	0	0	0	0	0	0	0	0	0	0	0	0
Ra01	4523733	1	1	2	1	1	0	1	1	1	0	1	1	1	0	2	2	0	1	0	1	2	1	1	2	2	1	0	1	2	2	2	2	1	1	2	1	1	1	2	2	0	2	1	0	1	1	0	1
Ra01	4523745	0	1	1	0	0	0	1	0	1	1	0	0	2	1	0	0	1	0	0	1	0	0	0	0	0	0	1	0	0	0	0	1	1	0	0	0	0	1	1	0	1	0	1	0	0	0	1	0
Ra01	4523748	0	1	1	0	0	0	1	0	1	1	0	0	2	1	0	0	1	0	0	1	0	0	0	0	0	0	1	0	0	0	0	1	1	0	0	0	0	1	1	0	1	0	1	0	0	0	1	0
Ra01	4523779	0	0	0	0	0	0	0	0	0	0	0	0	0	0	0	0	0	0	0	0	0	0	0	0	0	0	0	0	0	0	0	0	0	0	0	0	0	0	0	0	0	0	0	0	0	0	0	0
Ra01	4525135	0	0	0	0	0	0	0	0	0	0	0	0	0	0	0	0	0	0	0	0	0	0	0	0	0	0	0	0	0	0	0	0	0	0	0	0	0	0	0	0	0	0	0	0	0	0	0	0
Ra01	4525154	0	1	0	1	1	1	0	0	0	1	0	0	0	1	0	1	1	1	1	1	1	0	0	1	1	1	0	0	0	1	0	0	0	1	1	0	1	0	0	1	0	1	0	1	0	0	0	1
Ra01	4526299	0	1	1	0	0	0	1	0	1	1	0	0	2	1	0	0	1	0	0	1	0	0	0	0	0	0	1	0	0	0	0	1	1	0	0	0	0	1	1	0	1	0	1	0	0	0	1	0
Ra01	4527483	0	0	0	0	0	0	0	0	0	0	0	0	0	0	0	0	0	0	0	0	0	0	0	0	0	0	0	0	0	0	0	0	0	0	0	0	0	0	0	0	0	0	0	0	0	0	0	0
Ra01	4545799	0	0	0	0	0	0	0	0	0	0	0	0	0	0	0	0	0	0	0	0	0	0	0	0	0	0	0	0	0	0	0	0	0	0	0	0	0	0	0	0	0	0	0	0	0	0	0	0
Ra01	4548197	0	0	0	0	0	0	0	0	0	0	0	0	0	0	0	0	0	0	0	0	0	0	0	0	0	0	0	0	0	0	0	0	0	0	0	0	0	0	0	0	0	0	0	0	0	0	0	0
Ra01	4548235	1	1	2	1	1	0	1	1	1	0	1	1	1	0	2	2	0	1	0	1	2	1	1	2	2	1	0	1	2	1	2	1	1	1	2	1	1	1	2	2	0	2	1	0	1	2	0	1
Ra01	4548238	0	1	0	1	1	1	0	1	0	1	0	0	0	1	0	1	1	1	1	1	1	0	0	1	1	1	0	0	0	1	0	0	0	1	1	0	1	0	0	1	0	1	1	1	0	0	0	1
Ra01	4548251	0	1	1	0	0	0	1	0	1	1	0	0	1	1	0	0	1	0	0	1	0	0	0	0	0	0	1	0	0	0	0	1	1	0	0	0	0	1	1	0	1	0	1	0	0	0	1	0
Ra01	4548487	0	0	0	0	0	0	0	0	0	0	0	0	0	0	0	0	0	0	0	0	0	0	0	0	0	0	0	0	0	0	0	0	0	0	0	0	0	0	0	0	0	0	0	0	0	0	0	0
Ra01	4548494	1	1	2	1	1	0	1	1	1	0	1	1	1	0	2	2	0	1	0	1	2	1	1	2	2	1	0	1	2	1	2	2	1	1	2	1	1	1	2	2	0	2	1	0	1	1	0	1
Ra01	4548497	2	0	1	1	1	1	1	1	1	2	1	1	0	1	0	1	1	1	2	1	1	1	1	0	1	1	1	1	1	0	1	0	1	1	0	1	1	1	1	1	1	1	0	1	0	2	2	0
Ra01	4560740	0	1	0	1	1	1	0	1	0	1	0	0	0	1	0	1	1	1	1	1	1	0	0	1	1	1	0	0	0	1	0	0	0	1	1	0	1	0	0	1	0	1	1	1	0	0	0	1
Ra01	4560788	0	0	0	0	0	0	0	0	0	0	0	0	0	0	0	0	0	0	0	0	0	0	0	0	0	0	0	0	0	0	0	0	0	0	0	0	0	0	0	0	0	0	0	0	0	0	0	0
Ra01	4561642	0	1	1	0	0	0	1	0	1	1	0	0	2	1	0	0	1	0	0	1	0	0	0	0	0	0	1	0	0	0	0	1	1	0	0	0	0	1	1	0	1	0	1	0	0	0	1	0
Ra01	4562319	0	0	0	0	0	0	0	0	0	0	0	0	0	0	0	0	0	0	0	0	0	0	0	0	0	0	0	0	0	0	0	0	0	0	0	0	0	0	0	0	0	0	0	0	0	0	0	0
Ra01	4562333	0	1	1	1	1	0	1	1	1	2	0	0	2	2	0	0	1	1	1	2	0	0	0	1	0	1	1	0	0	0	0	1	1	1	1	0	1	1	1	1	1	1	2	0	0	0	1	1
Ra01	4565054	0	0	0	0	0	0	0	0	0	0	0	0	0	0	0	0	0	0	0	0	0	0	0	0	0	0	0	0	0	0	0	0	0	0	0	0	0	0	0	0	0	0	0	0	0	0	0	0
Ra01	4565082	0	0	0	0	0	0	0	0	0	0	0	0	0	0	0	0	0	0	0	0	0	0	0	0	0	0	0	0	0	0	0	0	0	0	0	0	0	0	0	0	0	0	0	0	0	0	0	0
Ra01	4565096	0	1	0	1	1	1	0	1	0	1	0	0	0	1	0	1	1	1	1	1	1	0	0	1	1	1	0	0	0	2	0	0	0	1	1	0	1	0	0	1	0	1	1	1	0	0	0	1
Ra01	4565118	4	3	4	3	3	3	3	3	4	4	3	3	3	4	3	4	4	3	3	4	4	3	3	4	4	4	3	3	3	4	3	3	4	3	4	3	4	4	4	4	3	4	4	3	2	3	3	3
Ra01	4565805	2	0	1	1	1	1	1	1	1	2	1	1	0	1	0	1	1	1	2	1	1	1	1	0	1	1	1	1	1	0	1	0	1	1	0	1	1	1	1	1	1	1	0	1	0	2	2	0
Ra01	4566011	0	1	0	1	1	1	0	1	0	1	0	0	0	1	0	1	1	1	1	1	1	0	0	1	1	1	0	0	0	1	0	0	0	1	1	0	1	0	0	1	0	1	1	1	0	0	0	1
Ra01	4566021	0	0	0	0	0	0	0	0	0	0	0	0	0	0	0	0	0	0	0	0	0	0	0	0	0	0	0	0	0	0	0	0	0	0	0	0	0	0	0	0	0	0	0	0	0	0	0	0
Ra01	4566030	2	0	1	1	1	1	1	1	2	2	1	1	0	1	0	1	1	1	2	1	1	1	1	0	1	1	1	1	1	0	1	0	1	1	0	1	1	1	1	1	1	1	0	1	0	2	2	0
Ra01	4567166	0	0	0	0	0	0	0	0	0	0	0	0	0	0	0	0	0	0	0	0	0	0	0	0	0	0	0	0	0	0	0	0	0	0	0	0	0	0	0	0	0	0	0	0	0	0	0	0
Ra01	4567182	0	0	0	0	0	0	0	0	0	0	0	0	0	0	0	0	0	0	0	0	0	0	0	0	0	0	0	0	0	0	0	0	0	0	0	0	0	0	0	0	0	0	0	0	0	0	0	0
Ra01	4567186	0	2	1	1	1	1	0	2	0	1	0	1	1	2	1	1	1	1	1	1	1	1	1	1	1	1	0	0	1	2	0	0	0	1	1	1	1	1	1	1	1	1	1	1	1	0	1	1
Ra01	4567205	0	0	0	0	0	0	0	0	0	0	0	0	0	0	0	0	0	0	0	0	0	0	0	0	0	0	0	0	0	0	0	0	0	0	0	0	0	0	0	0	0	0	0	0	0	0	0	0
Ra01	4573054	0	0	0	0	0	0	0	0	0	0	0	0	0	0	0	0	0	0	0	0	0	0	0	0	0	0	0	0	0	0	0	0	0	0	0	0	0	0	0	0	0	0	0	0	0	0	0	0
Ra01	4573080	1	2	2	2	1	1	1	1	1	1	1	1	1	1	1	3	1	1	1	2	3	1	1	2	3	2	0	1	2	3	1	1	1	2	3	1	2	1	2	3	0	3	2	1	1	1	0	2
Ra01	4573091	0	0	0	0	0	0	0	0	0	0	0	0	0	0	0	0	0	0	0	0	0	0	0	0	0	0	0	0	0	0	0	0	0	0	0	0	0	0	0	0	0	0	0	0	0	0	0	0
Ra01	4573106	0	0	0	0	0	0	0	0	0	0	0	0	0	0	0	0	0	0	0	0	0	0	0	0	0	0	0	0	0	0	0	0	0	0	0	0	0	0	0	0	0	0	0	0	0	0	0	0
Ra01	4593971	0	0	0	0	0	0	0	0	0	0	0	0	0	0	0	0	0	0	0	0	0	0	0	0	0	0	0	0	0	0	0	0	0	0	0	0	0	0	0	0	0	0	0	0	0	0	0	0
Ra01	4593995	0	0	0	0	0	0	0	0	0	0	0	0	0	0	0	0	0	0	0	0	0	0	0	0	0	0	0	0	0	0	0	0	0	0	0	0	0	0	0	0	0	0	0	0	0	0	0	0
Ra01	4595042	0	1	0	1	1	1	0	1	0	1	0	0	0	1	0	1	1	1	1	1	1	0	0	1	1	1	0	0	0	1	0	0	0	1	1	0	1	0	0	1	0	1	1	1	0	0	0	1
Ra01	4595055	2	2	2	2	2	2	2	2	2	4	1	1	1	3	0	2	3	2	3	3	2	1	1	1	2	2	2	1	1	1	1	1	2	2	1	1	2	2	2	2	2	2	2	2	0	2	3	1
Ra01	4595088	0	0	0	0	0	0	0	0	0	0	0	0	0	0	0	0	0	0	0	0	0	0	0	0	0	0	0	0	0	0	0	0	0	0	0	0	0	0	0	0	0	0	0	0	0	0	0	0
Ra01	4595090	0	0	0	0	0	0	0	0	0	0	0	0	0	0	0	0	0	0	0	0	0	0	0	0	0	0	0	0	0	0	0	0	0	0	0	0	0	0	0	0	0	0	0	0	0	0	0	0
Ra01	4603984	0	1	1	0	0	0	1	0	1	1	0	0	2	1	0	0	1	0	0	1	0	0	0	0	0	0	1	0	0	0	0	1	1	0	0	0	0	1	1	0	1	0	1	0	0	0	1	0
Ra01	4603985	1	2	3	1	1	0	2	1	2	1	1	1	3	1	2	2	1	1	0	2	2	1	1	2	2	1	1	1	2	2	2	2	2	1	2	1	1	2	3	2	1	2	2	0	1	1	1	1
Ra01	4607360	0	0	0	0	0	0	0	0	0	0	0	0	0	0	0	0	0	0	0	0	0	0	0	0	0	0	0	0	0	0	0	0	0	0	0	0	0	0	0	0	0	0	0	0	0	0	0	0
Ra01	4607373	0	1	0	1	1	1	0	1	0	1	0	0	0	1	0	1	1	1	1	1	1	0	0	1	1	1	0	0	0	1	0	0	0	1	1	0	1	0	0	1	0	1	1	1	0	0	0	1
Ra01	4607388	0	0	0	0	0	0	0	0	0	0	0	0	0	0	0	0	0	0	0	0	0	0	0	0	0	0	0	0	0	0	0	0	0	0	0	0	0	0	0	0	0	0	0	0	0	0	0	0
Ra01	4611169	0	0	0	0	0	0	0	0	0	0	0	0	0	0	0	0	0	0	0	0	0	0	0	0	0	0	0	0	0	0	0	0	0	0	0	0	0	0	0	0	0	0	0	0	0	0	0	0
Ra01	4628086	0	1	1	0	0	0	1	0	1	1	0	0	1	1	0	0	1	0	0	1	0	0	0	0	0	0	1	0	0	0	0	1	1	0	0	0	0	1	1	0	1	0	1	0	0	0	1	0
Ra01	4628088	0	2	1	1	1	1	1	1	1	2	0	0	1	2	0	1	2	1	1	2	1	0	0	1	1	1	1	0	0	2	0	1	1	1	1	0	1	1	1	1	1	1	2	1	0	0	1	1
Ra01	4632338	0	1	0	1	1	1	0	2	0	1	0	0	0	1	0	1	1	1	1	1	1	0	0	1	1	1	0	0	0	1	0	0	0	2	1	0	1	0	0	1	0	1	1	1	0	0	0	1
Ra01	4632470	0	1	1	1	1	1	1	1	1	1	0	0	1	1	0	1	1	1	1	1	1	0	0	1	1	1	1	0	0	1	0	1	1	1	1	0	1	1	1	1	1	1	1	1	0	0	1	1
Ra01	4632472	0	1	0	1	1	1	0	1	0	1	0	0	0	1	0	1	1	1	1	1	1	0	0	1	1	1	0	0	0	1	0	0	0	1	1	0	1	0	0	1	0	1	1	1	0	0	0	1
Ra01	4636477	0	1	1	0	0	0	1	0	1	1	0	0	2	1	0	0	1	0	0	1	0	0	0	0	0	0	1	0	0	0	0	1	1	0	0	0	0	1	1	0	1	0	1	0	0	0	1	0
Ra01	4642886	0	0	0	0	0	0	0	0	0	0	0	0	0	0	0	0	0	0	0	0	0	0	0	0	0	0	0	0	0	0	0	0	0	0	0	0	0	0	0	0	0	0	0	0	0	0	0	0
Ra01	4642891	0	1	1	0	0	0	1	0	1	1	0	0	1	1	0	0	1	0	0	1	0	0	0	0	0	0	1	0	0	0	0	1	1	0	0	0	0	1	1	0	1	0	1	0	0	0	1	0
Ra01	4642921	0	0	0	0	0	0	0	0	0	0	0	0	0	0	0	0	0	0	0	0	0	0	0	0	0	0	0	0	0	0	0	0	0	0	0	0	0	0	0	0	0	0	0	0	0	0	0	0
Ra01	4643185	0	0	0	0	0	0	0	0	0	0	0	0	0	0	0	0	0	0	0	0	0	0	0	0	0	0	0	0	0	0	0	0	0	0	0	0	0	0	0	0	0	0	0	0	0	0	0	0
Ra01	4658428	0	0	0	0	0	0	0	0	0	0	0	0	0	0	0	0	0	0	0	0	0	0	0	0	0	0	0	0	0	0	0	0	0	0	0	0	0	0	0	0	0	0	0	0	0	0	0	0
Ra01	4658441	0	0	0	0	0	0	0	0	0	0	0	0	0	0	0	0	0	0	0	0	0	0	0	0	0	0	0	0	0	0	0	0	0	0	0	0	0	0	0	0	0	0	0	0	0	0	0	0
Ra01	4697756	4	4	4	4	4	4	4	4	4	4	4	4	4	4	4	4	4	4	4	4	4	4	4	4	4	4	4	4	4	4	4	4	4	4	4	4	4	4	4	4	4	4	4	4	4	4	4	4
Ra01	4697782	0	2	1	1	1	1	2	1	0	0	1	1	2	0	1	0	0	1	1	0	0	1	1	0	0	0	1	1	1	0	1	1	0	1	0	1	0	0	0	0	1	0	0	1	2	1	1	1
Ra01	4744696	0	0	0	0	0	0	0	0	0	0	0	0	0	0	0	0	0	0	0	0	0	0	0	0	0	0	0	0	0	0	0	0	0	0	0	0	0	0	0	0	0	0	0	0	0	0	0	0
Ra01	4744740	1	1	1	1	1	1	1	1	1	0	1	1	2	0	2	2	0	1	0	0	1	1	1	1	2	1	0	1	2	3	1	1	1	1	2	1	1	1	3	3	0	2	3	1	1	1	0	1
Ra01	4760441	0	0	0	0	0	0	0	0	0	0	0	0	0	0	0	0	0	0	0	0	0	0	0	0	0	0	0	0	0	0	0	0	0	0	0	0	0	0	0	0	0	0	0	0	0	0	0	0
Ra01	4760451	4	2	3	3	3	3	3	3	3	1	4	4	1	2	4	3	2	3	3	2	3	4	4	3	3	3	3	4	4	3	4	3	3	3	3	4	3	3	3	3	3	3	2	3	4	4	2	3
Ra01	4768955	0	0	0	0	0	0	0	0	0	0	0	0	0	0	0	0	0	0	0	0	0	0	0	0	0	0	0	0	0	0	0	0	0	0	0	0	0	0	0	0	0	0	0	0	0	0	0	0
Ra01	4768998	4	4	4	4	4	4	4	4	4	4	4	4	4	4	4	4	4	4	4	4	4	4	4	4	4	4	4	4	4	4	4	4	4	4	4	4	4	4	4	4	4	4	4	4	4	4	4	4
Ra01	4769011	0	0	0	0	0	0	0	0	0	0	0	0	0	0	0	0	0	0	0	0	0	0	0	0	0	0	0	0	0	0	0	0	0	0	0	0	0	0	0	0	0	0	0	0	0	0	0	0
Ra01	4779166	0	0	0	0	0	0	0	0	0	0	0	0	0	0	0	0	0	0	0	0	0	0	0	0	2	0	0	0	0	0	0	0	0	0	0	0	1	0	0	0	0	0	0	0	0	0	0	0
Ra01	4779220	0	2	0	2	2	1	0	2	0	1	0	0	0	1	0	2	1	2	1	1	2	0	0	2	2	1	0	0	0	2	0	0	0	2	2	0	1	0	0	2	0	2	1	1	0	0	0	1
Ra01	4779222	0	0	0	0	0	0	0	0	0	0	0	0	0	0	0	0	0	0	0	0	0	0	0	0	0	0	0	0	0	0	0	0	0	0	0	0	0	0	0	0	0	0	0	0	0	0	0	0
Ra01	4791477	1	0	0	0	1	1	0	0	1	0	1	1	0	1	1	0	1	0	0	0	0	1	1	1	0	1	1	1	0	1	0	1	1	0	1	1	1	1	0	0	1	0	1	1	1	0	0	1
Ra01	4791536	0	0	0	0	0	0	0	0	0	0	0	0	0	0	0	0	0	0	0	0	0	0	0	0	2	0	0	0	0	0	0	0	0	0	0	0	0	0	0	0	0	0	0	0	0	0	0	0
Ra01	4791554	0	0	0	0	0	0	0	0	0	0	0	0	0	0	0	0	0	0	0	0	0	0	0	0	0	0	0	0	0	0	0	0	0	0	0	0	0	0	0	0	0	0	0	0	0	0	0	0
Ra01	4791567	4	3	4	3	3	3	3	3	4	4	3	3	3	4	3	4	4	3	3	4	4	3	3	4	4	4	3	3	3	4	3	3	4	3	4	3	4	4	4	4	3	4	4	3	2	3	3	3
Ra01	4791586	0	0	0	0	0	0	0	0	0	0	0	0	0	0	0	0	0	0	0	0	0	0	0	0	0	0	0	0	0	0	0	0	0	0	0	0	0	0	0	0	0	0	0	0	0	0	0	0
Ra01	4791588	1	1	2	1	1	0	1	1	1	0	1	1	1	0	2	2	0	1	0	0	2	1	1	2	2	1	0	1	2	1	2	1	1	1	2	2	1	1	2	2	0	2	1	0	1	1	0	1
Ra01	4791597	0	0	0	0	0	0	0	0	0	0	0	0	0	0	0	0	0	0	0	0	0	0	0	0	0	0	0	0	0	0	0	0	0	0	0	0	0	0	0	0	0	0	0	0	0	0	0	0
Ra01	4792135	1	2	2	2	1	1	1	2	1	1	1	1	1	1	2	3	1	1	1	1	3	1	1	3	3	2	0	1	2	2	2	1	1	1	3	2	2	1	2	3	0	3	2	1	1	1	0	2
Ra01	4792155	0	0	0	0	0	0	0	0	0	0	0	0	0	0	0	0	0	0	0	0	0	0	0	0	0	0	0	0	0	0	0	0	0	0	0	0	0	0	0	0	0	0	0	0	0	0	0	0
Ra01	4844227	1	0	0	0	1	1	0	0	1	0	1	1	0	1	1	0	1	0	0	0	0	1	1	1	0	1	1	1	0	2	0	1	1	0	1	1	1	1	0	0	1	0	1	1	1	0	0	1
Ra01	4844232	4	3	4	3	3	3	3	3	4	4	3	3	3	4	3	4	4	3	3	4	4	3	3	4	4	4	3	3	3	4	3	3	4	3	4	3	4	4	4	4	3	4	4	3	2	3	3	3
Ra01	4844233	0	0	0	0	0	0	0	0	0	0	0	0	0	0	0	0	0	0	0	0	0	0	0	0	0	0	0	0	0	0	0	0	0	0	0	0	0	0	0	0	0	0	0	0	0	0	0	0
Ra01	4844250	0	0	0	0	0	0	0	0	0	0	0	0	0	0	0	0	0	0	0	0	0	0	0	0	0	0	0	0	0	0	0	0	0	0	0	0	0	0	0	0	0	0	0	0	0	0	0	0
Ra01	4865022	0	1	1	0	0	0	1	0	1	1	0	0	1	1	0	0	1	0	0	1	0	0	0	0	0	0	1	0	0	0	0	1	1	1	0	0	0	1	1	0	1	0	1	0	0	0	1	0
Ra01	4865025	0	2	0	1	2	1	0	1	0	1	0	0	0	2	0	1	1	1	1	1	1	0	0	1	1	1	0	0	0	2	0	0	0	1	1	0	2	0	0	1	0	1	2	1	0	0	0	1
Ra01	4865060	0	0	0	0	0	0	0	0	0	0	0	0	0	0	0	0	0	0	0	0	0	0	0	0	0	0	0	0	0	0	0	0	0	0	0	0	0	0	0	0	0	0	0	0	0	0	0	0
Ra01	4886488	0	0	0	0	0	0	0	0	0	0	0	0	0	0	0	0	0	0	0	0	0	0	0	0	0	0	0	0	0	0	0	0	0	0	0	0	0	0	0	0	0	0	0	0	0	0	0	0
Ra01	4886500	0	1	0	1	1	1	0	1	0	1	0	0	0	1	0	1	1	1	0	1	1	0	0	1	1	1	0	0	0	1	0	0	0	1	1	0	1	0	0	1	0	1	1	1	0	0	0	1
Ra01	4886530	0	1	1	1	1	1	1	1	1	1	0	0	2	1	0	1	1	1	1	2	1	0	0	1	1	1	1	0	0	1	0	1	1	1	1	0	1	1	1	1	1	1	2	1	0	0	1	1
Ra01	5039456	1	4	3	3	3	2	3	3	2	2	2	2	3	2	3	3	2	2	2	2	3	2	2	3	3	2	2	2	3	2	3	3	2	3	3	3	2	2	2	3	2	3	3	2	3	2	2	3
Ra01	5039503	0	3	1	1	2	1	2	2	2	2	1	1	2	1	1	1	2	1	2	2	1	1	1	1	1	1	1	1	1	1	1	2	1	1	1	1	1	1	1	1	2	1	2	2	2	1	2	1
Ra01	5039509	0	3	1	1	2	1	2	2	2	2	1	1	2	1	1	1	2	1	2	2	1	1	1	1	1	1	1	1	1	1	1	2	1	1	1	1	1	1	1	1	2	1	2	2	2	1	2	1
Ra01	5042971	0	1	0	1	1	1	0	1	0	1	0	0	0	1	0	1	1	1	1	1	1	0	0	1	1	1	0	0	0	1	0	0	0	1	1	0	1	0	0	1	0	1	1	1	0	0	0	1
Ra01	5042993	0	0	0	0	0	0	0	0	0	0	0	0	0	0	0	0	0	0	0	0	0	0	0	0	0	0	0	0	0	0	0	0	0	0	0	0	0	0	0	0	0	0	0	0	0	0	0	0
Ra01	5043550	1	3	2	3	3	3	3	3	2	4	2	2	3	3	1	2	3	3	4	4	1	2	2	1	2	2	3	2	2	1	1	2	2	3	1	1	2	2	2	2	3	2	2	3	2	3	4	2
Ra01	5062020	3	0	2	2	2	1	1	2	1	2	2	1	0	1	0	2	1	2	2	3	2	1	1	0	2	2	1	1	2	0	2	0	1	2	0	0	1	1	2	2	1	2	0	1	0	3	2	0
Ra01	5062444	0	1	0	0	1	1	0	1	0	1	0	0	0	1	0	1	1	1	1	1	1	0	0	1	1	1	0	0	0	1	0	0	0	1	1	0	1	0	0	1	0	1	1	1	0	0	0	1
Ra01	5062456	0	1	0	1	1	1	1	1	0	0	1	1	1	0	1	0	0	1	1	0	0	1	1	0	0	0	1	1	1	0	1	1	0	1	0	1	0	0	0	0	1	0	0	0	2	1	1	0
Ra01	5062458	1	2	3	1	1	0	2	1	2	1	1	1	3	1	2	2	1	1	0	1	1	1	1	2	2	1	1	1	2	1	2	2	2	1	2	1	1	2	3	2	1	2	2	1	1	1	1	2
Ra01	5062466	0	1	0	1	1	1	0	1	0	1	0	0	0	1	0	1	1	1	1	1	1	0	0	1	1	1	0	0	0	1	0	0	0	1	1	0	1	0	0	1	0	1	1	1	0	0	0	1
Ra01	5064915	0	0	0	0	0	0	0	0	0	0	0	0	0	0	0	0	0	0	0	0	0	0	0	0	0	0	0	0	0	0	0	0	0	0	0	0	0	0	0	0	0	0	0	0	0	0	0	0
Ra01	5074614	0	0	0	1	1	1	0	1	0	1	0	0	0	1	0	1	1	1	1	1	1	0	0	1	1	1	0	0	0	1	0	0	0	1	1	0	1	0	0	1	0	1	0	1	0	0	0	1
Ra01	5074620	0	1	0	1	1	1	0	1	0	1	0	0	0	1	0	1	1	1	1	1	1	0	0	1	1	1	0	0	0	1	0	0	0	1	1	0	1	0	0	1	0	1	0	1	0	0	0	1
Ra01	5075030	0	0	0	0	0	0	0	0	0	0	0	0	0	0	0	0	0	0	0	0	0	0	0	0	0	0	0	0	0	0	0	0	0	0	0	0	0	0	0	0	0	0	0	0	0	0	0	0
Ra01	5075033	0	0	0	0	0	0	0	0	0	0	0	0	0	0	0	0	0	0	0	0	0	0	0	0	0	0	0	0	0	0	0	0	0	0	0	0	0	0	0	0	0	0	0	0	0	0	0	0
Ra01	5075039	0	0	0	0	0	0	0	0	0	0	0	0	0	0	0	0	0	0	0	0	0	0	0	0	0	0	0	0	0	0	0	0	0	0	0	0	0	0	0	0	0	0	0	0	0	0	0	0
Ra01	5075042	0	0	0	0	0	0	0	0	0	0	0	0	0	0	0	0	0	0	0	0	0	0	0	0	0	0	0	0	0	0	0	0	0	0	0	0	0	0	0	0	0	0	0	0	0	0	0	0
Ra01	5076077	1	4	3	3	3	2	3	3	2	2	2	2	4	2	3	3	2	3	2	2	3	2	2	3	3	2	2	2	3	2	3	3	2	3	3	3	2	2	3	3	2	3	3	2	3	2	2	3
Ra01	5076079	0	0	0	0	0	0	0	0	0	0	0	0	0	0	0	0	0	0	0	0	0	0	0	0	0	0	0	0	0	0	0	0	0	0	0	0	0	0	0	0	0	0	0	0	0	0	0	0
Ra01	5076097	3	4	4	4	3	3	4	4	3	4	3	3	4	3	3	4	3	4	4	4	4	3	3	3	4	3	3	3	4	2	4	3	3	4	3	3	3	3	4	4	3	4	3	3	3	4	4	3
Ra01	5078017	0	1	1	0	0	0	1	0	1	1	0	0	2	1	0	0	1	0	0	1	0	0	0	0	0	0	1	0	0	0	0	1	1	0	0	0	0	1	1	0	1	0	1	1	0	0	1	1
Ra01	5078026	0	0	0	0	0	0	0	0	0	0	0	0	0	0	0	0	0	0	0	0	0	0	0	0	0	0	0	0	0	0	0	0	0	0	0	0	0	0	0	0	0	0	0	0	0	0	0	0
Ra01	5078028	0	1	1	0	0	0	1	0	1	1	0	0	2	1	0	0	1	0	0	1	0	0	0	0	0	0	1	0	0	0	0	1	1	0	0	0	0	1	1	0	1	0	1	1	0	0	1	1
Ra01	5097475	0	0	0	0	0	0	0	0	0	0	0	0	0	0	0	0	0	0	0	0	0	0	0	0	0	0	0	0	0	0	0	0	0	0	0	0	0	0	0	0	0	0	0	0	0	0	0	0
Ra01	5097535	0	1	0	1	1	1	0	1	0	1	0	0	0	1	0	1	1	1	1	1	1	0	0	1	1	1	0	0	0	1	0	0	0	1	1	0	1	0	0	1	0	1	1	1	0	0	0	1
Ra01	5097555	0	0	0	0	0	0	0	0	0	0	0	0	0	0	0	0	0	0	0	0	0	0	0	0	0	0	0	0	0	0	0	0	0	0	0	0	0	0	0	0	0	0	0	0	0	0	0	0
Ra01	5101450	0	0	0	0	0	0	0	0	0	0	0	0	0	0	0	0	0	0	0	0	0	0	0	0	0	0	0	0	0	0	0	0	0	0	0	0	0	0	0	0	0	0	0	0	0	0	0	0
Ra01	5105342	0	0	0	0	0	0	0	0	0	0	0	0	0	0	0	0	0	0	0	0	0	0	0	0	0	0	0	0	0	0	0	0	0	0	0	0	0	0	0	0	0	0	0	0	0	0	0	0
Ra01	5105351	0	0	0	0	0	0	0	0	0	0	0	0	0	0	0	0	0	0	0	0	0	0	0	0	0	0	0	0	0	0	0	0	0	0	0	0	0	0	0	0	0	0	0	0	0	0	0	0
Ra01	5160556	0	1	0	1	1	1	1	1	0	0	1	1	1	0	1	0	0	1	1	0	0	1	1	0	0	0	1	1	1	0	1	1	0	1	0	1	0	0	0	0	1	0	0	0	2	1	1	0
Ra01	5184950	2	0	1	1	1	1	1	1	1	2	1	1	0	1	0	1	1	1	2	2	1	1	1	0	1	1	1	1	1	0	1	0	1	1	0	0	1	1	1	1	1	1	0	1	0	2	2	0
Ra01	5184965	3	2	4	2	2	1	3	2	3	3	2	2	3	2	2	3	2	2	2	3	3	2	2	2	3	2	2	2	3	1	3	2	3	2	2	2	2	3	4	3	2	3	2	2	1	3	3	2
Ra01	5184986	0	0	0	0	0	0	0	0	0	0	0	0	0	0	0	0	0	0	0	0	0	0	0	0	0	0	0	0	0	0	0	0	0	0	0	0	0	0	0	0	0	0	0	0	0	0	0	0
Ra01	5185007	0	0	0	0	0	0	0	0	0	0	0	0	0	0	0	0	0	0	0	0	0	0	0	0	0	0	0	0	0	0	0	0	0	0	0	0	0	0	0	0	0	0	0	0	0	0	0	0
Ra01	5188852	1	3	2	2	1	1	2	2	1	2	1	1	3	2	1	3	2	2	1	2	3	1	1	2	3	2	1	1	1	2	1	2	2	1	2	1	2	2	3	2	1	3	3	2	1	1	1	3
Ra01	5234322	0	0	0	0	0	0	0	0	0	0	0	0	0	0	0	0	0	0	0	0	0	0	0	0	0	0	0	0	0	0	0	0	0	0	0	0	0	0	0	0	0	0	0	0	0	0	0	0
Ra01	5234325	0	1	0	1	1	1	1	1	0	0	1	1	1	0	1	0	0	1	1	0	0	1	1	0	0	0	1	1	1	0	1	1	0	1	0	0	0	0	0	0	1	0	0	0	2	1	1	0
Ra01	5234329	0	1	0	1	1	1	0	1	0	1	0	0	0	1	0	1	1	1	1	1	1	0	0	1	1	1	0	0	0	1	0	0	0	1	1	0	1	0	0	1	0	1	1	1	0	0	0	1
Ra01	5234343	0	1	0	1	1	1	0	1	0	1	0	0	0	1	0	1	1	1	1	1	1	0	0	1	1	1	0	0	0	1	0	0	0	1	1	0	1	0	0	1	0	1	1	1	0	0	0	1
Ra01	5234364	0	0	0	0	0	0	0	0	0	0	0	0	0	0	0	0	0	0	0	0	0	0	0	0	0	0	0	0	0	0	0	0	0	0	0	0	0	0	0	0	0	0	0	0	0	0	0	0
Ra01	5234469	0	1	0	1	1	1	0	1	0	1	0	0	0	1	0	1	1	1	1	1	1	0	0	1	1	1	0	0	0	1	0	0	0	1	1	0	1	0	0	1	0	1	1	1	0	0	0	1
Ra01	5234478	0	3	1	2	1	1	2	1	1	2	1	1	3	1	1	1	1	2	1	2	1	1	1	1	1	1	2	1	1	1	1	2	1	2	1	1	1	1	1	1	1	1	1	2	2	1	2	1
Ra01	5234492	0	0	0	0	0	0	0	0	0	0	0	0	0	0	0	0	0	0	0	0	0	0	0	0	0	0	0	0	0	0	0	0	0	0	0	0	0	0	0	0	0	0	0	0	0	0	0	0
Ra01	5246088	0	0	0	0	0	0	0	0	0	0	0	0	0	0	0	0	0	0	0	0	0	0	0	0	0	0	0	0	0	0	0	0	0	0	0	0	0	0	0	0	0	0	0	0	0	0	0	0
Ra01	5246126	0	2	1	1	1	1	1	1	1	2	0	0	2	2	0	1	2	1	1	2	1	0	0	1	1	1	1	0	0	1	0	1	1	1	1	0	1	1	1	1	1	1	2	2	0	0	1	2
Ra01	5246177	0	0	0	0	0	0	0	0	0	0	0	0	0	0	0	0	0	0	0	0	0	0	0	0	0	0	0	0	0	0	0	0	0	0	0	0	0	0	0	0	0	0	0	0	0	0	0	0
Ra01	5250678	0	1	1	0	0	0	1	0	1	1	0	0	2	1	0	0	1	0	0	1	0	0	0	0	0	0	1	0	0	0	0	1	1	0	0	0	0	1	2	0	1	0	1	1	0	0	1	1
Ra01	5250692	0	1	1	0	0	0	1	0	1	1	0	0	2	1	0	0	1	0	0	1	0	0	0	0	0	0	1	0	0	0	0	1	1	0	0	0	0	1	2	0	1	0	1	1	0	0	1	1
Ra01	5250700	0	2	1	0	1	1	1	1	1	2	0	0	2	2	0	1	2	0	1	2	1	0	0	1	1	1	1	0	0	1	0	1	1	1	1	0	1	1	2	1	1	1	2	2	0	0	1	2
Ra01	5262837	2	0	1	1	1	1	1	1	1	2	1	1	0	1	0	1	1	1	2	2	1	1	1	0	1	0	1	1	1	0	1	0	1	1	0	0	1	1	1	1	1	1	0	1	1	2	2	0
Ra01	5262872	0	2	1	1	1	1	1	1	1	2	0	0	2	2	0	1	2	1	1	2	1	0	0	1	1	1	1	0	0	1	0	1	1	1	1	0	1	1	1	1	1	1	2	2	0	0	1	2
Ra01	5262897	0	0	0	0	0	0	0	0	0	0	0	0	0	0	0	0	0	0	0	0	0	0	0	0	0	0	0	0	0	0	0	0	0	0	0	0	0	0	0	0	0	0	0	0	0	0	0	0
Ra01	5359938	2	0	1	1	1	1	1	1	1	2	1	1	0	1	0	1	1	1	2	2	1	1	1	0	1	0	1	1	1	0	1	0	1	1	0	0	1	1	1	1	1	1	0	1	1	2	2	0
Ra01	5359954	0	3	1	2	2	2	2	2	1	2	1	1	3	2	1	1	2	2	2	2	1	1	1	1	1	1	2	1	1	1	1	2	1	2	1	1	1	1	1	1	2	1	2	2	2	1	2	2
Ra01	5359960	0	2	0	2	2	2	1	2	0	1	1	1	1	1	1	1	1	2	2	1	1	1	1	1	1	1	1	1	1	1	1	1	0	2	1	1	1	0	0	1	1	1	1	1	2	1	1	1
Ra01	5379458	0	0	0	0	0	0	0	0	0	0	0	0	0	0	0	0	0	0	0	0	0	0	0	0	0	0	0	0	0	0	0	0	0	0	0	0	0	0	0	0	0	0	0	0	0	0	0	0
Ra01	5394080	1	2	1	1	2	2	2	2	1	2	1	1	2	3	0	1	2	2	1	3	2	0	1	1	1	1	2	1	1	1	1	1	2	2	1	0	2	2	2	1	1	2	2	2	1	1	2	2
Ra01	5400538	1	0	1	1	1	0	1	0	1	1	0	0	0	0	0	1	1	0	1	1	0	1	0	0	1	0	0	0	0	0	0	0	0	0	0	0	0	0	0	1	1	0	0	1	0	1	1	0
Ra01	5400547	2	2	2	3	3	3	4	3	2	4	2	2	2	3	1	2	3	3	4	4	1	2	2	1	2	1	2	2	2	1	2	1	2	2	1	1	2	2	2	2	3	2	2	3	3	3	4	2
Ra01	5400550	1	0	1	1	1	0	1	0	1	1	0	0	0	0	0	1	1	0	1	1	0	1	0	0	1	0	0	0	0	0	0	0	0	0	0	0	0	0	0	1	1	0	0	1	0	1	1	0
Ra01	5407839	0	0	0	0	0	0	0	0	0	0	0	0	0	0	0	0	0	0	0	0	0	0	0	0	0	0	0	0	0	0	0	0	0	0	0	0	0	0	0	0	0	0	0	0	0	0	0	0
Ra01	5407849	0	0	0	0	0	0	0	0	0	2	0	0	0	0	0	0	0	0	0	0	0	0	0	0	0	0	0	0	0	0	0	0	0	0	0	0	0	0	0	0	0	0	0	0	0	0	0	0
Ra01	5407851	1	0	0	0	1	1	1	1	0	0	1	1	0	1	0	0	0	1	1	1	1	0	1	0	0	0	1	1	1	0	1	0	1	1	0	0	1	1	1	0	0	1	0	0	1	1	1	0
Ra01	5408770	0	1	0	1	1	1	1	1	0	0	1	1	1	0	1	0	0	1	1	0	0	1	1	0	0	0	1	1	1	0	1	1	0	1	0	1	0	0	0	0	1	0	0	0	2	1	1	0
Ra01	5408783	0	3	1	2	2	2	2	2	1	2	1	1	3	2	1	1	2	2	2	2	1	1	1	1	1	1	2	1	1	1	1	2	1	2	1	2	1	1	1	1	2	2	2	2	2	1	2	2
Ra01	5408789	0	4	2	2	2	2	2	2	1	2	1	1	4	2	1	1	2	2	2	2	1	1	1	2	1	1	2	1	1	1	1	2	1	2	1	2	1	1	1	1	2	2	2	2	2	1	2	2
Ra01	5408793	0	4	2	2	2	2	2	3	1	2	1	1	4	2	2	2	2	3	2	2	2	1	1	2	2	2	2	1	2	2	2	2	1	3	2	2	1	1	2	2	2	2	3	2	3	1	2	3
Ra01	5408819	0	0	0	0	0	0	0	0	0	0	0	0	0	0	0	0	0	0	0	0	0	0	0	0	0	0	0	0	0	0	0	0	0	0	0	0	0	0	0	0	0	0	0	0	0	0	0	0
Ra01	5438162	0	0	0	0	0	0	0	0	0	0	0	0	0	0	0	0	0	0	0	0	0	0	0	0	0	0	0	0	0	0	0	0	0	0	0	0	0	0	0	0	0	0	0	0	0	0	0	0
Ra01	5438176	0	0	0	0	0	0	0	0	0	0	0	0	0	0	0	0	0	0	0	0	0	0	0	0	0	0	0	0	0	0	0	0	0	0	0	0	0	0	0	0	0	0	0	0	0	0	0	0
Ra01	5438187	0	0	0	0	0	0	0	0	0	0	0	0	0	0	0	0	0	0	0	0	0	0	0	0	0	0	0	0	0	0	0	0	0	0	0	0	0	0	0	0	0	0	0	0	0	0	0	0
Ra01	5438692	0	0	0	0	0	0	0	0	0	0	0	0	0	0	0	0	0	0	0	0	0	0	0	0	0	0	0	0	0	0	0	0	0	0	0	0	0	0	0	0	0	0	0	0	1	0	0	0
Ra01	5438754	0	0	0	0	0	0	0	0	0	0	0	0	0	0	0	0	0	0	0	0	0	0	0	0	0	0	0	0	0	0	0	0	0	0	0	0	0	0	0	0	0	0	0	0	0	0	0	0
Ra01	5438755	0	0	0	0	0	0	0	0	0	0	0	0	0	0	0	0	0	0	0	0	0	0	0	0	0	0	0	0	0	0	0	0	0	0	0	0	0	0	0	0	0	0	0	0	0	0	0	0
Ra01	5452542	0	0	0	0	0	0	0	0	0	0	0	0	0	0	0	0	0	0	0	0	0	0	0	0	0	0	0	0	0	0	0	0	0	0	0	0	0	0	0	0	0	0	0	0	0	0	0	0
Ra01	5452557	0	0	0	0	0	0	0	0	0	0	0	0	0	0	0	0	0	0	0	0	0	0	0	0	0	0	0	0	0	0	0	0	0	0	0	0	0	0	0	0	0	0	0	0	0	0	0	0
Ra01	5452574	0	2	1	1	1	1	1	1	1	2	0	0	2	2	0	1	2	1	1	2	1	0	0	1	1	1	1	0	0	2	0	1	1	1	1	0	1	1	1	1	1	1	2	2	1	1	1	2
Ra01	5453184	1	0	0	0	1	1	1	1	0	1	1	1	0	1	0	0	0	1	1	1	1	0	1	0	0	0	1	1	1	0	1	0	1	1	0	0	1	1	1	0	0	1	0	0	1	1	1	0
Ra01	5453193	0	2	1	1	1	1	1	1	1	2	0	0	2	2	0	1	2	1	1	2	1	0	0	1	1	1	1	0	0	1	0	1	1	1	1	0	1	1	1	1	1	1	2	2	1	1	1	2
Ra01	5453907	0	2	1	1	1	1	1	1	1	2	0	0	2	2	0	1	2	1	1	2	1	0	0	1	1	1	1	0	0	1	0	1	1	1	1	0	1	1	1	1	1	1	2	2	1	1	1	2
Ra01	5484802	2	4	3	3	3	3	3	4	2	3	3	3	4	3	3	3	2	4	3	3	4	2	3	3	3	3	3	3	4	3	4	3	3	4	3	3	3	3	4	3	2	4	3	2	4	3	3	3
Ra01	5484804	0	2	1	1	1	1	1	1	1	2	0	0	2	2	0	1	2	2	1	2	1	0	0	1	1	1	1	0	0	1	0	1	1	1	1	0	1	1	1	1	1	1	2	2	1	1	1	2
Ra01	5484819	0	2	1	1	1	1	1	1	1	2	0	0	2	2	0	1	2	2	1	2	1	0	0	1	1	1	1	0	0	1	0	1	1	1	1	0	1	1	1	1	1	1	2	2	1	1	1	2
Ra01	5485239	0	2	1	1	1	1	1	1	1	2	0	0	2	2	0	1	2	1	1	2	1	0	0	1	1	1	1	0	0	1	0	1	1	1	1	0	1	1	1	1	1	1	2	2	1	1	1	2
Ra01	5485273	0	0	0	0	0	0	0	0	0	0	0	0	0	0	0	0	0	0	0	0	0	0	0	0	0	0	0	0	0	0	0	0	0	0	0	0	0	0	0	0	0	0	0	0	0	0	0	0
Ra01	5491169	0	0	0	0	0	0	0	0	0	0	0	0	0	0	0	0	0	0	0	0	0	0	0	0	0	0	0	0	0	0	0	0	0	0	0	0	0	0	0	0	0	0	0	0	0	0	0	0
Ra01	5491240	0	0	0	0	0	0	0	0	0	0	0	0	0	0	0	0	0	0	0	0	0	0	0	0	0	0	0	0	0	0	0	0	0	0	0	0	0	0	0	0	0	0	0	0	0	0	0	0
Ra01	5492316	0	0	0	0	0	0	0	0	0	0	0	0	0	0	0	0	0	0	0	0	0	0	0	0	0	0	0	0	0	0	0	0	0	0	0	0	0	0	0	0	0	0	0	0	0	0	0	0
Ra01	5492401	0	0	0	0	0	0	0	0	0	0	0	0	0	0	0	0	0	0	0	0	0	0	0	0	0	0	0	0	0	0	0	0	0	0	0	0	0	0	0	0	0	0	0	0	0	0	0	0
Ra01	5495192	0	0	0	0	0	0	0	0	0	0	0	0	0	0	0	0	0	0	0	0	0	0	0	0	0	0	0	0	0	0	0	0	0	0	0	0	0	0	0	0	0	0	0	0	0	0	0	0
Ra01	5500964	0	1	0	1	1	1	0	1	0	1	0	0	0	1	0	1	1	1	1	1	1	0	0	1	1	1	0	0	0	1	0	0	0	1	1	0	1	0	0	1	0	1	1	1	1	1	0	1
Ra01	5500973	0	0	0	0	0	0	0	0	0	0	0	0	0	0	0	0	0	0	0	0	0	0	0	0	0	0	0	0	0	0	0	0	0	0	0	0	0	0	0	0	0	0	0	0	0	0	0	0
Ra01	5506609	0	3	1	2	2	2	2	2	1	2	1	1	3	2	1	1	2	2	2	2	1	1	1	1	1	1	2	1	1	1	1	2	1	2	1	1	1	1	1	1	2	1	2	2	2	2	2	2
Ra01	5506613	0	0	0	0	0	0	0	0	0	0	0	0	0	0	0	0	0	0	0	0	0	0	0	0	0	0	0	0	0	0	0	0	0	0	0	0	0	0	0	0	0	0	0	0	0	0	0	0
Ra01	5506658	0	0	0	0	0	0	0	0	0	0	0	0	0	0	0	0	0	0	0	0	0	0	0	0	0	0	0	0	0	0	0	0	0	0	0	0	0	0	0	0	0	0	0	0	0	0	0	0
Ra01	5514396	2	1	2	1	1	1	1	2	1	1	2	2	1	1	2	2	0	2	1	1	3	1	2	2	2	2	1	2	3	2	3	1	2	2	2	2	2	2	3	2	0	3	1	0	2	1	1	1
Ra01	5514408	4	1	3	2	2	2	3	2	3	2	3	3	1	2	3	3	2	2	2	3	3	3	3	3	3	3	2	3	3	3	3	2	3	2	3	3	3	3	3	3	2	3	2	2	2	2	2	2
Ra01	5514410	0	1	0	1	1	1	1	1	0	0	1	1	1	0	1	0	0	1	1	0	0	1	1	0	0	0	1	1	1	0	1	1	0	1	0	1	0	0	0	0	1	0	0	0	1	1	1	0
Ra01	5514421	0	0	0	0	0	0	0	0	0	0	0	0	0	0	0	0	0	0	0	0	0	0	0	0	0	0	0	0	0	0	0	0	0	0	0	0	0	0	0	0	0	0	0	0	0	0	0	0
Ra01	5514459	0	0	0	0	0	0	0	0	0	0	0	0	0	0	0	0	0	0	0	0	0	0	0	0	0	0	0	0	0	0	0	0	0	0	0	0	0	0	0	0	0	0	0	0	0	0	0	0
Ra01	5517254	0	2	1	1	1	1	1	1	1	2	0	0	2	2	0	1	2	1	1	2	1	0	0	1	1	1	1	0	0	1	0	1	1	1	1	0	1	1	1	1	1	1	2	2	1	1	1	2
Ra01	5517281	0	0	0	0	0	0	0	0	0	0	0	0	0	0	0	0	0	0	0	0	0	0	0	0	0	0	0	0	0	0	0	0	0	0	0	0	0	0	0	0	0	0	0	0	0	0	0	0
Ra01	5533637	3	1	2	1	1	2	1	2	2	1	3	3	1	2	3	2	1	2	1	1	3	2	3	3	2	3	2	3	3	3	3	2	3	2	3	3	3	3	3	2	1	3	2	1	2	1	1	2
Ra01	5534356	0	0	0	0	0	0	0	0	0	0	0	0	0	0	0	0	0	0	0	0	0	0	0	0	0	0	0	0	0	0	0	0	0	0	0	0	0	0	0	0	0	0	0	0	0	0	0	0
Ra01	5534431	0	0	0	0	0	0	0	0	0	0	0	0	0	0	0	0	0	0	0	0	0	0	0	0	0	0	0	0	0	0	0	0	0	0	0	0	0	0	0	0	0	0	0	0	0	0	0	0
Ra01	5535655	2	1	3	2	1	0	1	1	2	1	1	1	1	1	2	3	1	1	1	1	2	2	1	2	3	2	0	1	2	2	2	1	1	1	2	2	1	1	2	3	1	2	1	1	1	1	1	1
Ra01	5535661	2	1	3	2	1	0	1	1	2	1	1	1	1	1	2	3	1	1	1	1	2	2	1	2	3	2	0	1	2	2	2	1	1	1	2	2	1	1	2	3	1	2	1	1	1	1	1	1
Ra01	5539980	0	0	0	0	0	0	0	0	0	0	0	0	0	0	0	0	0	0	0	0	0	0	0	0	0	0	0	0	0	0	0	0	0	0	0	0	0	0	0	0	0	0	0	0	0	0	0	0
Ra01	5539984	0	2	1	1	1	1	1	1	1	2	0	0	2	2	0	1	2	2	1	2	1	0	0	1	1	1	1	0	0	2	0	1	1	1	1	0	1	1	1	1	1	1	2	2	1	1	1	2
Ra01	5540006	0	0	0	0	0	0	0	0	0	0	0	0	0	0	0	0	0	0	0	0	0	0	0	0	0	0	0	0	0	0	0	0	0	0	0	0	0	0	0	0	0	0	0	0	0	0	0	0
Ra01	5540847	0	0	0	0	0	0	0	0	0	0	0	0	0	0	0	0	0	0	0	0	0	0	0	0	0	0	0	0	0	0	0	0	0	0	0	0	0	0	0	0	0	0	0	0	0	0	0	0
Ra01	5540866	0	0	0	0	0	0	0	0	0	0	0	0	0	0	0	0	0	0	0	0	0	0	0	0	0	0	0	0	0	0	0	0	0	0	0	0	0	0	0	0	0	0	0	0	0	0	0	0
Ra01	5540880	0	0	0	0	0	0	0	0	0	0	0	0	0	0	0	0	0	0	0	0	0	0	0	0	0	0	0	0	0	0	0	0	0	0	0	0	0	0	0	0	0	0	0	0	0	0	0	0
Ra01	5541555	0	0	0	0	0	0	0	0	0	0	0	0	0	0	0	0	0	0	0	0	0	0	0	0	0	0	0	0	0	0	0	0	0	0	0	0	0	0	0	0	0	0	0	0	0	0	0	0
Ra01	5541591	0	0	0	0	0	0	0	0	0	0	0	0	0	0	0	0	0	0	0	0	0	0	0	0	0	0	0	0	0	0	0	0	0	0	0	0	0	0	0	0	0	0	0	0	0	0	0	0
Ra01	5551990	0	0	0	0	0	0	0	0	0	0	0	0	0	0	0	0	0	0	0	0	0	0	0	0	0	0	0	0	0	0	0	0	0	0	0	0	0	0	0	0	0	0	0	0	0	0	0	0
Ra01	5552034	0	0	0	0	0	0	0	0	0	0	0	0	0	0	0	0	0	0	0	0	0	0	0	0	0	0	0	0	0	0	0	0	0	0	0	0	0	0	0	0	0	0	0	0	0	0	0	0
Ra01	5552101	0	2	1	1	1	1	1	1	1	2	0	0	2	2	0	1	2	1	1	2	1	0	0	1	1	1	1	0	0	2	0	1	1	1	1	0	1	1	1	1	1	1	2	2	1	1	1	2
Ra01	5552128	0	0	0	0	0	0	0	0	0	0	0	0	0	0	0	0	0	0	0	0	0	0	0	0	0	0	0	0	0	0	0	0	0	0	0	0	0	0	0	0	0	0	0	0	0	0	0	0
Ra01	5559669	0	1	0	1	1	1	1	1	0	0	1	1	1	0	2	0	0	1	1	0	0	1	1	0	0	0	1	1	1	0	1	1	0	1	0	1	0	0	0	0	1	0	0	0	1	1	1	0
Ra01	5570448	0	2	1	1	1	1	1	1	1	1	0	0	1	1	0	1	1	1	1	1	1	0	0	1	1	1	1	0	0	1	0	1	1	1	1	0	1	1	1	1	1	1	1	1	1	1	1	2
Ra01	5570475	0	0	0	0	0	0	0	0	0	0	0	0	0	0	0	0	0	0	0	0	0	0	0	0	0	0	0	0	0	0	0	0	0	0	0	0	0	0	0	0	0	0	0	0	0	0	0	0
Ra01	5587701	0	2	1	1	1	1	1	1	1	2	0	0	2	2	0	1	2	1	1	2	1	0	0	1	1	1	1	0	0	1	0	1	1	1	1	0	1	1	1	1	1	1	2	2	1	1	1	2
Ra01	5587717	0	2	1	1	1	1	1	1	1	2	0	0	2	2	0	1	2	1	1	2	1	0	0	1	1	1	1	0	0	1	0	1	1	1	1	0	1	1	1	1	1	1	2	2	1	1	1	2
Ra01	5588862	0	2	1	1	1	1	1	1	1	2	0	0	2	2	0	1	2	1	1	2	1	0	0	1	1	1	1	0	0	1	0	1	1	1	1	0	1	1	1	1	2	2	2	2	1	1	1	2
Ra01	5592772	0	0	0	0	0	0	0	0	0	0	0	0	0	0	0	0	0	0	0	0	0	0	0	0	0	0	0	0	0	0	0	0	0	0	0	0	0	0	0	0	0	0	0	0	0	0	0	0
Ra01	5592789	0	0	0	0	0	0	0	0	0	0	0	0	0	0	0	0	0	0	0	0	0	0	0	0	0	0	0	0	0	0	0	0	0	0	0	0	0	0	0	0	0	0	0	0	0	0	0	0
Ra01	5592812	0	0	0	0	0	0	0	0	0	0	0	0	0	0	0	0	0	0	0	0	0	0	0	0	0	0	0	0	0	0	0	0	0	0	0	0	0	0	0	0	0	0	0	0	0	0	0	0
Ra01	5597214	0	0	0	0	0	0	0	0	0	0	0	0	0	0	0	0	0	0	0	0	0	0	0	0	0	0	0	0	0	0	0	0	0	0	0	0	0	0	0	0	0	0	0	0	0	0	0	0
Ra01	5602601	0	1	0	1	1	1	1	1	0	0	1	1	1	0	1	0	0	1	1	0	0	1	1	0	0	0	1	1	1	0	1	1	0	1	0	1	0	0	0	0	1	0	0	0	1	1	1	0
Ra01	5602620	0	0	0	0	0	0	0	0	0	0	0	0	0	0	0	0	0	0	0	0	0	0	0	0	0	0	0	0	0	0	0	0	0	0	0	0	0	0	0	0	0	0	0	0	0	0	0	0
Ra01	5603128	0	0	0	0	0	0	0	0	0	0	0	0	0	0	0	0	0	0	0	0	0	0	0	0	0	0	0	0	0	0	0	0	0	0	0	0	0	0	0	0	0	0	0	0	0	0	0	0
Ra01	5603130	4	1	3	2	2	2	2	2	3	2	3	3	1	1	3	3	2	2	2	2	3	3	3	3	3	3	2	3	3	3	3	2	3	2	3	3	3	3	3	3	2	3	2	2	2	2	2	2
Ra01	5603136	0	0	0	0	0	0	0	0	0	0	0	0	0	0	0	0	0	0	0	0	0	0	0	0	0	0	0	0	0	0	0	0	0	0	0	0	0	0	0	0	0	0	0	0	0	0	0	0
Ra01	5606641	0	0	0	0	0	0	0	0	0	0	0	0	0	0	0	0	0	0	0	0	0	0	0	0	0	0	0	0	0	0	0	0	0	0	0	0	0	0	0	0	0	0	0	0	0	0	0	0
Ra01	5606682	0	2	1	1	1	1	1	1	2	2	0	0	2	3	0	1	2	1	1	2	1	0	0	1	1	1	1	0	0	1	0	1	1	1	1	0	1	1	1	1	1	1	2	2	1	1	1	2
Ra01	5606757	0	2	1	2	2	2	2	2	1	1	1	1	3	1	1	1	1	2	2	2	1	1	1	1	1	1	2	1	1	1	1	2	1	2	1	1	1	1	1	1	2	1	1	1	2	2	2	1
Ra01	5606772	1	2	2	1	1	0	0	1	1	0	1	1	1	0	2	2	0	1	0	0	3	1	1	2	2	2	0	1	2	2	2	1	1	1	2	2	1	1	3	2	0	2	1	0	1	0	0	2
Ra01	5619664	0	0	0	0	0	0	0	0	0	0	0	0	0	0	0	0	0	0	0	0	0	0	0	0	0	0	0	0	0	0	0	0	0	0	0	0	0	0	0	0	0	0	0	0	0	0	0	0
Ra01	5619937	0	0	0	0	0	0	1	0	0	0	0	0	0	0	0	0	0	0	0	0	0	0	0	0	0	0	0	0	0	0	0	0	0	0	0	0	0	0	0	0	0	0	0	0	0	0	0	0
Ra01	5619983	0	0	0	0	0	0	0	0	0	0	0	0	0	0	0	0	0	0	0	0	0	0	0	0	0	0	0	0	0	0	0	0	0	0	0	0	0	0	0	0	0	0	0	0	0	0	0	0
Ra01	5619994	4	2	3	3	3	3	3	3	3	2	4	4	3	3	4	3	2	3	3	3	3	4	4	3	3	3	3	4	4	3	4	3	3	3	3	4	3	3	3	3	3	3	3	2	3	3	3	2
Ra01	5623764	4	1	3	2	2	2	2	2	3	2	3	3	1	2	3	3	3	2	2	3	3	3	3	3	3	3	2	3	3	3	3	2	3	2	3	3	3	3	3	3	3	3	2	2	2	3	2	2
Ra01	5623789	0	0	0	0	0	0	0	0	0	0	0	0	0	0	0	0	0	0	0	0	0	0	0	0	0	0	0	0	0	0	0	0	0	0	0	0	0	0	0	0	0	0	0	0	0	0	0	0
Ra01	5813877	0	1	0	1	1	1	1	1	0	0	1	1	1	0	1	0	0	1	1	0	0	1	1	0	0	0	1	1	1	0	1	1	0	1	0	1	0	0	0	0	1	0	0	0	1	1	1	0
Ra01	5813884	0	0	0	0	0	0	0	0	0	0	0	0	0	0	0	0	0	0	0	0	0	0	0	0	0	0	0	0	0	0	0	0	0	0	0	0	0	0	0	0	0	0	0	0	0	0	0	0
Ra01	5816804	4	4	4	4	4	4	4	4	4	4	4	4	4	4	4	4	4	4	4	4	4	4	4	4	4	4	4	4	4	4	4	4	4	4	4	4	4	4	4	4	4	4	4	4	4	4	4	4
Ra01	5816813	0	1	0	1	1	1	0	1	0	1	0	0	0	1	0	1	1	1	1	1	1	0	0	1	1	1	0	0	0	1	0	0	0	1	1	0	1	0	0	1	0	1	1	1	1	1	0	1
Ra01	5816851	0	0	0	0	0	0	0	0	0	0	0	0	0	0	0	0	0	0	0	0	0	0	0	0	0	0	0	0	0	0	0	0	0	0	0	0	0	0	0	0	0	0	0	0	0	0	0	0
Ra01	5816855	0	0	0	0	0	0	0	0	0	0	0	0	0	0	0	0	0	0	0	0	0	0	0	0	0	0	0	0	0	0	0	0	0	0	0	0	0	0	0	0	0	0	0	0	0	0	0	0
Ra01	5816857	0	0	0	0	0	0	0	0	0	0	0	0	0	0	0	0	0	0	0	0	0	0	0	0	0	0	0	0	0	0	0	0	0	0	0	0	0	0	0	0	0	0	0	0	0	0	0	0
Ra01	5817218	0	0	0	0	0	0	0	0	0	0	0	0	0	0	0	0	0	0	0	0	0	0	0	0	0	0	0	0	0	0	0	0	0	0	0	0	0	0	0	0	0	0	0	0	0	0	0	0
Ra01	5817841	1	0	1	1	1	0	1	0	1	1	0	0	0	0	0	1	1	0	1	1	0	1	0	0	1	0	0	0	0	0	0	0	0	0	0	0	0	0	0	1	1	0	0	1	0	1	1	0
Ra01	5817862	0	0	0	0	0	0	0	0	0	0	0	0	0	0	0	0	0	0	0	0	0	0	0	0	0	0	0	0	0	0	0	0	0	0	0	0	0	0	0	0	0	0	0	0	0	0	0	0
Ra01	5826276	0	0	0	0	0	0	0	0	0	0	0	0	0	0	0	0	0	0	0	0	0	0	0	0	0	0	0	0	0	0	0	0	0	0	0	0	0	0	0	0	0	0	0	0	0	0	0	0
Ra01	5826311	4	1	3	1	1	1	2	2	3	2	3	2	1	2	3	3	2	1	2	2	3	3	2	3	3	3	2	3	3	2	3	2	3	2	3	3	3	3	3	3	2	3	2	2	2	2	2	2
Ra01	5826317	4	1	3	1	1	1	2	2	3	2	3	2	1	2	3	3	2	1	2	2	3	3	2	3	3	3	2	3	3	2	3	2	3	2	3	3	3	3	3	3	2	3	2	2	2	2	2	2
Ra01	5857486	0	2	1	1	1	1	1	1	1	2	0	0	2	2	0	1	2	1	1	2	1	0	0	1	1	1	1	0	0	2	0	1	1	1	1	0	1	1	1	1	1	1	2	2	1	1	1	2
Ra01	5858286	1	0	0	0	1	1	1	1	0	1	1	1	0	1	0	0	0	1	1	1	1	0	1	0	0	0	1	1	1	0	1	0	1	1	0	0	1	1	1	0	0	1	0	0	1	1	1	0
Ra01	5858304	0	2	1	1	1	1	1	1	1	2	0	0	2	2	0	1	2	1	1	2	1	0	0	1	1	1	1	0	0	2	0	1	1	1	1	0	1	1	1	1	1	1	2	2	1	1	1	2
Ra01	5858755	0	2	1	1	1	1	1	1	1	2	0	0	2	2	0	1	2	1	1	2	1	0	0	1	1	1	1	0	0	2	0	1	1	1	1	0	1	1	1	1	1	1	2	2	1	1	1	2
Ra01	5859112	0	0	0	0	0	0	0	0	0	0	0	0	0	0	0	0	0	0	0	0	0	0	0	0	0	0	0	0	0	0	0	0	0	0	0	0	0	0	0	0	0	0	0	0	0	0	0	0
Ra01	5873590	0	0	0	0	0	0	0	0	0	0	0	0	0	0	0	0	0	0	0	0	0	0	0	0	0	0	0	0	0	0	0	0	0	0	0	0	0	0	0	0	0	0	0	0	0	0	0	0
Ra01	5873601	0	0	0	0	0	0	0	0	0	0	0	0	0	0	0	0	0	0	0	0	0	0	0	0	0	0	0	0	0	0	0	0	0	0	0	0	0	0	0	0	0	0	0	0	0	0	0	0
Ra01	5873648	0	2	1	1	1	1	1	1	1	2	0	0	1	1	0	1	2	1	1	2	1	0	0	1	1	1	1	0	0	1	0	1	1	1	1	1	1	1	1	1	1	1	2	2	1	1	1	2
Ra01	5875448	0	0	0	0	0	0	0	0	0	0	0	0	0	0	0	0	0	0	0	0	0	0	0	0	0	0	0	0	0	0	0	0	0	0	0	0	0	0	0	0	0	0	0	0	0	0	0	0
Ra01	5875458	0	2	1	1	1	1	1	1	1	2	0	0	2	2	0	1	2	1	1	2	1	0	0	1	1	1	1	0	0	1	0	1	1	1	1	1	1	1	1	1	1	1	2	2	1	1	1	2
Ra01	5879454	0	3	1	2	2	2	2	2	1	2	1	1	3	2	1	1	2	2	2	2	1	1	1	1	1	1	2	1	1	1	1	2	1	2	1	1	1	1	1	1	2	1	2	2	2	2	2	2
Ra01	5899214	4	0	2	2	2	2	2	2	2	2	1	2	0	2	2	2	2	2	2	2	2	2	2	2	2	2	2	2	2	3	2	2	2	2	2	2	2	2	2	2	2	2	2	2	2	2	2	2
Ra01	5899244	0	1	1	0	0	0	0	0	1	0	1	1	1	0	2	1	0	0	0	0	1	1	1	1	1	1	0	1	1	0	1	0	1	0	1	1	1	1	1	1	0	1	0	0	0	0	0	0
Ra01	5904090	0	0	0	0	0	0	0	0	0	0	0	0	0	0	0	0	0	0	0	0	0	0	0	0	0	0	0	0	0	0	0	0	0	0	0	0	0	0	0	0	0	0	0	0	0	0	0	0
Ra01	5904095	0	0	0	0	0	0	0	0	0	0	0	0	0	0	0	0	0	0	0	0	0	0	0	0	0	0	0	0	0	0	0	0	0	0	0	0	0	0	0	0	0	0	0	0	0	0	0	0
Ra01	5904124	0	1	1	0	0	0	1	0	1	1	0	0	1	1	0	0	1	0	0	1	0	0	0	0	0	0	1	0	0	0	0	1	1	0	0	0	0	1	1	0	1	0	1	1	0	0	1	1
Ra01	5904159	0	0	0	0	0	0	0	0	0	0	0	0	0	0	0	0	0	0	0	0	0	0	0	0	0	0	0	0	0	0	0	0	0	0	0	0	0	0	0	0	0	0	0	0	0	0	0	0
Ra01	5904172	0	0	0	0	0	0	0	0	0	0	0	0	0	0	0	0	0	0	0	0	0	0	0	0	0	0	0	0	0	0	0	0	0	0	0	0	0	0	0	0	0	0	0	0	0	0	0	0
Ra01	5914420	0	0	0	0	0	0	0	0	0	0	0	0	0	0	0	0	0	0	0	0	0	0	0	0	0	0	0	0	0	0	0	0	0	0	0	0	0	0	0	0	0	0	0	0	0	0	0	0
Ra01	5914424	0	0	0	0	0	0	0	0	0	0	0	0	0	0	0	0	0	0	0	0	0	0	0	0	0	0	0	0	0	0	0	0	0	0	0	0	0	0	0	0	0	0	0	0	0	0	0	0
Ra01	5914427	0	0	0	0	0	0	0	0	0	0	0	0	0	0	0	0	0	0	0	0	0	0	0	0	0	0	0	0	0	0	0	0	0	0	0	0	0	0	0	0	0	0	0	0	0	0	0	0
Ra01	5914472	0	2	1	1	1	1	1	1	1	2	0	0	2	2	0	1	2	1	1	2	1	0	0	1	1	1	1	0	0	1	0	1	1	1	1	1	1	1	1	1	1	1	2	2	1	1	1	2
Ra01	5915248	0	0	0	0	0	0	0	0	0	0	0	0	0	0	0	0	0	0	0	0	0	0	0	0	0	0	0	0	0	0	0	0	0	0	0	0	0	0	0	0	0	0	0	0	0	0	0	0
Ra01	5915256	0	0	0	0	0	0	0	0	0	0	0	0	0	0	0	0	0	0	0	0	0	0	0	0	0	0	0	0	0	0	0	0	0	0	0	0	0	0	0	0	0	0	0	0	0	0	0	0
Ra01	5915262	0	0	0	0	0	0	0	0	0	0	0	0	0	0	0	0	0	0	0	0	0	0	0	0	0	0	0	0	0	0	0	0	0	0	0	0	0	0	0	0	0	0	0	0	0	0	0	0
Ra01	5915271	0	0	0	0	0	0	0	0	0	0	0	0	0	0	0	0	0	0	0	0	0	0	0	0	0	0	0	0	0	0	0	0	0	0	0	0	0	0	0	0	0	0	0	0	0	0	0	0
Ra01	5915290	1	0	0	0	1	1	1	1	0	1	1	1	0	1	0	0	0	1	1	1	1	0	1	0	0	0	1	1	1	0	1	0	1	1	0	0	1	1	1	0	0	1	0	0	1	0	1	0
Ra01	5915297	0	0	0	0	0	0	0	0	0	0	0	0	0	0	0	0	0	0	0	0	0	0	0	0	0	0	0	0	0	0	0	0	0	0	0	0	0	0	0	0	0	0	0	0	0	0	0	0
Ra01	5915338	0	0	0	0	0	0	0	0	0	0	0	0	0	0	0	0	0	0	0	0	0	0	0	0	0	0	0	0	0	0	0	0	0	0	0	0	0	0	0	0	0	0	0	0	0	0	0	0
Ra01	5938559	2	0	1	1	1	1	1	1	0	1	1	1	0	1	1	1	0	1	1	1	1	0	1	1	1	1	1	1	1	1	1	1	1	2	1	1	1	1	2	1	0	1	1	0	1	1	1	1
Ra01	5938577	1	1	1	1	1	1	1	1	0	0	1	1	1	1	1	1	0	1	1	0	1	1	1	1	1	1	1	1	1	1	1	1	1	1	1	1	0	1	1	1	1	1	1	0	1	1	1	1
Ra01	5952824	0	1	1	1	1	1	1	1	1	1	0	0	1	1	0	1	1	1	1	2	1	0	0	1	1	1	1	0	0	1	0	1	1	1	1	1	1	1	1	1	1	1	1	1	1	1	1	1
Ra01	5956145	4	1	3	2	2	2	2	2	3	2	3	3	1	2	3	3	2	3	2	2	3	3	3	3	3	3	2	3	3	3	3	2	3	2	3	3	3	3	3	3	2	3	2	2	2	2	2	2
Ra01	5959084	0	0	0	0	0	0	0	0	0	0	0	0	0	0	0	0	0	0	0	0	0	0	0	0	0	0	0	0	0	0	0	0	0	0	0	0	0	0	0	0	0	0	0	0	0	0	0	0
Ra01	5959125	0	0	0	0	0	0	0	0	0	0	0	0	0	0	0	0	0	0	0	0	0	0	0	0	0	0	0	0	0	0	0	0	0	0	0	0	0	0	0	0	0	0	0	0	0	0	0	0
Ra01	5959502	0	0	0	0	0	0	0	0	0	0	0	0	0	0	0	0	0	0	0	0	0	0	0	0	0	0	0	0	0	0	0	0	0	0	0	0	0	0	0	0	0	0	0	0	0	0	0	0
Ra01	5959522	0	1	1	0	0	0	0	0	1	0	1	1	1	0	1	1	0	0	0	0	1	1	1	1	1	1	0	1	1	0	1	0	1	0	1	1	1	1	1	1	0	1	0	0	0	0	0	0
Ra01	5959523	0	1	1	0	0	0	0	0	1	0	1	1	1	0	1	1	0	0	0	0	1	1	1	1	1	1	0	1	1	0	1	0	1	0	1	1	1	1	1	1	0	1	0	0	0	0	0	0
Ra01	5959530	0	0	0	0	0	0	0	0	0	0	0	0	0	0	0	0	0	0	0	0	0	0	0	0	0	0	0	0	0	0	0	0	0	0	0	0	0	0	0	0	0	0	0	0	0	0	0	0
Ra01	5971196	4	1	3	2	2	2	2	2	3	2	3	3	1	3	3	3	2	2	2	2	3	3	3	3	3	3	2	3	3	3	3	2	3	2	3	3	3	3	3	3	2	3	2	2	2	2	2	2
Ra01	5971208	4	3	4	3	3	3	3	3	4	4	3	3	3	4	3	4	4	3	3	4	4	3	3	4	4	4	3	3	3	3	3	3	4	3	4	4	4	4	4	4	3	4	4	4	3	3	3	4
Ra01	6002609	2	0	1	1	1	1	1	0	2	2	1	1	0	1	1	1	2	0	1	2	0	2	1	1	1	1	1	1	0	1	0	1	1	0	1	1	1	1	0	1	2	0	1	2	0	1	1	1
Ra01	6015768	1	0	0	0	1	1	0	0	1	0	1	1	0	1	1	0	1	0	0	0	0	1	1	1	0	1	1	1	0	1	0	1	1	0	1	1	1	1	0	0	1	0	1	1	0	0	0	1
Ra01	6015787	4	2	3	3	3	3	2	3	3	3	3	3	1	3	3	4	3	3	3	3	4	3	3	4	4	4	2	3	3	4	3	2	3	3	4	4	4	3	3	4	2	4	3	2	3	3	2	3
Ra01	6053573	0	0	0	0	0	0	0	0	0	0	0	0	0	0	0	0	1	0	0	0	0	0	0	0	0	0	0	0	0	0	0	0	0	0	0	0	0	0	0	0	0	0	0	0	0	0	0	0
Ra01	6053577	0	0	0	0	0	0	0	0	0	0	0	0	0	0	0	0	0	0	0	0	0	0	0	0	0	0	0	0	0	0	0	0	0	0	0	0	0	0	0	0	0	0	0	0	0	0	0	0
Ra01	6053599	0	0	0	0	0	0	0	0	0	0	0	0	0	0	0	0	0	0	0	0	0	0	0	0	0	0	0	0	0	0	0	0	0	0	0	0	0	0	0	0	0	0	0	0	0	0	0	0
Ra01	6053629	2	3	4	3	2	1	2	2	3	3	1	1	3	2	2	4	3	2	2	3	3	2	1	3	4	3	1	1	2	3	2	2	2	2	3	3	2	2	3	4	2	3	3	3	2	1	2	3
Ra01	6055436	3	2	3	3	2	2	1	2	3	2	1	2	1	1	3	4	3	2	2	2	3	3	2	4	4	4	1	2	2	4	2	2	2	2	4	4	3	2	2	4	2	3	3	3	2	2	1	3
Ra01	6055461	4	4	4	4	4	4	4	4	4	4	4	4	4	4	4	4	4	4	4	4	4	4	4	4	4	4	4	4	4	4	4	4	4	4	4	4	4	4	4	4	4	4	4	4	4	4	4	4
Ra01	6058721	0	0	0	0	0	0	0	0	0	0	0	0	0	0	0	0	0	0	0	0	0	0	0	0	0	0	0	0	0	0	0	0	0	0	0	0	0	0	0	0	0	0	0	0	0	0	0	0
Ra01	6060617	0	0	0	0	0	0	0	0	0	0	0	0	0	0	0	0	0	0	0	0	0	0	0	0	0	0	0	0	0	0	0	0	0	0	0	0	0	0	0	0	0	0	0	0	0	0	0	0
Ra01	6074915	4	2	3	3	3	3	2	3	3	3	3	3	1	3	3	4	3	3	3	3	4	3	3	4	4	4	2	3	3	4	3	2	3	3	4	4	4	3	3	4	2	4	3	3	3	3	2	3
Ra01	6076629	0	0	0	0	0	0	0	0	0	0	0	0	0	0	0	0	0	0	0	0	0	0	0	0	0	0	0	0	0	0	0	0	0	0	0	0	0	0	0	0	0	0	0	0	0	0	0	0
Ra01	6076668	0	0	0	0	0	0	0	0	0	0	0	0	0	0	0	0	0	0	0	0	0	0	0	0	0	0	0	0	0	0	0	0	0	0	0	0	0	0	0	0	0	0	0	0	0	0	0	0
Ra01	6102843	0	0	0	0	0	0	0	0	0	0	0	0	0	0	0	0	0	0	0	0	0	0	0	0	0	0	0	0	0	0	0	0	0	0	0	0	0	0	0	0	0	0	0	0	0	0	0	0
Ra01	6102854	0	0	0	0	0	0	0	0	0	0	0	0	0	0	0	0	0	0	0	0	0	0	0	0	0	0	0	0	0	0	0	0	0	0	0	0	0	0	0	0	0	0	0	0	0	0	0	0
Ra01	6120291	1	2	1	1	2	2	0	1	2	1	2	2	1	2	2	2	2	1	1	1	2	2	1	3	2	3	1	2	1	3	1	1	2	1	3	3	2	1	1	2	1	2	2	2	1	1	0	2
Ra01	6120303	1	3	2	1	2	2	1	1	3	2	2	2	3	2	2	2	3	1	1	2	2	2	1	3	2	3	2	2	1	3	1	2	2	1	3	3	2	2	2	2	2	2	3	3	1	1	1	3
Ra01	6124496	0	0	0	0	0	0	0	0	0	0	0	0	0	0	0	0	0	0	0	0	0	0	0	0	0	0	0	0	0	0	0	0	0	0	0	0	0	0	0	0	0	0	0	0	0	0	0	0
Ra01	6124500	0	0	0	0	0	0	0	0	0	0	0	0	0	0	0	0	0	0	0	0	0	0	0	0	0	0	0	0	0	0	0	0	0	0	0	0	0	0	0	0	0	0	0	0	0	0	0	0
Ra01	6139377	0	0	0	0	0	0	0	0	0	0	0	0	0	0	0	0	0	0	0	0	0	0	0	0	0	0	0	0	0	0	0	0	0	0	0	0	0	0	0	0	0	0	0	0	0	0	0	0
Ra01	6139416	0	1	1	0	0	0	1	0	1	1	0	0	2	1	0	0	1	0	0	1	0	0	0	0	0	0	1	0	0	0	0	1	1	1	0	0	0	1	1	0	1	0	1	1	0	0	1	1
Ra01	6139426	4	4	4	4	4	4	4	4	4	4	4	4	4	4	4	4	4	4	4	4	4	4	4	4	4	4	4	4	4	4	4	4	4	4	4	4	4	4	4	4	4	4	4	4	4	4	4	4
Ra01	6142490	4	2	3	3	3	3	2	3	3	3	3	3	1	3	3	4	3	3	3	3	4	3	3	4	4	4	2	3	3	4	3	2	3	3	4	4	4	3	3	4	2	4	3	3	3	3	2	3
Ra01	6142700	0	0	0	0	0	0	0	0	0	0	0	0	0	0	0	0	0	0	0	0	0	0	0	0	0	0	0	0	0	0	0	0	0	0	0	0	0	0	0	0	0	0	0	0	0	0	0	0
Ra01	6142718	0	0	0	0	0	0	0	0	0	0	0	0	0	0	0	0	0	0	0	0	0	0	0	0	0	0	0	0	0	0	0	0	0	0	0	0	0	0	0	0	0	0	0	0	0	0	0	0
Ra01	6142764	0	0	0	0	0	0	0	0	0	0	0	0	0	0	0	0	0	0	0	0	0	0	0	0	0	0	0	0	0	0	0	0	0	0	0	0	0	0	0	0	0	0	0	0	0	0	0	0
Ra01	6143308	0	0	0	0	0	0	0	0	0	0	0	0	0	0	0	0	0	0	0	0	0	0	0	0	0	0	0	0	0	0	0	0	0	0	0	0	0	0	0	0	0	0	0	0	0	0	0	0
Ra01	6146178	0	1	1	0	0	0	1	0	1	1	0	0	1	1	0	0	1	0	0	1	0	0	0	0	0	0	1	0	0	0	0	1	1	0	0	0	0	1	1	0	1	0	1	1	0	0	1	1
Ra01	6146184	0	0	0	0	0	0	0	0	0	0	0	0	0	0	0	0	0	0	0	0	0	0	0	0	0	0	0	0	0	0	0	0	0	0	0	0	0	0	0	0	0	0	0	0	0	0	0	0
Ra01	6146196	0	2	1	1	1	1	2	1	1	1	1	1	3	1	1	0	1	1	1	1	0	1	1	0	0	0	2	1	1	0	1	2	1	1	0	0	0	1	1	0	2	0	1	1	1	1	2	1
Ra01	6153297	0	1	0	1	1	1	1	1	0	0	1	1	1	0	0	0	0	1	1	0	0	1	1	0	0	0	1	1	1	0	1	1	0	1	0	0	0	0	0	0	1	0	0	0	1	1	1	0
Ra01	6176692	0	0	0	0	0	0	0	0	0	0	0	0	0	0	0	0	0	0	0	0	0	0	0	0	0	0	0	0	0	0	0	0	0	0	0	0	0	0	0	0	0	0	0	0	0	0	0	0
Ra01	6176718	0	0	0	0	0	0	0	0	0	0	0	0	0	0	0	0	0	0	0	0	0	0	0	0	0	0	0	0	0	0	0	0	0	0	0	0	0	0	0	0	0	0	0	0	0	0	0	0
Ra01	6176732	0	0	0	0	0	0	0	0	0	0	0	0	0	0	0	0	0	0	0	0	0	0	0	0	0	0	0	0	0	0	0	0	0	0	0	0	0	0	0	0	0	0	0	0	0	0	0	0
Ra01	6228013	0	0	0	0	0	0	0	0	0	0	0	0	0	0	0	0	0	0	0	0	0	0	0	0	0	0	0	0	0	0	0	0	0	0	0	0	0	0	0	0	0	0	0	0	0	0	0	0
Ra01	6228048	1	0	1	1	1	0	0	1	0	0	0	0	0	0	1	1	0	1	0	0	1	0	0	1	1	1	0	0	1	1	1	1	0	1	1	1	0	0	1	1	0	1	1	0	1	0	0	1
Ra01	6228051	1	0	1	1	1	0	0	1	0	0	0	0	0	0	1	1	0	1	0	0	1	0	0	1	1	1	0	0	1	1	1	1	0	1	1	1	0	0	1	1	0	1	1	0	1	0	0	1
Ra01	6253255	0	0	0	0	0	0	0	0	0	0	0	0	0	0	0	0	0	0	0	0	0	0	0	0	0	0	0	0	0	0	0	0	0	0	0	0	0	0	0	0	0	0	0	0	0	0	0	0
Ra01	6253268	2	2	2	2	2	2	1	1	3	2	2	2	1	2	2	3	3	1	2	2	2	3	2	3	3	3	1	2	1	2	1	1	2	1	3	3	3	2	1	3	2	2	2	3	1	2	1	2
Ra01	6253283	1	0	0	0	1	1	1	1	0	1	1	1	0	1	0	0	0	1	1	1	1	0	1	0	0	0	1	1	1	0	1	0	1	1	0	0	1	1	1	0	0	1	0	0	1	1	1	0
Ra01	6266505	0	0	0	0	0	0	0	0	0	0	0	0	0	0	0	0	0	0	0	0	0	0	0	0	0	0	0	0	0	0	0	0	0	0	0	0	0	0	0	0	0	0	0	0	0	0	0	0
Ra01	6266507	0	1	1	0	0	0	1	0	1	1	0	0	2	2	1	0	1	0	0	1	0	0	0	0	0	0	1	0	0	0	0	1	1	0	0	0	0	1	1	0	1	0	1	1	0	0	1	1
Ra01	6266514	0	0	0	0	0	0	0	0	0	0	0	0	0	0	0	0	0	0	0	0	0	0	0	0	0	0	0	0	0	0	0	0	0	0	0	0	0	0	0	0	0	0	0	0	0	0	0	0
Ra01	6277045	0	1	1	0	0	0	1	0	1	1	0	0	2	1	1	0	1	0	0	1	0	0	0	0	0	0	1	0	0	0	0	1	1	0	0	0	0	1	1	0	1	0	1	1	0	0	1	1
Ra01	6281172	2	3	3	2	2	2	1	2	3	2	2	2	3	3	4	3	3	2	1	2	3	2	2	4	3	4	2	2	2	4	2	3	3	2	4	4	3	3	3	3	2	3	4	3	2	1	1	4
Ra01	6281187	0	1	1	0	0	0	1	0	1	1	0	0	2	1	1	0	1	0	0	1	0	0	0	0	0	0	1	0	0	0	0	1	1	0	0	0	0	1	1	0	1	0	1	1	0	0	1	1
Ra01	6305817	0	0	0	0	0	0	0	0	0	0	0	0	0	0	0	0	0	0	0	0	0	0	0	0	0	0	0	0	0	0	0	0	0	0	0	0	0	0	0	0	0	0	0	0	0	0	0	0
Ra01	6330764	0	0	0	0	0	0	0	0	0	0	0	0	0	0	0	0	0	0	0	0	0	0	0	0	0	0	0	0	0	0	0	0	0	0	0	0	0	0	0	0	0	0	0	0	0	0	0	0
Ra01	6330808	0	0	0	0	0	0	0	0	0	0	0	0	0	0	0	0	0	0	0	0	0	0	0	0	0	0	0	0	0	0	0	0	0	0	0	0	0	0	0	0	0	0	0	0	0	0	0	0
Ra01	6339639	0	1	1	0	0	0	1	0	1	1	0	0	2	1	1	0	1	0	0	1	0	0	0	0	0	0	1	0	0	0	0	1	1	0	0	0	0	1	1	0	1	0	1	1	0	0	1	1
Ra01	6345004	4	4	4	4	4	4	4	4	4	4	4	4	4	4	4	4	4	4	4	4	4	4	4	4	4	4	4	4	4	4	4	4	4	4	4	4	4	4	4	4	4	4	4	4	4	4	4	4
Ra01	6345005	4	4	4	4	4	4	4	4	4	4	4	4	4	4	4	4	4	4	4	4	4	4	4	4	4	4	4	4	4	4	4	4	4	4	4	4	4	4	4	4	4	4	4	4	4	4	4	4
Ra01	6345985	0	3	1	2	2	2	2	2	1	2	1	1	3	1	1	1	2	2	2	2	1	1	1	1	1	1	2	1	1	1	1	2	1	2	1	1	1	1	1	1	2	1	2	2	2	2	2	2
Ra01	6345995	0	0	0	0	0	0	0	0	0	0	0	0	0	0	0	0	0	0	0	0	0	0	0	0	0	0	0	0	0	0	0	0	0	0	0	0	0	0	0	0	0	0	0	0	0	0	0	0
Ra01	6346138	1	0	1	1	1	1	1	0	2	1	1	1	0	1	1	1	2	1	1	1	0	2	1	1	1	1	1	1	0	1	0	1	1	0	1	1	1	1	0	1	2	0	1	2	0	1	1	1
Ra01	6346156	0	0	0	0	0	0	0	0	0	0	0	0	0	0	0	0	0	0	0	0	0	0	0	0	0	0	0	0	0	0	0	0	0	0	0	0	0	0	0	0	0	0	0	0	0	0	0	0
Ra01	6350206	0	0	0	0	0	0	0	0	0	0	0	0	0	0	0	0	0	0	0	0	0	0	0	0	0	0	0	0	0	0	0	0	0	0	0	0	0	0	0	0	0	0	0	0	0	0	0	0
Ra01	6350282	0	1	1	0	0	0	1	0	1	1	0	0	2	1	1	0	1	0	0	1	0	0	0	0	0	0	1	0	0	0	0	1	1	0	0	0	0	1	1	0	1	0	1	1	0	0	1	1
Ra01	6369911	0	1	1	0	0	0	1	0	1	1	0	0	2	1	1	0	1	0	0	1	0	0	0	0	0	0	1	0	0	0	0	1	1	0	0	0	0	1	1	0	1	0	1	1	0	0	1	1
Ra01	6369921	0	1	1	0	0	0	1	0	1	1	0	0	2	1	1	0	1	0	0	1	0	0	0	0	0	0	1	0	0	0	0	1	1	0	0	0	0	1	1	0	1	0	1	1	0	0	1	1
Ra01	6369931	1	0	0	0	1	1	0	0	1	0	1	1	0	1	1	0	1	0	0	0	0	1	1	1	0	1	1	1	0	1	0	1	1	0	1	1	1	1	0	0	1	0	1	1	0	0	0	1
Ra01	6369934	0	0	0	0	0	0	0	0	0	0	0	0	0	0	0	0	0	0	0	0	0	0	0	0	0	0	0	0	0	0	0	0	0	0	0	0	0	0	0	0	0	0	0	0	0	0	0	0
Ra01	6376033	0	1	0	1	1	1	1	1	0	0	1	1	2	0	0	0	0	1	1	0	0	1	1	0	0	0	1	1	1	0	1	1	0	1	0	0	0	0	0	0	2	0	0	0	1	1	1	0
Ra01	6381910	0	0	0	0	0	0	0	0	0	0	0	0	0	0	0	0	0	0	0	0	0	0	0	0	0	0	0	0	0	0	0	0	0	0	0	0	0	0	0	0	0	0	0	0	0	0	0	0
Ra01	6381911	0	0	0	0	0	0	0	0	0	0	0	0	0	0	0	0	0	0	0	0	0	0	0	0	0	0	0	0	0	0	0	0	0	0	0	0	0	0	0	0	0	0	0	0	0	0	0	0
Ra01	6383509	0	0	0	0	0	0	0	0	0	0	0	0	0	0	0	0	0	0	0	0	0	0	0	0	0	0	0	0	0	0	0	0	0	0	0	0	0	0	0	0	0	0	0	0	0	0	0	0
Ra01	6392756	4	1	3	2	2	2	2	2	3	2	3	3	1	2	3	3	2	2	2	2	3	3	3	3	3	3	2	3	3	3	3	2	3	2	3	3	3	3	3	3	2	3	2	2	2	2	2	2
Ra01	6407121	0	0	0	0	0	0	0	0	0	0	0	0	0	0	0	0	0	0	0	0	0	0	0	0	0	0	0	0	0	0	0	0	0	0	0	0	0	0	0	0	0	0	0	0	0	0	0	0
Ra01	6407156	0	0	0	0	0	0	0	0	0	0	0	0	0	0	0	0	0	0	0	0	0	0	0	0	0	0	0	0	0	0	0	0	0	0	0	0	0	0	0	0	0	0	0	0	0	0	0	0
Ra01	6419176	0	0	0	0	0	0	0	0	0	0	0	0	0	0	0	0	0	0	0	0	0	0	0	0	0	0	0	0	0	0	0	0	0	0	0	0	0	0	0	0	0	0	0	0	0	0	0	0
Ra01	6427085	0	0	0	0	0	0	0	0	0	0	0	0	0	0	0	0	0	0	0	0	0	0	0	0	0	0	0	0	0	0	0	0	0	0	0	0	0	0	0	0	0	0	0	0	0	0	0	0
Ra01	6427111	0	0	0	0	0	0	0	0	0	0	0	0	0	0	0	0	0	0	0	0	0	0	0	0	0	0	0	0	0	0	0	0	0	0	0	0	0	0	0	0	0	0	0	0	0	0	0	0
Ra01	6427123	4	2	3	3	3	3	3	3	3	2	4	4	2	2	3	3	2	3	3	2	3	4	4	3	3	3	3	4	4	3	4	3	3	3	3	3	3	3	3	3	3	3	2	2	3	3	3	2
Ra01	6427175	0	0	0	0	0	0	0	0	0	0	0	0	0	0	0	0	0	0	0	0	0	0	0	0	0	0	0	0	0	0	0	0	0	0	0	0	0	0	0	0	0	0	0	0	0	0	0	0
Ra01	6435340	1	0	0	0	1	1	1	1	0	1	1	1	0	1	0	0	0	1	1	1	1	0	1	0	0	0	1	1	1	0	1	0	1	1	0	0	1	1	1	0	0	1	0	0	1	1	1	0
Ra01	6435362	0	1	1	0	0	0	1	0	1	1	0	0	2	1	1	0	1	0	0	1	0	0	0	0	0	0	1	0	0	0	0	1	1	0	0	0	0	1	1	0	1	0	1	1	0	0	1	1
Ra01	6435387	4	1	3	2	2	2	2	2	3	2	3	3	1	2	3	3	2	2	2	2	3	3	3	3	3	3	2	3	3	2	3	2	3	2	3	3	3	3	3	2	2	3	2	2	2	2	2	2
Ra01	6446318	0	0	0	0	0	0	0	0	0	0	0	0	0	0	0	0	0	0	0	0	0	0	0	0	0	0	0	0	0	0	0	0	0	0	0	0	0	0	0	0	0	0	0	0	0	0	0	0
Ra01	6447774	0	0	0	0	0	0	0	0	0	0	0	0	0	0	0	0	0	0	0	0	0	0	0	0	0	0	0	0	0	0	0	0	0	0	0	0	0	0	0	0	0	0	0	0	0	0	0	0
Ra01	6449026	0	0	0	0	0	0	0	0	0	0	0	0	0	0	0	0	0	0	0	0	0	0	0	0	0	0	0	0	0	0	0	0	0	0	0	0	0	0	0	0	0	0	0	0	0	0	0	0
Ra01	6449029	0	0	0	0	0	0	0	0	0	0	0	0	0	0	0	0	0	0	0	0	0	0	0	0	0	0	0	0	0	0	0	0	0	0	0	0	0	0	0	0	0	0	0	0	0	0	0	0
Ra01	6461832	0	0	0	0	0	0	0	0	0	0	0	0	0	0	0	0	0	0	0	0	0	0	0	0	0	0	0	0	0	0	0	0	0	0	0	0	0	0	0	0	0	0	0	0	0	0	0	0
Ra01	6469436	0	0	0	0	0	0	0	0	0	0	0	0	0	0	0	0	0	0	0	0	0	0	0	0	0	0	0	0	0	0	0	0	0	0	0	0	0	0	0	0	0	0	0	0	0	0	0	0
Ra01	6469490	4	1	3	2	2	2	2	2	3	2	3	3	0	2	3	3	2	2	2	2	3	3	3	3	3	3	2	3	3	3	3	2	3	2	3	3	3	3	3	3	2	3	2	2	2	2	2	2
Ra01	6473845	4	2	4	2	2	2	3	2	4	3	3	3	2	3	4	3	3	2	2	3	3	3	3	3	3	3	3	3	3	2	3	3	4	2	3	3	3	4	4	3	3	3	3	3	2	2	3	3
Ra01	6473858	4	2	4	2	2	2	3	2	4	3	3	3	2	3	4	3	3	2	2	3	3	3	3	3	3	3	3	3	3	2	3	3	4	2	3	3	3	4	4	3	3	3	3	3	2	2	3	3
Ra01	6478874	0	0	0	0	0	0	0	0	0	0	0	0	0	0	0	0	0	0	0	0	0	0	0	0	0	0	0	0	0	0	0	0	0	0	0	0	0	0	0	0	0	0	0	0	0	0	0	0
Ra01	6478904	0	0	0	0	0	0	0	0	0	0	0	0	0	0	0	0	0	0	0	0	0	0	0	0	0	0	0	0	0	0	0	0	0	0	0	0	0	0	0	0	0	0	0	0	0	0	0	0
Ra01	6483832	0	0	0	0	0	0	0	0	0	0	0	0	0	0	0	0	0	0	0	0	0	0	0	0	0	0	0	0	0	0	0	0	0	0	0	0	0	0	0	0	0	0	0	0	0	0	0	0
Ra01	6483951	4	1	3	2	2	2	2	2	3	2	3	3	1	2	3	3	2	2	2	2	3	3	3	3	3	3	2	3	3	2	3	2	3	2	3	3	3	3	3	3	2	3	2	2	2	2	2	2
Ra01	6483963	4	3	4	3	3	3	3	3	4	4	4	3	2	4	4	4	4	3	3	4	4	3	3	4	4	4	3	3	3	4	3	3	4	3	4	4	4	4	4	4	3	4	4	4	3	3	3	4
Ra01	6520546	0	0	0	0	0	0	0	0	0	0	0	0	0	0	0	0	0	0	0	0	0	0	0	0	0	0	0	0	0	0	0	0	0	0	0	0	0	0	0	0	0	0	0	0	0	0	0	0
Ra01	6520562	0	0	0	0	0	0	0	0	0	0	0	0	0	0	0	0	0	0	0	0	0	0	0	0	0	0	0	0	0	0	0	0	0	0	0	0	0	0	0	0	0	0	0	0	0	0	0	0
Ra01	6520577	2	3	2	3	3	3	2	4	1	2	3	3	2	2	2	3	1	4	3	2	4	2	3	3	3	3	2	3	4	3	4	2	2	4	3	3	3	2	3	3	1	4	2	1	4	3	2	2
Ra01	6521783	0	0	0	0	0	0	0	0	0	0	0	0	0	0	0	0	0	0	0	0	0	0	0	0	0	0	0	0	0	0	0	0	0	0	0	0	0	0	0	0	0	0	0	0	0	0	0	0
Ra01	6521785	0	0	0	0	0	0	0	0	0	0	0	0	0	0	0	0	0	0	0	0	0	0	0	0	0	0	0	0	0	0	0	0	0	0	0	0	0	0	0	0	0	0	0	0	0	0	0	0
Ra01	6521820	0	1	1	0	0	0	1	0	1	1	0	0	2	1	1	0	1	0	0	1	0	0	0	0	0	0	1	0	0	0	0	1	1	0	0	0	0	1	1	0	1	0	1	1	0	0	1	1
Ra01	6521838	0	0	0	0	0	0	0	0	0	0	0	0	0	0	0	0	0	0	0	0	0	0	0	0	0	0	0	0	0	0	0	0	0	0	0	0	0	0	0	0	0	0	0	0	0	0	0	0
Ra01	6521842	0	1	1	0	0	0	1	0	1	1	0	0	2	1	1	0	1	0	0	1	0	0	0	0	0	0	1	0	0	0	0	1	1	0	0	0	0	1	1	0	1	0	1	1	0	0	1	1
Ra01	6534507	1	0	1	1	1	0	1	0	1	2	0	0	0	0	0	1	1	0	1	1	0	1	0	0	1	0	0	0	0	0	0	0	0	0	0	0	0	0	0	1	1	0	0	1	0	1	1	0
Ra01	6534513	0	0	0	0	0	0	0	0	0	0	0	0	0	0	0	0	0	0	0	0	0	0	0	0	0	0	0	0	0	0	0	0	0	0	0	0	0	0	0	0	0	0	0	0	0	0	0	0
Ra01	6575343	0	0	0	0	0	0	0	0	0	0	0	0	0	0	0	0	0	0	0	0	0	0	0	0	0	0	0	0	0	0	0	0	0	0	0	0	0	0	0	0	0	0	0	0	0	0	0	0
Ra01	6575358	0	2	1	1	1	1	1	1	1	2	1	0	2	2	1	1	2	1	1	2	1	0	0	1	1	1	1	0	0	1	0	1	1	1	1	1	1	1	1	1	1	1	2	2	1	1	1	2
Ra01	6575367	0	0	0	0	0	0	0	0	0	0	0	0	0	0	0	0	0	0	0	0	0	0	0	0	0	0	0	0	0	0	0	0	0	0	0	0	0	0	0	0	0	0	0	0	0	0	0	0
Ra01	6575390	0	0	0	0	0	0	0	0	0	0	0	0	0	0	0	0	0	0	0	0	0	0	0	0	0	0	0	0	0	0	0	0	0	0	0	0	0	0	0	0	0	0	0	0	0	0	0	0
Ra01	6584562	0	1	1	0	0	0	1	0	1	1	0	0	1	1	1	0	1	0	0	1	0	0	0	0	0	0	1	0	0	0	0	1	1	0	0	0	0	1	1	0	1	0	1	1	0	0	1	1
Ra01	6584761	0	0	0	0	0	0	0	0	0	0	0	0	0	0	0	0	0	0	0	0	0	0	0	0	0	0	0	0	0	0	0	0	0	0	0	0	0	0	0	0	0	0	0	0	0	0	0	0
Ra01	6584772	1	1	1	0	1	1	1	1	1	1	2	2	0	1	1	1	0	1	1	1	2	1	2	1	1	1	1	2	2	0	2	0	2	1	1	1	1	2	2	1	0	2	0	0	1	1	1	0
Ra01	6585465	1	3	1	1	1	2	2	2	1	3	2	2	3	3	2	2	1	2	3	2	3	1	3	2	2	2	2	2	3	1	3	1	2	3	2	2	3	2	2	2	1	3	1	1	3	2	2	1
Ra01	6585466	0	0	0	0	0	0	0	0	0	0	0	0	0	0	1	0	0	0	0	0	0	0	0	0	0	0	1	0	0	0	0	1	1	0	0	0	0	0	1	0	1	0	0	0	0	0	0	0
Ra01	6587680	0	0	0	0	0	0	0	0	0	0	0	0	0	0	0	0	0	0	0	0	0	0	0	0	0	0	0	0	0	0	0	0	0	0	0	0	0	0	0	0	0	0	0	0	0	0	0	0
Ra01	6587949	1	0	0	0	1	1	1	1	0	1	1	1	0	1	1	0	0	1	1	1	1	0	1	0	0	0	1	1	1	0	1	0	1	1	0	0	1	1	1	0	0	1	0	0	1	1	1	0
Ra01	6587957	1	3	1	2	3	3	2	3	1	2	3	3	2	2	1	2	1	3	3	2	3	2	3	2	2	2	2	3	3	1	3	1	2	3	2	2	3	2	2	2	1	3	1	1	3	3	2	1
Ra01	6587964	0	1	1	0	0	0	1	0	1	1	0	0	2	1	1	0	1	0	0	1	0	0	0	0	0	0	1	0	0	0	0	1	1	0	0	0	0	1	1	0	1	0	1	1	0	0	1	1
Ra01	6587985	0	0	0	0	0	0	0	0	0	0	0	0	0	0	0	0	0	0	0	0	0	0	0	0	0	0	0	0	0	0	0	0	0	0	0	0	0	0	0	0	0	0	0	0	0	0	0	0
Ra01	6782551	3	1	3	2	2	1	1	1	3	1	2	2	0	1	3	3	2	1	1	1	2	3	3	3	3	3	2	2	2	3	2	2	2	1	3	3	1	2	2	3	2	2	2	2	1	1	1	2
Ra01	6782561	0	1	1	0	0	0	1	0	1	1	0	0	2	1	1	0	1	0	0	1	0	0	0	0	0	0	1	0	0	0	0	1	1	0	0	0	0	1	1	0	1	0	1	1	0	0	1	1
Ra01	6782914	1	0	0	0	1	1	1	1	0	1	1	1	0	1	0	0	0	1	1	1	1	0	1	0	0	0	0	1	1	0	1	0	1	1	0	0	1	1	1	0	0	1	0	0	1	1	1	0
Ra01	6797035	4	1	3	2	2	2	2	2	3	2	3	3	0	2	3	3	2	2	2	2	3	3	3	3	3	3	2	3	3	2	3	2	3	2	3	3	2	3	3	3	2	3	2	2	2	2	2	2
Ra01	6805326	1	1	2	1	1	0	1	0	1	1	0	0	2	2	3	1	1	1	0	1	1	0	0	1	1	1	2	0	1	2	1	2	1	1	1	1	0	1	2	1	1	1	2	1	1	0	1	2
Ra01	6805330	0	0	0	0	0	0	0	0	0	0	0	0	0	0	0	0	0	0	0	0	0	0	0	0	0	0	0	0	0	0	0	0	0	0	0	0	0	0	0	0	0	0	0	0	0	0	0	0
Ra01	6806424	0	0	0	0	0	0	0	0	0	0	0	0	0	0	0	0	0	0	0	0	0	0	0	0	0	0	0	0	0	0	0	0	0	0	0	0	0	0	0	0	0	0	0	0	0	0	0	0
Ra01	6806451	1	1	2	1	1	0	1	0	1	1	0	0	2	1	2	1	1	1	0	1	1	0	0	1	1	1	2	0	1	1	1	2	1	1	1	1	0	1	2	1	1	1	2	1	1	0	1	2
Ra01	6806457	0	0	0	0	0	0	0	0	0	0	0	0	0	0	0	0	0	0	0	0	0	0	0	0	0	0	0	0	0	0	0	0	0	0	0	0	0	0	0	0	0	0	0	0	0	0	0	0
Ra01	6806643	0	0	0	0	0	0	0	0	0	0	0	0	0	0	0	0	0	0	0	0	0	0	0	0	0	0	0	0	0	0	0	0	0	0	0	0	0	0	0	0	0	0	0	0	0	0	0	0
Ra01	6851688	0	0	0	0	0	0	0	0	0	0	0	0	0	0	0	0	0	0	0	0	0	0	0	0	0	0	0	0	0	0	0	0	0	0	0	0	0	0	0	0	0	0	0	0	0	0	0	0
Ra01	6861748	0	0	0	0	0	0	0	0	0	0	0	0	0	0	0	0	0	0	0	0	0	0	0	0	0	0	0	0	0	0	0	0	0	0	0	0	0	0	0	0	0	0	0	0	0	0	0	0
Ra01	6861780	0	0	0	0	0	0	0	0	0	0	0	0	0	0	0	0	0	0	0	0	0	0	0	0	0	0	0	0	0	0	0	0	0	0	0	0	0	0	0	0	0	0	0	0	0	0	0	0
Ra01	6861823	4	4	4	4	4	4	4	4	4	4	4	4	4	4	4	4	4	4	4	4	4	4	4	4	4	4	4	4	4	4	4	4	4	4	4	4	4	4	4	4	4	4	4	4	4	4	4	4
Ra01	6861854	0	0	0	0	0	0	0	0	0	0	0	0	0	0	0	0	0	0	0	0	0	0	0	0	0	0	0	0	0	0	0	0	0	0	0	0	0	0	0	0	0	0	0	0	0	0	0	0
Ra01	6862661	0	0	0	0	0	0	0	0	0	0	0	0	0	0	0	0	0	0	0	0	0	0	0	0	0	0	0	0	0	0	0	0	0	0	0	0	0	0	0	0	0	0	0	0	0	0	0	0
Ra01	6863320	0	1	1	0	0	0	0	0	1	0	1	1	0	0	1	1	0	0	0	0	1	1	1	1	1	1	0	1	1	0	1	0	1	0	1	1	0	1	1	1	0	1	0	0	0	0	0	0
Ra01	6863321	0	1	1	0	0	0	1	0	1	1	0	0	2	1	1	0	1	0	0	1	0	0	0	0	0	0	1	0	0	0	0	1	1	0	0	0	0	1	1	0	1	0	1	1	0	0	1	1
Ra01	6863329	1	3	1	2	3	3	2	3	1	2	3	3	2	2	1	2	1	3	3	2	3	2	3	2	2	2	1	3	3	1	3	1	2	3	2	2	3	2	2	2	1	3	1	1	3	3	2	1
Ra01	6863624	0	1	1	0	0	0	1	0	1	1	0	0	2	1	1	0	1	0	0	1	0	0	0	0	0	0	1	0	0	0	0	1	1	0	0	0	0	1	1	0	1	0	1	1	0	0	1	1
Ra01	6863655	0	0	0	0	0	0	0	0	0	0	0	0	0	0	0	0	0	0	0	0	0	0	0	0	0	0	0	0	0	0	0	0	0	0	0	0	0	0	0	0	0	0	0	0	0	0	0	0
Ra01	6863758	0	0	0	0	0	0	0	0	0	0	0	0	0	0	0	0	0	0	0	0	0	0	0	0	0	0	0	0	0	0	0	0	0	0	0	0	0	0	0	0	0	0	0	0	0	0	0	0
Ra01	6863768	0	1	1	0	0	0	1	0	1	1	0	0	2	1	1	0	1	0	0	1	0	0	0	0	0	0	1	0	0	0	0	1	1	0	0	0	0	1	1	0	1	0	1	1	0	0	1	1
Ra01	6863769	3	0	2	2	1	1	1	1	2	1	1	1	0	1	2	2	2	1	1	1	1	2	1	2	2	2	2	1	1	2	1	2	1	1	2	2	1	2	1	2	2	1	2	2	1	1	1	2
Ra01	6863778	0	0	0	0	0	0	0	0	0	0	0	0	0	0	0	0	0	0	0	0	0	0	0	0	0	0	0	0	0	0	0	0	0	0	0	0	0	0	0	0	0	0	0	0	0	0	0	0
Ra01	6866912	0	0	0	0	0	0	0	0	0	0	0	0	0	0	0	0	0	0	0	0	0	0	0	0	0	0	0	0	0	0	1	0	0	0	0	0	0	0	0	0	0	0	0	0	0	0	0	0
Ra01	6866914	0	0	0	0	0	0	0	0	0	0	0	0	0	0	0	0	0	0	0	0	0	0	0	0	0	0	0	0	0	0	1	0	0	0	0	0	0	0	0	0	0	0	0	0	0	0	0	0
Ra01	6866959	4	4	4	4	4	4	4	4	4	4	4	4	4	4	4	4	4	4	4	4	4	4	4	4	4	4	4	4	4	4	4	4	4	4	4	4	4	4	4	4	4	4	4	4	4	4	4	4
Ra01	6884237	4	1	3	2	3	2	2	2	3	2	3	3	0	2	3	3	2	2	2	2	3	2	3	3	3	3	2	3	3	3	3	2	3	1	3	3	2	3	3	3	2	3	2	2	2	2	2	3
Ra01	6884260	0	0	0	0	0	0	0	0	0	0	0	0	0	0	0	0	0	0	0	0	0	0	0	0	0	0	0	0	0	0	0	0	0	0	0	0	0	0	0	0	0	0	0	0	0	0	0	0
Ra01	6885636	0	3	1	2	2	1	2	1	1	2	1	1	3	2	1	1	2	2	2	2	1	1	1	1	1	1	2	1	1	1	1	2	1	2	1	1	1	1	1	1	2	1	2	2	2	2	2	2
Ra01	6906110	0	0	0	0	0	0	0	0	0	0	0	0	0	0	0	0	0	0	0	0	0	0	0	0	0	0	0	0	0	0	0	0	0	0	0	0	0	0	0	0	0	0	0	0	0	0	0	0
Ra01	6908466	0	0	0	0	0	0	0	0	0	0	0	0	0	0	0	0	0	0	0	0	0	0	0	0	0	0	0	0	0	0	0	0	0	0	0	0	0	0	0	0	0	0	0	0	0	0	0	0
Ra01	6908477	0	0	0	0	0	0	0	0	0	0	0	0	0	0	0	0	0	0	0	0	0	0	0	0	0	0	0	0	0	0	0	0	0	0	0	0	0	0	0	0	0	0	0	0	0	0	0	0
Ra01	6908489	0	0	0	0	0	0	0	0	0	0	0	0	0	0	0	0	0	0	0	0	0	0	0	0	0	0	0	0	0	0	0	0	0	0	0	0	0	0	0	0	0	0	0	0	0	0	0	0
Ra01	6908520	0	1	1	0	0	0	1	0	1	1	0	0	2	1	1	0	1	0	0	1	0	0	0	0	0	0	1	0	0	0	0	1	1	0	0	0	0	1	1	0	1	0	1	1	0	0	1	1
Ra01	6908561	0	0	0	0	0	0	0	0	0	0	0	0	0	0	0	0	0	0	0	0	0	0	0	0	0	0	0	0	0	0	0	0	0	0	0	0	0	0	0	0	0	0	0	0	0	0	0	0
Ra01	6924520	0	1	1	0	0	0	1	0	1	1	0	0	2	1	1	0	1	0	0	1	0	0	0	0	0	0	1	0	0	0	0	1	1	0	0	0	0	1	1	0	1	0	1	1	0	0	1	1
Ra01	6924557	0	0	0	0	0	0	0	0	0	0	0	0	0	0	0	0	0	0	0	0	0	0	0	0	0	0	0	0	0	0	0	0	0	0	0	0	0	0	0	0	0	0	0	0	0	0	0	0
Ra01	6930237	0	0	0	0	0	0	0	0	0	0	0	0	0	0	0	0	0	0	0	0	0	0	0	0	0	0	0	0	0	0	0	0	0	0	0	0	0	0	0	0	0	0	0	0	0	0	0	0
Ra01	6930248	1	2	1	1	2	2	1	2	1	2	3	2	1	2	1	2	1	2	2	2	3	1	2	2	2	2	0	2	2	1	2	0	2	2	2	2	2	2	2	2	0	3	1	1	1	2	1	1
Ra01	6930523	1	2	0	2	2	3	1	2	1	1	2	2	3	2	1	1	2	2	2	1	1	3	2	2	1	2	2	2	1	3	1	2	1	2	2	2	3	1	0	2	2	1	2	2	3	2	1	3
Ra01	6942949	0	0	0	0	0	0	0	0	0	0	0	0	0	0	0	0	0	0	0	0	0	0	0	0	0	0	0	0	0	0	0	0	0	0	0	0	0	0	0	0	0	0	0	0	0	0	0	0
Ra01	6945170	0	0	0	0	0	0	0	0	0	0	0	0	0	0	0	0	0	0	0	0	0	0	0	0	0	0	0	0	0	0	0	0	0	0	0	0	0	0	0	0	0	0	0	0	0	0	0	0
Ra01	6945194	0	0	0	0	0	0	0	0	0	0	0	0	0	0	0	0	0	0	0	0	0	0	0	0	0	0	0	0	0	0	0	0	0	0	0	0	0	0	0	0	0	0	0	0	0	0	0	0
Ra01	6945238	0	0	0	0	0	0	0	0	0	0	0	0	0	0	0	0	0	0	0	0	0	0	0	0	0	0	0	0	0	0	0	0	0	0	0	0	0	0	0	0	0	0	0	0	0	0	0	0
Ra01	7006472	0	2	2	0	0	0	1	0	2	1	1	1	2	1	2	1	1	0	0	1	1	0	1	1	1	1	1	1	1	0	1	1	2	0	1	1	0	2	2	1	1	1	1	1	0	0	1	1
Ra01	7006490	0	0	0	0	0	0	0	0	0	0	0	0	0	0	0	0	0	0	0	0	0	0	0	0	0	0	0	0	0	0	0	0	0	0	0	0	0	0	0	0	0	0	0	0	0	0	0	0
Ra01	7006511	0	0	0	0	0	0	0	0	0	0	0	0	0	0	0	0	0	0	0	0	0	0	0	0	0	0	0	0	0	0	0	0	0	0	0	0	0	0	0	0	0	0	0	0	0	0	0	0
Ra01	7006514	0	0	0	0	0	0	0	0	0	0	0	0	0	0	0	0	0	0	0	0	0	0	0	0	0	0	0	0	0	0	0	0	0	0	0	0	0	0	0	0	0	0	0	0	0	0	0	0
Ra01	7006521	0	0	0	0	0	0	0	0	0	0	0	0	0	0	0	0	0	0	0	0	0	0	0	0	0	0	0	0	0	0	0	0	0	0	0	0	0	0	0	0	0	0	0	0	0	0	0	0
Ra01	7038008	4	3	4	3	3	3	2	3	4	4	4	3	2	4	4	4	4	3	3	4	4	3	3	4	4	4	2	2	3	4	3	2	4	3	4	4	2	4	4	4	3	4	4	4	3	3	2	4
Ra01	7038012	0	0	0	0	0	0	0	0	0	0	0	0	0	0	0	0	0	0	0	0	0	0	0	0	0	0	0	0	0	0	0	0	0	0	0	0	0	0	0	0	0	0	0	0	0	0	0	0
Ra01	7044503	1	3	2	1	1	2	1	1	2	2	3	2	2	3	3	2	3	2	1	2	2	2	2	3	2	3	2	2	1	3	1	2	3	1	3	3	2	3	2	3	2	2	3	3	2	2	1	3
Ra01	7044528	0	0	0	0	0	0	0	0	0	0	0	0	0	0	0	0	0	0	0	0	0	0	0	0	0	0	0	0	0	0	0	0	0	0	0	0	0	0	0	0	0	0	0	0	0	0	0	0
Ra01	7045866	0	0	0	0	0	0	0	0	0	0	0	0	0	0	0	0	0	0	0	0	0	0	0	0	0	0	0	0	0	0	0	0	0	0	0	0	0	0	0	0	0	0	0	0	0	0	0	0
Ra01	7045878	0	0	0	0	0	0	0	0	0	0	0	0	0	0	0	0	0	0	0	0	0	0	0	0	0	0	0	0	0	0	0	0	0	0	0	0	0	0	0	0	0	0	0	0	0	0	0	0
Ra01	7045890	4	2	4	2	1	1	3	2	4	3	3	3	2	3	4	3	3	2	2	3	3	2	3	3	3	3	3	2	3	3	3	3	4	2	3	3	2	4	4	3	3	3	3	3	2	1	3	3
Ra01	7045910	0	0	0	0	0	0	0	0	0	0	0	0	0	0	0	0	0	0	0	0	0	0	0	0	0	0	0	0	0	0	0	0	0	0	0	0	0	0	0	0	0	0	0	0	0	0	0	0
Ra01	7053992	0	1	0	1	1	1	0	1	0	1	1	0	0	1	0	1	1	1	1	1	1	1	0	1	1	1	0	0	0	1	0	0	0	1	1	1	1	0	0	1	0	1	1	1	1	1	0	1
Ra01	7054003	0	0	0	0	0	0	0	0	0	0	0	0	0	0	0	0	0	0	0	0	0	0	0	0	0	0	0	0	0	0	0	0	0	0	0	0	0	0	0	0	0	0	0	0	0	0	0	0
Ra01	7054027	0	0	0	0	0	0	0	0	0	0	0	0	0	0	0	0	0	0	0	0	0	0	0	0	0	0	0	0	0	0	0	0	0	0	0	0	0	0	0	0	0	0	0	0	0	0	0	0
Ra01	7054040	0	0	0	0	0	0	0	0	0	0	0	0	0	0	0	0	0	0	0	0	0	0	0	0	0	0	0	0	0	0	0	0	0	0	0	0	0	0	0	0	0	0	0	0	0	0	0	0
Ra01	7054096	0	0	0	0	0	0	0	0	0	0	0	0	0	0	0	0	0	0	0	0	0	0	0	0	0	0	0	0	0	0	0	0	0	0	0	0	0	0	0	0	0	0	0	0	0	0	0	0
Ra01	7054113	0	0	0	0	0	0	0	0	0	0	0	0	0	0	0	0	0	0	0	0	0	0	0	0	0	0	0	0	0	0	0	0	0	0	0	0	0	0	0	0	0	0	0	0	0	0	0	0
Ra01	7054123	1	0	0	0	1	1	1	1	0	1	1	1	0	1	0	0	0	1	1	1	1	0	1	0	0	0	0	1	1	0	1	0	1	1	0	0	1	1	1	1	0	1	0	0	0	1	1	0
Ra01	7054124	1	0	1	1	1	0	0	0	0	0	0	0	0	0	1	1	0	1	0	0	1	0	0	1	1	1	1	0	1	1	1	1	0	1	1	1	0	0	2	0	0	1	1	0	1	0	0	1
Ra01	7054126	1	0	1	1	1	0	0	0	0	0	0	0	0	0	1	1	0	1	0	0	1	0	0	1	1	1	1	0	1	1	1	1	0	1	1	1	0	0	2	0	0	1	1	0	1	0	0	1
Ra01	7054140	0	0	0	0	0	0	0	0	0	0	0	0	0	0	0	0	0	0	0	0	0	0	0	0	0	0	0	0	0	0	0	0	0	0	0	0	0	0	0	0	0	0	0	0	0	0	0	0
Ra01	7054626	0	0	0	0	0	0	0	0	0	0	0	0	0	0	0	0	0	0	0	0	0	0	0	0	0	0	0	0	0	0	0	0	0	0	0	0	0	0	0	0	0	0	0	0	0	0	0	0
Ra01	7061359	3	0	2	1	2	1	1	1	0	1	2	1	0	2	2	2	0	2	1	1	2	0	2	2	1	2	2	1	2	2	3	1	1	2	1	2	2	2	2	1	0	2	2	0	1	1	1	2
Ra01	7061360	3	0	2	1	2	1	1	1	0	1	2	2	0	2	2	2	0	2	1	1	2	0	2	2	1	2	2	1	2	2	3	1	1	2	2	1	2	2	2	1	0	2	2	0	1	1	1	2
Ra01	7076225	0	0	0	0	0	0	0	0	0	0	0	0	0	0	0	0	0	0	0	0	0	0	0	0	0	0	0	0	0	0	0	0	0	0	0	0	0	0	0	0	0	0	0	0	0	0	0	0
Ra01	7076230	0	0	0	0	0	0	0	0	0	0	0	0	0	0	0	0	0	0	0	0	0	0	0	0	0	0	0	0	0	0	0	0	0	0	0	0	0	0	0	0	0	0	0	0	0	0	0	0
Ra01	7076283	1	0	0	0	1	1	1	1	0	1	1	1	0	1	0	0	0	1	1	1	1	0	1	0	0	0	0	1	1	0	1	0	1	1	0	0	1	1	1	1	0	1	0	0	0	1	1	0
Ra01	7076285	0	0	0	0	0	0	0	0	0	0	0	0	0	0	0	0	0	0	0	0	0	0	0	0	0	0	0	0	0	0	0	0	0	0	0	0	0	0	0	0	0	0	0	0	0	0	0	0
Ra01	7076309	1	0	1	1	1	0	1	1	1	1	0	0	0	0	0	1	1	0	1	1	0	1	0	0	1	0	0	0	0	0	0	0	0	0	0	0	0	0	0	0	1	0	0	1	0	1	1	0
Ra01	7076320	0	0	0	0	0	0	0	0	0	0	0	0	0	0	0	0	0	0	0	0	0	0	0	0	0	0	0	0	0	0	0	0	0	0	0	0	0	0	0	0	0	0	0	0	0	0	0	0
Ra01	7077254	0	0	0	0	0	0	0	0	0	0	0	0	0	0	0	0	0	0	0	0	0	0	0	0	0	0	0	0	0	0	0	0	0	0	0	0	0	0	0	0	0	0	0	0	0	0	0	0
Ra01	7084621	4	3	4	3	3	3	4	3	4	3	2	4	4	2	4	3	3	2	3	3	3	3	4	2	3	2	4	4	4	2	4	4	4	3	2	3	3	4	4	3	4	3	2	3	3	3	4	3
Ra01	7102125	1	2	2	0	1	1	1	0	3	1	2	2	2	2	3	1	2	1	0	1	1	1	2	2	1	2	2	2	1	1	1	2	3	0	2	2	1	3	2	2	2	1	2	2	1	0	1	2
Ra01	7102127	0	1	0	1	1	1	0	1	0	1	1	0	0	1	0	1	1	1	1	1	1	1	0	1	1	1	0	0	0	2	0	0	0	1	1	1	1	0	0	1	0	1	1	1	1	1	0	2
Ra01	7102128	0	1	0	1	1	1	0	1	0	1	1	0	0	1	0	1	1	1	1	1	1	1	0	1	1	1	0	0	0	2	0	0	0	1	1	1	1	0	0	1	0	1	1	1	1	1	0	2
Ra01	7102130	4	2	4	2	2	2	3	2	4	3	3	3	2	3	4	3	3	3	2	3	3	2	3	3	3	3	3	3	3	2	3	3	4	1	3	3	2	4	4	3	3	3	3	3	2	2	3	2
Ra01	7111892	0	0	0	0	0	0	0	0	0	0	0	0	0	0	0	0	0	0	0	0	0	0	0	0	0	0	0	0	0	0	0	0	0	0	0	0	0	0	0	0	0	0	0	0	0	0	0	0
Ra01	7111943	4	2	4	2	2	2	3	2	4	3	3	3	1	3	4	3	3	3	2	3	3	2	3	3	3	3	3	3	3	2	3	3	4	2	3	3	2	3	4	3	3	3	3	2	2	2	3	3
Ra01	7111961	0	0	0	0	0	0	0	0	0	0	0	0	0	0	0	0	0	0	0	0	0	0	0	0	0	0	0	0	0	0	0	0	0	0	0	0	0	0	0	0	0	0	0	0	0	0	0	0
Ra01	7111989	0	0	0	0	0	0	0	0	0	0	0	0	0	0	0	0	0	0	0	0	0	0	0	0	0	0	0	0	0	0	0	0	0	0	0	0	0	0	0	0	0	0	0	0	0	0	0	0
Ra01	7113808	0	0	0	0	0	0	0	0	0	0	0	0	0	0	0	0	0	0	0	0	0	0	0	0	0	0	0	0	0	0	0	0	0	0	0	0	0	0	0	0	0	0	0	0	0	0	0	0
Ra01	7113855	0	0	0	0	0	0	0	0	0	0	0	0	0	0	0	0	0	0	0	0	0	0	0	0	0	0	0	0	0	0	0	0	0	0	0	0	0	0	0	0	0	0	0	0	0	0	0	0
Ra01	7120295	0	2	0	2	2	2	1	2	0	1	1	1	2	1	0	1	1	1	2	1	1	2	1	1	1	1	1	1	1	2	1	1	0	2	1	1	2	0	0	1	1	1	1	1	2	2	1	1
Ra01	7120305	0	0	0	0	0	0	0	0	0	0	0	0	0	0	0	0	0	0	0	0	0	0	0	0	0	0	0	0	0	0	0	0	0	0	0	0	0	0	0	0	0	0	0	0	0	0	0	0
Ra01	7124749	0	0	0	0	0	0	0	0	0	0	0	0	0	0	0	0	0	0	0	0	0	0	0	0	0	0	0	0	0	0	0	0	0	0	0	0	0	0	0	0	0	0	0	0	1	0	0	0
Ra01	7124786	1	0	0	0	1	1	1	1	0	1	1	1	0	1	0	0	0	1	1	1	1	0	1	0	0	0	0	1	1	0	1	0	1	1	0	0	1	1	1	1	0	1	0	0	0	1	1	0
Ra01	7124803	0	0	0	0	0	0	0	0	0	0	0	0	0	0	0	0	0	0	0	0	0	0	0	0	0	0	0	0	0	0	0	0	0	0	0	0	0	0	0	0	0	0	0	0	0	0	0	0
Ra01	7124808	4	3	4	2	2	2	3	2	4	3	3	3	2	3	4	3	3	3	2	3	3	2	3	3	3	3	3	3	3	3	3	3	4	2	3	3	2	4	4	3	3	3	3	3	2	2	3	3
Ra01	7124826	0	0	0	0	0	0	0	0	0	0	0	0	0	0	0	0	0	0	0	0	0	0	0	0	0	0	0	0	0	0	0	0	0	0	0	0	0	0	0	0	0	0	0	0	0	0	0	0
Ra01	7124837	0	0	0	0	0	0	0	0	0	0	0	0	0	0	0	0	0	0	0	0	0	0	0	0	0	0	0	0	0	0	0	0	0	0	0	0	0	0	0	0	0	0	0	0	0	0	0	0
Ra01	7126291	0	0	0	0	0	0	0	0	0	0	0	0	0	0	0	0	0	0	0	0	0	0	0	0	0	0	0	0	0	0	0	0	0	0	0	0	0	0	0	0	0	0	0	0	0	0	0	0
Ra01	7126327	3	2	3	1	2	2	3	2	4	3	3	3	2	3	3	2	3	2	2	3	2	2	3	2	2	2	2	3	2	1	2	2	4	1	2	2	2	4	3	3	3	2	2	3	1	2	3	2
Ra01	7126331	0	0	0	0	0	0	0	0	0	0	0	0	0	0	0	0	0	0	0	0	0	0	0	0	0	0	0	0	0	0	0	0	0	0	0	0	0	0	0	0	0	0	0	0	0	0	0	0
Ra01	7126335	0	0	0	0	0	0	0	0	0	0	0	0	0	0	0	0	0	0	0	0	0	0	0	0	0	0	0	0	0	0	0	0	0	0	0	0	0	0	0	0	0	0	0	0	0	0	0	0
Ra01	7573701	0	0	0	0	0	0	0	0	0	0	0	0	0	0	0	0	0	0	0	0	0	0	0	0	0	0	0	0	0	0	0	0	0	0	0	0	0	0	0	0	0	0	0	0	0	0	0	0
Ra01	7573762	0	0	0	0	0	0	0	0	0	0	0	0	0	0	0	0	0	0	0	0	0	0	0	0	0	0	0	0	0	0	0	0	0	0	0	0	0	0	0	0	0	0	0	0	0	0	0	0
Ra01	7597224	0	0	0	0	0	0	0	0	0	0	0	1	0	0	0	0	0	0	0	0	0	0	0	0	0	0	0	0	0	0	1	0	0	0	0	1	0	0	0	0	0	0	0	0	0	0	0	0
Ra01	7597277	4	3	4	3	3	3	4	3	4	3	3	4	4	3	4	3	2	3	3	3	3	3	4	3	3	3	4	4	4	3	4	4	4	3	3	3	3	4	4	3	4	3	3	3	3	3	4	3
Ra01	7597299	0	0	0	0	0	0	0	0	0	0	0	0	0	0	0	0	0	0	0	0	0	0	0	0	0	0	0	0	0	0	0	0	0	0	0	0	0	0	0	0	0	0	0	0	0	0	0	0
Ra01	7614795	4	2	3	3	3	3	3	3	3	2	3	4	2	2	3	3	2	3	3	2	3	3	4	3	3	3	3	4	4	3	4	3	3	3	3	3	3	3	3	3	3	3	2	2	3	3	3	2
Ra01	7615817	0	0	0	0	0	0	0	0	0	0	0	0	0	0	0	0	0	0	0	0	0	0	0	0	0	0	0	0	0	0	0	0	0	0	0	0	0	0	0	0	0	0	0	0	0	0	0	0
Ra01	7615836	0	1	1	0	0	0	1	0	1	1	0	0	2	1	1	0	1	0	0	1	0	0	0	0	0	0	1	0	0	0	0	1	1	0	0	0	0	1	1	0	1	0	1	1	0	0	1	1
Ra01	7615862	0	0	0	0	0	0	0	0	0	0	0	0	0	0	0	0	0	0	0	0	0	0	0	0	0	0	0	0	0	0	0	0	0	0	0	0	0	0	0	0	0	0	0	0	0	0	0	0
Ra01	7637200	0	0	0	0	0	0	0	0	0	0	0	0	0	0	0	0	0	0	0	0	0	0	0	0	0	0	0	0	0	0	0	0	0	0	0	0	0	0	0	0	0	0	0	0	0	0	0	0
Ra01	7637208	0	0	0	0	0	0	0	0	0	0	0	0	0	0	0	0	0	0	0	0	0	0	0	0	0	0	0	0	0	0	0	0	0	0	0	0	0	0	0	0	0	0	0	0	0	0	0	0
Ra01	7637214	0	0	0	0	0	0	0	0	0	0	0	0	0	0	0	0	0	0	0	0	0	0	0	0	0	0	0	0	0	0	0	0	0	0	0	0	0	0	0	0	0	0	0	0	0	0	0	0
Ra01	7637221	4	3	3	4	4	4	3	4	3	3	4	4	2	3	3	4	3	4	4	3	4	4	4	4	4	4	3	4	4	4	4	3	3	4	4	4	4	3	3	4	3	4	3	3	4	4	3	3
Ra01	7637233	4	4	4	4	4	4	4	4	4	4	4	4	4	4	4	4	4	4	4	4	4	4	4	4	4	4	4	4	4	4	4	4	4	4	4	4	4	4	4	4	4	4	4	4	4	4	4	4
Ra01	7683715	0	1	1	0	0	0	1	0	1	1	0	0	2	1	1	0	1	0	0	1	0	0	0	0	0	0	1	0	0	0	0	1	1	0	0	0	0	1	1	0	1	0	1	1	0	0	1	1
Ra01	7683733	0	0	0	0	0	0	0	0	0	0	0	0	0	0	0	0	0	0	0	0	0	0	0	0	0	0	0	0	0	0	0	0	0	0	0	0	0	0	0	0	0	0	0	0	0	0	0	0
Ra01	7683756	0	0	0	0	0	0	0	0	0	0	0	0	0	0	0	0	0	0	0	0	0	0	0	0	0	0	0	0	0	0	0	0	0	0	0	0	0	0	0	0	0	0	0	0	0	0	0	0
Ra01	7685548	0	0	0	0	0	0	0	0	0	0	0	0	0	0	0	0	0	0	0	0	0	0	0	0	0	0	0	0	0	0	0	0	0	0	0	0	0	0	0	0	0	0	0	0	0	0	0	0
Ra01	7685550	0	1	1	0	0	0	1	0	1	1	0	0	2	1	1	0	1	0	0	1	0	0	0	0	0	0	1	0	0	0	0	1	1	0	0	0	0	1	1	0	1	0	1	1	0	0	1	1
Ra01	7685566	0	0	0	0	0	0	0	0	0	0	0	0	0	0	0	0	0	0	0	0	0	0	0	0	0	0	0	0	0	0	0	0	0	0	0	0	0	0	0	0	0	0	0	0	0	0	0	0
Ra01	7685575	0	0	0	0	0	0	0	0	0	0	0	0	0	0	0	0	0	0	0	0	0	0	0	0	0	0	0	0	0	0	0	0	0	0	0	0	0	0	0	0	0	0	0	0	0	0	0	0
Ra01	7686593	0	0	0	0	0	0	0	0	0	0	0	0	0	0	0	0	0	0	0	0	0	0	0	0	0	0	0	0	0	0	0	0	0	0	0	0	0	0	0	0	0	0	0	0	0	0	0	0
Ra01	7698683	4	2	3	3	3	3	3	3	3	2	3	4	2	2	3	3	2	3	3	2	3	3	4	3	3	3	3	4	4	2	4	3	3	3	3	3	3	3	3	3	3	3	2	2	3	3	3	2
Ra01	7727381	0	0	0	0	0	0	0	0	0	0	0	0	0	0	0	0	0	0	0	0	0	0	0	0	0	0	0	0	0	0	0	0	0	0	0	0	0	0	0	0	0	0	0	0	0	0	0	0
Ra01	7727618	3	1	3	2	2	2	1	1	3	1	2	2	1	1	3	3	2	2	1	1	2	2	2	3	3	3	2	2	2	2	2	2	2	1	3	3	1	2	2	2	2	2	2	2	2	1	1	2
Ra01	7737403	0	0	0	0	0	0	0	0	0	0	0	0	0	0	0	0	0	0	0	0	0	0	0	0	0	0	0	0	0	0	0	0	0	0	0	0	0	0	0	0	0	0	0	0	0	0	0	0
Ra01	7737930	0	0	0	0	0	0	1	0	0	0	0	0	0	0	0	0	0	0	0	0	0	0	0	0	0	0	0	0	0	0	0	0	0	0	0	0	0	0	0	0	0	0	0	0	0	0	0	0
Ra01	7737945	0	0	0	0	0	0	0	0	0	0	0	0	0	0	0	0	0	0	0	0	0	0	0	0	0	0	0	0	0	0	0	0	0	0	0	0	0	0	0	0	0	0	0	0	0	0	0	0
Ra01	7737959	0	0	0	0	0	0	0	0	0	0	0	0	0	0	0	0	0	0	0	0	0	0	0	0	0	0	0	0	0	0	0	0	0	0	0	0	0	0	0	0	0	0	0	0	0	0	0	0
Ra01	7737998	4	3	3	4	4	4	3	4	3	3	4	4	2	3	3	4	3	4	4	3	4	4	4	4	4	4	3	4	4	4	4	3	3	4	4	4	4	3	3	4	3	4	3	3	4	4	3	3
Ra01	7738022	0	0	0	0	0	0	0	0	0	0	0	0	0	0	0	0	0	0	0	0	0	0	0	0	0	0	0	0	0	0	0	0	0	0	0	0	0	0	0	0	0	0	0	0	0	0	0	0
Ra01	7752965	0	0	0	0	0	0	0	0	0	0	0	0	0	0	0	0	0	0	0	0	0	0	0	0	0	0	0	0	0	0	0	0	0	0	0	0	0	0	0	0	0	0	0	0	0	0	0	0
Ra01	7798101	0	0	0	0	0	0	0	0	0	0	0	0	0	0	0	0	0	0	0	0	0	0	0	0	0	0	0	0	0	0	0	0	0	0	0	0	0	0	0	0	0	0	0	0	0	0	0	0
Ra01	7798113	0	1	1	0	0	0	1	0	1	1	0	0	2	1	1	0	1	0	0	1	0	0	0	0	0	0	1	0	0	0	0	1	1	0	0	0	0	1	1	0	1	0	1	1	0	0	1	1
Ra01	7809436	0	0	0	0	0	0	0	0	0	0	0	0	0	0	0	0	0	0	0	0	0	0	0	0	0	0	0	0	0	0	0	0	0	0	0	0	0	0	0	0	0	0	0	0	0	0	0	0
Ra01	7809458	0	0	0	0	0	0	0	0	0	0	0	0	0	0	0	0	0	0	0	0	0	0	0	0	0	0	0	0	0	0	0	0	0	0	0	0	0	0	0	0	0	0	0	0	0	0	0	0
Ra01	7823032	0	0	0	0	0	0	0	0	0	0	0	0	0	0	0	0	0	0	0	0	0	0	0	0	0	0	0	0	0	0	0	0	0	0	0	0	0	0	0	0	0	0	0	0	0	0	0	0
Ra01	7870112	4	3	3	4	4	3	3	4	3	3	4	4	2	3	3	4	3	4	4	3	3	4	4	4	4	3	3	3	3	3	4	3	3	4	4	4	3	3	3	4	3	4	3	2	4	3	3	3
Ra01	7870144	1	0	1	1	1	0	1	1	1	1	0	0	0	0	0	1	1	0	1	1	0	1	0	0	1	0	0	0	0	0	0	0	0	0	0	0	0	0	0	0	1	0	0	1	0	1	1	0
Ra01	7897543	0	1	0	1	1	0	0	1	0	1	1	0	0	1	0	1	1	1	1	1	1	1	0	1	1	1	0	0	0	2	0	0	0	1	1	1	1	0	0	1	0	1	1	1	1	1	0	1
Ra01	7897550	4	2	3	3	3	4	3	3	3	2	3	4	2	2	3	3	2	3	3	2	3	3	4	3	3	3	3	4	4	2	4	3	3	3	3	3	3	3	3	3	3	3	2	2	3	3	3	2
Ra01	7897562	0	0	0	0	0	0	0	0	0	0	0	0	0	0	0	0	0	0	0	0	0	0	0	0	0	0	0	0	0	0	0	0	0	0	0	0	0	0	0	0	0	0	0	0	0	0	0	0
Ra01	7899915	0	0	0	0	0	0	0	0	0	0	0	0	0	0	0	0	0	0	0	0	0	0	0	0	0	0	0	0	0	0	0	0	0	0	0	0	0	0	0	0	0	0	0	0	0	0	0	0
Ra01	7899924	0	0	0	0	0	0	0	0	0	0	0	0	0	0	0	0	0	0	0	0	0	0	0	0	0	0	0	0	0	0	0	0	0	0	0	0	0	0	0	0	0	0	0	0	0	0	0	0
Ra01	7902039	0	0	0	0	0	0	0	0	0	0	0	0	0	0	0	0	0	0	0	0	0	0	0	0	0	0	0	0	0	0	0	0	0	0	0	0	0	0	0	0	0	0	0	0	0	0	0	0
Ra01	7902075	4	2	3	3	3	4	3	3	4	2	3	4	3	2	3	3	2	3	3	2	3	3	4	3	3	3	3	4	4	3	4	3	3	3	3	3	3	3	3	3	3	3	2	2	3	3	3	2
Ra01	7923934	4	4	4	4	4	4	4	4	4	4	4	4	4	4	4	4	4	4	4	4	4	4	4	4	4	4	4	4	4	4	4	4	4	4	4	4	4	4	4	4	4	4	4	4	4	4	4	4
Ra01	7923941	0	0	0	0	0	0	0	0	0	0	0	0	0	0	0	0	0	0	0	0	0	0	0	0	0	0	0	0	0	0	0	0	0	0	0	0	0	0	0	0	0	0	0	0	0	0	0	0
Ra01	7934011	0	0	0	0	0	0	0	0	0	0	0	0	0	0	0	0	0	0	0	0	0	0	0	0	0	0	0	0	0	0	0	0	0	0	0	0	0	0	0	0	0	0	0	0	0	0	0	0
Ra01	7934033	0	0	0	0	0	0	0	0	0	0	0	0	0	0	0	0	0	0	0	0	0	0	0	0	0	0	0	0	0	0	0	0	0	0	0	0	0	0	0	0	0	0	0	0	0	0	0	0
Ra01	7934705	0	1	1	0	0	0	1	0	1	1	0	0	2	1	1	0	0	0	0	1	0	0	0	0	0	0	1	0	0	0	0	2	1	0	0	0	0	1	1	0	1	0	1	1	0	0	1	1
Ra01	7934707	4	3	4	3	3	4	4	3	4	3	3	4	4	2	4	3	2	3	3	3	3	3	4	3	2	3	4	4	4	2	4	4	4	3	3	3	3	4	4	3	4	3	3	3	2	2	4	3
Ra01	7934710	0	0	0	0	0	0	0	0	0	0	0	0	0	0	0	0	0	0	0	0	0	0	0	0	0	0	0	0	0	0	0	0	0	0	0	0	0	0	0	0	0	0	0	0	0	0	0	0
Ra01	7934714	0	0	0	0	0	0	0	0	0	0	0	0	0	0	0	0	0	0	0	0	0	0	0	0	0	0	0	0	0	0	0	0	0	0	0	0	0	0	0	0	0	0	0	0	0	0	0	0
Ra01	7948388	0	1	2	0	0	0	1	0	2	1	0	0	3	1	1	0	0	0	0	1	0	0	0	0	0	0	2	0	0	0	0	2	1	0	0	0	0	1	1	0	1	0	1	2	0	0	2	1
Ra01	8148387	0	0	0	0	0	0	0	0	0	0	0	0	0	0	0	0	0	0	0	0	0	0	3	0	0	0	0	0	0	0	0	0	0	0	0	0	0	0	0	0	0	0	0	0	0	0	0	0
Ra01	8148392	0	0	0	0	0	0	0	0	0	0	0	0	0	0	0	0	0	0	0	0	0	0	0	0	0	0	0	0	0	0	0	0	0	0	0	0	0	0	0	0	0	0	2	0	0	0	0	0
Ra01	8150316	0	0	0	0	0	0	0	0	0	0	0	0	0	0	0	0	0	0	0	0	0	0	0	0	0	0	0	0	0	0	0	0	0	0	0	0	0	0	0	0	0	0	0	0	0	0	0	0
Ra01	8150319	0	1	1	0	0	0	1	0	1	1	0	0	2	1	1	0	0	0	0	1	0	0	0	0	0	0	1	0	0	0	0	1	1	0	0	0	0	1	1	0	1	0	1	1	0	0	1	1
Ra01	8167505	0	0	0	0	0	0	0	0	0	0	0	0	0	0	0	0	0	0	0	0	0	0	0	0	0	0	0	0	0	0	0	0	0	0	0	0	0	0	0	0	0	0	0	0	0	0	0	0
Ra01	8168519	4	3	3	4	4	4	3	4	4	3	4	4	3	3	3	4	4	4	4	3	4	4	4	4	4	4	3	4	4	4	4	3	4	4	4	4	4	3	3	4	3	4	3	4	4	4	3	3
Ra01	8168542	0	2	2	0	1	1	1	0	1	1	1	1	3	1	2	1	1	1	0	1	1	0	1	1	1	1	1	1	1	0	1	1	1	0	1	1	0	2	2	1	1	1	1	0	0	0	1	1
Ra01	8168836	0	0	0	0	0	0	0	0	0	0	0	0	0	0	0	0	0	0	0	0	0	0	0	0	0	0	0	0	0	0	0	0	0	0	0	0	0	0	0	0	0	0	0	0	0	0	0	0
Ra01	8168846	0	0	0	0	0	0	0	0	0	0	0	0	0	0	0	0	0	0	0	0	0	0	0	0	0	0	0	0	0	0	0	0	0	0	0	0	0	0	0	0	0	0	0	0	0	0	0	0
Ra01	8168855	3	1	3	2	1	1	1	1	2	1	2	2	1	1	3	3	3	1	1	1	2	2	1	3	3	3	2	2	1	2	2	2	2	1	2	3	1	2	1	1	2	2	2	2	2	1	1	2
Ra01	8170648	4	4	4	4	4	4	4	4	4	4	4	4	4	4	4	4	4	4	4	4	4	4	4	4	4	4	4	4	4	4	4	4	4	4	4	4	4	4	4	4	4	4	4	4	4	4	4	4
Ra01	8170652	0	0	0	0	0	0	0	0	0	0	0	0	0	0	0	0	0	0	0	0	0	0	0	0	0	0	0	0	0	0	0	0	0	0	0	0	0	0	0	0	0	0	0	0	0	0	0	0
Ra01	8171927	0	1	1	0	0	0	1	0	1	1	0	0	1	1	1	0	0	0	0	1	0	0	0	0	0	0	1	0	0	0	0	1	1	0	0	0	0	1	1	0	1	0	1	1	0	0	1	1
Ra01	8171938	0	1	1	0	0	0	1	0	1	1	0	0	1	1	1	0	0	0	0	1	0	0	0	0	0	0	1	0	0	0	0	1	1	0	0	0	0	1	1	0	1	0	1	1	0	0	1	1
Ra01	8224183	0	0	0	0	0	0	0	0	0	0	0	0	0	0	0	0	0	0	0	0	0	0	0	0	0	0	0	0	0	0	0	0	0	0	0	0	0	0	0	0	0	0	0	0	0	0	0	0
Ra01	8224216	0	0	0	0	0	0	0	0	0	0	0	0	0	0	0	0	0	0	0	0	0	0	0	0	0	0	0	0	0	0	0	0	0	0	0	0	0	0	0	0	0	0	0	0	0	0	0	0
Ra01	8224231	1	1	0	1	2	2	1	1	1	0	1	2	1	1	1	0	1	1	1	0	0	2	2	1	0	1	2	2	1	1	1	2	1	1	1	1	2	1	0	1	2	0	1	1	2	1	1	1
Ra01	8224234	0	1	1	0	0	0	1	0	1	1	0	0	2	1	1	0	0	0	0	1	0	0	0	0	0	0	1	0	0	0	0	1	1	0	0	0	0	1	1	0	1	0	1	1	0	0	1	1
Ra01	8224242	0	1	1	0	0	0	1	0	1	1	0	0	2	1	1	0	0	0	0	1	0	0	0	0	0	0	1	0	0	0	0	1	1	0	0	0	0	1	1	0	1	0	1	1	0	0	1	1
Ra01	8224249	0	1	1	0	0	0	1	0	1	1	0	0	2	1	1	0	0	0	0	1	0	0	0	0	0	0	1	0	0	0	0	1	1	0	0	0	0	1	1	0	1	0	1	1	0	0	1	1
Ra01	8234078	0	0	0	0	0	0	0	0	0	0	0	0	0	0	0	0	0	0	0	0	0	0	0	0	0	0	0	0	0	0	0	0	0	0	0	0	0	0	0	0	0	0	0	0	0	0	0	0
Ra01	8234098	0	0	0	0	0	0	0	0	0	0	0	0	0	0	0	0	0	0	0	0	0	0	0	0	0	0	0	0	0	0	0	0	0	0	0	0	0	0	0	0	0	0	0	0	0	0	0	0
Ra01	8237312	0	1	1	0	0	0	1	0	1	1	0	0	2	1	1	0	0	0	0	1	0	0	0	0	0	0	1	0	0	1	0	1	1	0	0	0	0	1	1	0	1	0	1	1	0	0	1	1
Ra01	8237510	0	1	1	0	0	0	1	0	1	1	0	0	2	1	1	0	0	0	0	1	0	0	0	0	0	0	1	0	0	0	0	1	1	0	0	0	0	1	1	0	1	0	1	1	0	0	1	1
Ra01	8237520	0	1	1	0	0	0	1	0	1	1	0	0	2	1	1	0	0	0	0	1	0	0	0	0	0	0	1	0	0	0	0	1	1	0	0	0	0	1	1	0	1	0	1	1	0	0	1	1
Ra01	8237704	0	1	1	0	0	0	1	0	1	1	0	0	2	1	1	0	0	0	0	1	0	0	0	0	0	0	1	0	0	0	0	1	1	0	0	0	0	1	1	0	1	0	1	1	0	0	1	1
Ra01	8250638	0	0	0	0	0	0	0	0	0	0	0	0	0	0	0	0	0	0	0	0	0	0	0	0	0	0	0	0	0	0	0	0	0	0	0	0	0	0	0	0	0	0	0	0	0	0	0	0
Ra01	8250641	0	0	0	0	0	0	0	0	0	0	0	0	0	0	0	0	0	0	0	0	0	0	0	0	0	0	0	0	0	0	0	0	0	0	0	0	0	0	0	0	0	0	0	0	0	0	0	0
Ra01	8250664	0	0	0	0	0	0	0	0	0	0	0	0	0	0	0	0	0	0	0	0	0	0	0	0	0	0	0	0	0	0	0	0	0	0	0	0	0	0	0	0	0	0	0	0	0	0	0	0
Ra01	8250694	0	1	1	0	0	0	1	0	2	1	0	0	2	1	1	0	0	0	0	1	0	0	0	0	0	0	1	0	0	0	0	1	1	0	0	0	0	1	1	0	1	0	1	1	0	0	1	1
Ra01	8250699	3	1	3	2	2	2	2	2	2	2	2	2	1	1	2	3	2	3	2	2	3	1	2	2	3	2	1	2	3	2	3	1	2	2	2	2	1	2	3	2	1	3	1	1	1	2	2	1
Ra01	8547689	3	3	3	4	3	3	3	4	2	3	3	3	2	2	2	4	3	4	4	3	4	3	3	3	4	3	2	3	4	3	4	2	2	4	3	3	3	2	3	3	2	4	2	2	3	4	3	2
Ra01	8565318	0	0	0	0	0	0	0	0	0	0	0	0	0	0	0	0	0	0	0	0	0	0	0	0	0	0	0	0	0	0	0	0	0	0	0	0	0	0	0	0	0	0	0	0	0	0	0	0
Ra01	8565374	0	1	1	0	0	0	1	0	1	1	0	0	2	1	1	0	0	0	0	1	0	0	0	0	0	0	1	0	0	0	0	1	1	0	0	0	0	1	1	0	1	0	1	1	0	0	1	1
Ra01	8570407	0	1	1	0	0	0	1	0	1	1	0	0	2	1	1	0	0	0	0	1	0	0	0	0	0	0	1	0	0	0	0	1	1	0	0	0	0	1	1	0	1	0	1	1	0	0	1	1
Ra01	8570541	0	2	1	1	1	1	2	1	1	1	0	1	3	1	1	0	0	0	1	1	0	1	1	0	0	0	2	1	1	0	1	2	1	1	0	0	1	1	1	0	1	0	1	1	1	1	2	1
Ra01	8615330	2	4	3	3	3	3	3	3	3	3	3	3	4	3	3	3	2	4	3	3	4	2	3	3	3	3	3	3	4	2	4	3	3	4	3	3	3	3	4	3	2	4	3	2	3	3	3	3
Ra01	8615333	2	4	3	3	3	3	3	3	3	3	3	3	4	3	3	3	2	4	3	3	4	2	3	3	3	3	3	3	4	2	4	3	3	4	3	3	3	3	4	3	2	4	3	2	3	3	3	3
Ra01	8644007	0	1	0	0	0	0	1	0	0	1	0	0	1	1	1	0	0	0	0	1	0	0	0	0	0	0	0	0	0	0	0	1	1	0	0	0	0	1	1	0	1	0	0	1	0	0	0	0
Ra01	8645468	0	2	1	1	1	0	1	1	1	2	1	0	2	2	1	1	1	1	1	2	1	1	0	1	1	1	1	0	0	1	0	1	1	1	1	1	1	1	1	1	1	1	2	2	1	1	0	2
Ra01	8645474	0	1	1	0	0	0	1	0	1	1	0	0	2	1	1	0	0	0	0	1	0	0	0	0	0	0	1	0	0	0	0	1	1	0	0	0	0	1	1	0	1	0	1	1	0	0	0	1
Ra01	8683119	0	1	1	0	0	0	1	0	1	1	0	0	2	1	1	0	0	0	0	1	0	0	0	0	0	0	1	0	0	0	0	1	1	0	0	0	0	1	1	0	1	0	1	1	0	0	0	1
Ra01	8683284	0	1	1	0	0	0	1	0	1	1	0	0	2	1	1	0	0	0	0	1	0	0	0	0	0	0	1	0	0	0	0	1	1	0	0	0	0	1	1	0	1	0	1	1	0	0	0	1
Ra01	8683320	0	0	0	0	0	0	0	0	0	0	0	0	0	0	0	0	0	0	0	0	0	0	0	0	0	0	0	0	0	0	0	0	0	0	0	0	0	0	0	0	0	0	0	0	0	0	0	0
Ra01	8691774	1	0	1	1	1	0	1	1	1	1	0	0	0	0	0	1	1	0	1	1	0	1	0	0	1	0	0	0	0	0	0	0	0	0	0	0	0	0	0	0	1	0	0	1	0	1	1	0
Ra01	8691786	0	1	1	0	0	0	1	0	1	1	0	0	2	1	1	0	0	0	0	1	0	0	0	0	0	0	1	0	0	0	0	1	1	0	0	0	0	1	1	0	1	0	1	1	0	0	0	1
Ra01	8703619	0	0	0	0	0	0	0	0	0	0	0	0	0	0	0	0	0	0	0	0	0	0	0	0	0	0	0	0	0	0	0	0	0	0	0	0	0	0	0	0	0	0	0	0	0	0	0	0
Ra01	8703660	0	0	0	0	0	0	0	0	0	0	0	0	0	0	0	0	0	0	0	0	0	0	0	0	0	0	0	0	0	0	0	0	0	0	0	0	0	0	0	0	0	0	0	0	0	0	0	0
Ra01	8711582	0	0	0	0	0	0	0	0	0	0	0	0	0	0	0	0	0	0	0	0	0	0	0	0	0	0	0	0	0	0	0	0	0	0	0	0	0	0	0	0	0	0	0	0	0	0	0	0
Ra01	8711606	0	0	0	0	0	0	0	0	0	0	0	0	0	0	0	0	0	0	0	0	0	0	0	0	0	0	0	0	0	0	0	0	0	0	0	0	0	0	0	0	0	0	0	0	0	0	0	0
Ra01	8711608	0	0	0	0	0	0	0	0	0	0	0	0	0	0	0	0	0	0	0	0	0	0	0	0	0	0	0	0	0	0	0	0	0	0	0	0	0	0	0	0	0	0	0	0	0	0	0	0
Ra01	8711639	0	0	0	0	0	0	0	0	0	0	0	0	0	0	0	0	0	0	0	0	0	0	0	0	0	0	0	0	0	0	0	0	0	0	0	0	0	0	0	0	0	0	0	0	0	0	0	0
Ra01	8714847	0	1	1	0	0	0	1	0	1	1	0	0	2	1	1	0	0	0	0	1	0	0	0	0	0	0	1	0	0	0	0	1	1	0	0	0	0	1	1	0	1	0	1	1	0	0	0	1
Ra01	8714856	1	2	2	2	2	1	1	2	3	2	2	1	1	1	1	3	3	2	2	2	2	2	1	1	3	2	0	1	1	1	1	0	1	1	2	2	1	1	1	2	1	2	1	2	1	2	2	1
Ra01	8715366	0	0	0	0	0	0	0	0	0	0	0	0	0	0	0	0	0	0	0	0	0	0	0	0	0	0	0	0	0	0	0	0	0	0	0	0	0	0	0	0	0	0	0	0	0	0	0	0
Ra01	8715384	0	0	0	0	0	0	0	0	0	0	0	0	0	0	0	0	0	0	0	0	0	0	0	0	0	0	0	0	0	0	0	0	0	0	0	0	0	0	0	0	0	0	0	0	0	0	0	0
Ra01	8715399	0	1	2	1	1	1	0	0	1	0	1	1	1	0	2	2	1	2	0	0	2	0	1	1	1	2	1	1	2	1	2	1	1	1	1	1	0	1	2	1	0	2	1	0	1	0	1	1
Ra01	8715409	0	0	0	0	0	0	0	0	0	0	0	0	0	0	0	0	0	0	0	0	0	0	0	0	0	0	0	0	0	0	0	0	0	0	0	0	0	0	0	0	0	0	0	0	0	0	0	0
Ra01	8715426	0	1	1	0	0	0	1	0	1	1	0	0	2	1	1	0	0	0	0	1	0	0	0	0	0	0	1	0	0	0	0	1	1	0	0	0	0	1	1	0	1	0	1	1	0	0	0	1
Ra01	8715585	0	2	1	1	1	1	1	1	1	2	1	0	2	2	1	1	1	1	1	2	1	1	0	1	1	1	1	0	0	1	0	1	1	1	1	1	1	1	1	1	1	1	2	2	1	1	0	2
Ra01	8715722	0	0	0	0	0	0	0	0	0	0	0	0	0	0	0	0	0	0	0	0	0	0	0	0	0	0	0	0	0	0	0	0	0	0	0	0	0	0	0	0	0	0	0	0	0	0	0	0
Ra01	8715732	0	0	0	0	0	0	0	0	0	0	0	0	0	0	0	0	0	0	0	0	0	0	0	0	0	0	0	0	0	0	0	0	0	0	0	0	0	0	0	0	0	0	0	0	0	0	0	0
Ra01	8715759	0	0	0	0	0	0	0	0	0	0	0	0	0	0	0	0	0	0	0	0	0	0	0	0	0	0	0	0	0	0	0	0	0	0	0	0	0	0	0	0	0	0	0	0	0	0	0	0
Ra01	8724763	0	0	0	0	0	0	0	0	0	0	0	0	0	0	0	0	0	0	0	0	0	0	0	0	0	0	0	0	0	0	0	0	0	0	0	0	0	0	0	0	0	0	0	0	0	0	0	0
Ra01	8724814	2	1	2	1	1	1	3	2	2	3	1	1	2	2	1	1	1	1	2	3	1	1	1	0	1	0	1	1	1	0	1	1	2	1	0	0	1	2	2	1	2	1	1	2	0	2	2	1
Ra01	8754433	0	0	0	0	0	0	0	0	0	0	0	0	0	0	0	0	0	0	0	0	0	0	0	0	0	0	0	0	0	0	0	0	0	0	0	0	0	0	0	0	0	0	0	0	0	0	0	0
Ra01	8798081	2	1	2	1	1	1	3	2	2	3	1	1	2	2	1	1	1	1	2	3	1	1	1	0	1	0	1	1	1	0	1	1	2	1	0	0	1	2	2	1	2	1	1	2	0	2	2	1
Ra01	8798090	0	0	0	0	0	0	0	0	0	0	0	0	0	0	0	0	0	0	0	0	0	0	0	0	0	0	0	0	0	0	0	0	0	0	0	0	0	0	0	0	0	0	0	0	0	0	0	0
Ra01	8859660	0	0	0	0	0	0	0	0	0	0	0	0	0	0	0	0	0	0	0	0	0	0	0	0	0	0	0	0	0	0	0	0	0	0	0	0	0	0	0	0	0	0	0	0	0	0	0	0
Ra01	8859685	0	1	1	0	1	1	0	0	1	0	1	1	1	0	1	1	1	1	0	0	1	0	1	0	1	1	0	1	1	0	1	0	1	0	1	1	0	1	1	1	0	1	0	0	0	0	1	0
Ra01	8859700	0	1	1	0	1	1	0	0	1	0	1	1	1	0	1	1	1	1	0	0	1	0	1	0	1	1	0	1	1	0	1	0	1	0	1	1	0	1	1	1	0	1	0	0	0	0	1	0
Ra01	8859703	1	0	1	1	1	0	1	1	1	1	0	0	0	0	0	1	1	0	1	1	0	1	0	0	1	0	0	0	0	0	0	0	0	0	0	0	0	0	0	0	1	0	0	1	0	1	1	0
Ra01	8859706	2	1	2	1	1	1	3	2	2	3	1	1	2	2	1	1	1	1	2	3	1	1	1	0	1	0	1	1	1	0	1	1	2	1	0	0	1	2	2	1	2	1	1	2	0	2	2	1
Ra01	8860630	0	0	0	0	0	0	0	0	0	0	0	0	0	0	0	0	0	0	0	0	0	0	0	0	0	0	0	0	0	0	0	0	0	0	0	0	0	0	0	0	0	0	0	0	0	0	0	0
Ra01	8860645	0	0	0	0	0	0	0	0	0	0	0	0	0	0	0	0	0	0	0	0	0	0	0	0	0	0	0	0	0	0	0	0	0	0	0	0	0	0	0	0	0	0	0	0	0	0	0	0
Ra01	8962826	0	0	0	0	0	0	0	0	0	0	0	0	0	0	0	0	0	0	0	0	0	0	0	0	0	0	0	0	0	0	0	0	0	0	0	0	0	0	0	0	0	0	0	0	0	0	0	0
Ra01	8962845	1	1	1	0	1	1	2	1	1	2	1	1	2	2	1	0	0	1	1	2	1	0	1	0	0	0	1	1	1	0	1	1	2	1	0	0	1	2	2	1	1	1	1	1	0	2	1	1
Ra01	8962858	2	4	3	3	3	3	4	4	3	4	3	3	4	3	2	3	3	3	4	4	3	3	3	2	3	2	2	3	3	1	3	2	3	3	2	2	3	3	3	3	3	3	2	3	2	4	4	2
Ra01	9769665	0	0	0	0	0	0	0	0	0	0	0	0	0	0	0	0	0	0	0	0	0	0	0	0	0	0	0	0	0	0	0	0	0	0	0	0	0	0	0	0	0	0	0	0	0	0	0	0
Ra01	9769705	0	2	0	2	1	1	1	2	0	1	1	1	1	1	0	2	1	1	2	1	1	1	1	2	1	1	1	1	1	1	1	1	0	2	1	1	2	0	0	1	1	1	1	1	2	2	1	1
Ra01	9770960	0	1	0	1	1	1	1	1	0	0	0	1	1	1	0	1	0	0	1	0	0	0	0	1	0	0	1	1	1	0	1	1	0	2	0	0	1	0	0	0	1	0	0	0	1	1	1	0
Ra01	9770963	0	2	1	1	1	2	1	1	1	0	1	2	2	1	1	1	1	1	1	1	1	0	0	1	1	1	2	2	2	0	2	1	1	2	1	1	1	1	1	1	1	1	0	0	1	1	2	0
Ra01	9772493	1	4	3	3	3	3	4	4	2	4	3	2	3	2	2	3	2	2	4	4	3	3	3	2	3	1	2	3	3	1	3	2	3	2	2	1	3	3	2	2	3	2	1	1	2	4	4	2
Ra01	9772496	0	1	0	2	1	2	1	1	0	0	0	2	2	0	0	1	0	0	1	0	0	0	0	1	0	0	1	2	1	0	1	1	0	1	0	0	1	0	0	0	1	0	0	0	1	1	1	0
Ra01	9796526	0	1	0	1	1	1	1	1	0	0	0	1	1	0	0	1	0	0	1	0	0	0	0	1	0	0	1	1	1	0	1	1	0	1	0	0	1	0	0	0	1	0	0	0	1	1	1	0
Ra01	9796536	2	1	2	1	1	1	3	2	2	3	1	1	2	2	1	1	1	1	2	2	1	2	2	0	1	0	0	1	1	0	1	1	2	1	0	0	1	2	2	1	2	1	1	1	0	2	2	1
Ra01	9827111	0	0	0	0	0	0	0	0	0	0	0	0	0	0	0	0	0	0	0	0	0	0	0	0	0	0	0	0	0	0	0	0	0	0	0	0	0	0	0	0	0	0	0	0	0	0	0	0
Ra01	9827135	0	0	0	0	0	0	0	0	0	0	0	0	0	0	0	0	0	0	0	0	0	0	0	0	0	0	0	0	0	0	0	0	0	0	0	0	0	0	0	0	0	0	0	0	0	0	0	0
Ra01	9827218	0	0	0	0	0	0	0	0	0	0	0	0	0	0	0	0	0	0	0	0	0	0	0	0	0	0	0	0	0	0	0	0	0	0	0	0	0	0	0	0	0	0	0	0	0	0	0	0
Ra01	9829223	2	4	3	3	3	3	4	4	3	4	3	3	4	3	2	3	3	3	4	4	3	3	3	2	3	2	2	3	3	2	3	2	3	3	2	2	3	3	3	3	3	3	2	2	2	4	4	2
Ra01	9830726	0	0	0	0	0	0	0	0	0	0	0	0	0	0	0	0	0	0	0	0	0	0	0	0	0	0	0	0	0	0	0	0	0	0	0	0	0	0	0	0	0	0	0	0	0	0	0	0
Ra01	9831172	0	0	0	0	0	0	0	0	0	0	0	0	0	0	0	0	0	0	0	0	0	0	0	0	0	0	0	0	0	0	0	0	0	0	0	0	0	0	0	0	0	0	0	0	0	0	0	0
Ra01	9831180	0	0	0	0	0	0	0	0	0	0	0	0	0	0	0	0	0	0	0	0	0	0	0	0	0	0	0	0	0	0	0	0	0	0	0	0	0	0	0	0	0	0	0	0	0	0	0	0
Ra01	9831207	0	0	0	0	0	0	0	0	0	0	0	0	0	0	0	0	0	0	0	0	0	0	0	0	0	0	0	0	0	0	0	0	0	0	0	0	0	0	0	0	0	0	0	0	0	0	0	0
Ra01	9884303	0	0	0	0	0	0	0	0	0	0	0	0	0	0	0	0	0	0	0	0	0	0	0	0	0	0	0	0	0	0	0	0	0	0	0	0	0	0	0	0	0	0	0	0	0	0	0	0
Ra01	9955779	0	2	0	2	2	1	3	3	0	0	0	1	2	0	0	1	0	1	2	0	0	0	0	1	0	0	1	1	1	0	1	1	0	1	0	0	2	0	0	0	1	0	0	0	1	2	2	0
Ra01	9955782	0	0	0	0	0	0	0	0	0	0	0	0	0	0	0	0	0	0	0	0	0	0	0	0	0	0	0	0	0	0	0	0	0	0	0	0	0	0	0	0	0	0	0	0	0	0	0	0
Ra01	9955788	0	2	0	2	2	1	3	3	0	0	0	1	2	0	0	1	0	1	2	0	0	0	0	1	0	0	1	1	1	0	1	1	0	1	0	0	2	0	0	0	1	0	0	0	1	2	2	0
Ra01	9955800	0	1	0	1	0	1	1	1	0	2	0	0	1	1	1	1	0	0	1	1	1	1	1	0	0	0	0	0	1	0	1	0	1	0	0	0	1	1	1	1	1	1	1	0	0	1	1	1
Ra01	10293057	0	0	0	0	0	0	0	0	0	0	0	0	0	0	0	0	0	0	0	0	0	0	0	0	0	0	0	0	0	0	0	0	0	0	0	0	0	0	0	0	0	0	0	0	0	0	0	0
Ra01	10309136	0	0	0	0	0	0	0	0	0	0	0	0	0	0	0	0	0	0	0	0	0	0	0	0	0	0	0	0	0	0	0	0	0	0	0	0	0	0	0	0	0	0	0	0	0	0	0	0
Ra01	10309193	1	1	1	0	1	1	2	1	1	2	1	1	2	2	1	0	0	1	1	1	1	1	2	0	0	0	0	1	1	0	1	1	2	1	0	1	1	2	2	1	1	1	1	1	0	1	1	1
Ra01	10360766	1	1	1	0	1	1	2	1	1	2	1	1	3	2	1	0	0	1	1	1	1	1	2	0	0	0	0	1	1	0	1	1	2	1	0	1	1	2	2	1	1	1	1	1	0	1	1	1
Ra01	10366267	3	3	3	2	2	3	3	3	3	4	4	3	3	4	3	2	3	3	3	4	3	4	4	2	4	3	2	3	2	2	2	2	4	2	3	3	3	4	3	4	3	3	3	3	2	3	3	3
Ra01	10366567	1	1	1	2	2	1	0	1	1	1	1	0	0	1	1	2	2	2	0	1	2	1	1	2	1	2	2	0	2	3	1	2	0	2	2	2	1	0	1	1	0	2	2	2	2	1	0	2
Ra01	10596877	2	1	2	1	1	1	3	2	2	3	1	1	2	2	1	1	0	1	2	2	1	1	2	0	1	0	0	1	1	0	1	1	2	1	0	1	1	1	2	1	2	1	1	1	0	2	2	1
Ra01	10631346	0	1	0	1	1	1	1	1	0	0	0	1	1	0	0	1	0	0	1	0	0	0	0	1	0	0	1	1	1	0	1	1	0	1	0	0	1	0	0	0	1	0	0	0	1	1	1	0
Ra01	10631461	0	1	0	1	1	0	0	1	0	1	1	0	0	1	0	1	1	1	0	1	1	1	1	1	1	1	0	0	0	1	0	0	0	1	1	1	1	0	0	1	0	1	1	1	1	1	0	1
Ra01	10632006	0	1	0	1	1	1	1	1	0	0	0	1	1	0	0	1	0	0	1	0	0	0	0	1	0	0	1	1	1	0	1	1	0	1	0	0	1	0	0	0	1	0	0	0	1	1	1	0
Ra01	10632018	0	1	0	1	1	1	1	1	0	0	0	1	1	0	0	1	0	0	1	0	0	0	0	1	0	0	1	1	1	0	1	1	0	1	0	0	1	0	0	0	1	0	0	0	1	1	1	0
Ra01	10632537	0	2	0	2	1	1	1	2	0	1	1	1	1	1	0	2	1	1	1	1	1	1	1	1	1	1	1	1	1	1	1	1	0	2	1	1	2	0	0	1	1	1	1	1	1	2	1	1
Ra01	10632552	1	1	1	1	1	1	3	2	1	3	1	1	2	2	1	1	0	1	2	2	1	2	2	0	1	0	0	1	1	0	1	1	1	1	0	1	1	2	1	1	2	1	1	1	0	2	2	1
Ra01	10632579	0	0	0	0	0	0	0	0	0	0	0	0	0	0	0	0	0	0	0	0	0	0	0	0	0	0	0	0	0	0	0	0	0	0	0	0	0	0	0	0	0	0	0	0	0	0	0	0
Ra01	10632582	0	0	0	0	0	0	0	0	0	0	0	0	0	0	0	0	0	0	0	0	0	0	0	0	0	0	0	0	0	0	0	0	0	0	0	0	0	0	0	0	0	0	0	0	0	0	0	0
Ra01	10632849	0	1	0	1	1	0	0	2	0	2	1	0	0	2	0	1	1	1	0	2	1	2	2	1	1	1	0	0	0	2	0	0	0	1	1	1	1	0	0	1	0	1	1	1	1	2	0	1
Ra01	10632855	0	1	0	1	1	0	0	2	0	2	1	0	0	2	0	1	1	1	0	2	1	2	2	1	1	1	0	0	0	2	0	0	0	1	1	1	1	0	0	1	0	1	1	1	1	2	0	1
Ra01	10633363	2	1	2	1	1	1	3	2	2	3	1	1	2	2	1	1	0	1	2	2	1	2	2	0	1	0	0	1	1	0	1	1	2	1	0	1	1	2	2	1	2	1	1	1	0	2	2	1
Ra01	10633365	0	1	0	1	1	1	1	1	0	0	0	1	1	0	0	1	0	0	1	0	0	0	0	1	0	0	1	1	1	0	1	1	0	1	0	0	1	0	0	0	1	0	0	0	1	1	1	0
Ra01	10634226	0	1	0	1	1	0	0	1	0	1	1	0	0	1	0	1	1	1	0	1	1	1	1	1	1	1	0	0	0	2	0	0	0	1	1	1	1	0	0	1	0	1	1	1	1	1	0	1
Ra01	10634239	0	0	0	0	0	0	0	0	0	0	0	0	0	0	0	0	0	0	0	0	0	0	0	0	0	0	0	0	0	0	0	0	0	0	0	0	0	0	0	0	0	0	0	0	0	0	0	0
Ra01	10634460	0	1	0	1	1	1	1	1	0	0	0	1	1	0	0	1	0	0	1	0	0	0	0	1	0	0	1	1	1	0	1	1	0	1	0	0	1	0	0	0	1	0	0	0	1	1	1	0
Ra01	10634466	0	1	0	1	1	1	1	1	0	0	0	1	1	0	0	1	0	0	1	0	0	0	0	1	0	0	1	1	1	0	1	1	0	1	0	0	1	0	0	0	1	0	0	0	1	1	1	0
Ra01	10671026	0	1	0	1	1	1	3	2	0	0	0	1	2	0	0	1	0	0	2	0	0	0	0	1	0	0	1	1	1	0	1	1	0	1	0	0	1	0	0	0	1	0	0	0	1	1	2	0
Ra01	10744028	4	3	4	3	3	3	3	3	4	4	4	3	3	4	4	3	4	4	3	4	4	4	4	3	4	4	3	3	3	4	3	3	4	3	4	4	3	4	4	4	3	4	4	4	3	3	3	4
Ra01	10813808	1	0	1	1	1	0	1	1	1	1	0	0	0	0	0	1	0	0	1	1	0	1	1	0	1	0	0	0	0	0	0	0	0	0	0	0	0	0	0	0	1	0	0	0	0	1	1	0
Ra01	10813815	2	0	1	1	1	1	2	2	1	2	1	1	0	1	0	1	0	1	2	2	1	1	1	0	1	0	0	1	1	0	1	0	1	1	0	0	1	1	1	1	1	1	0	0	0	2	2	0
Ra01	10818785	0	2	1	0	0	0	1	0	1	2	0	0	2	2	1	0	0	0	0	0	0	1	1	0	0	0	0	0	0	0	0	1	1	0	0	1	0	1	1	0	1	0	1	1	0	0	0	1
Ra01	10818791	0	0	0	0	0	0	0	0	0	0	0	0	0	0	0	0	0	0	0	0	0	0	0	0	0	0	0	0	0	0	0	0	0	0	0	0	0	0	0	0	0	0	0	0	0	0	0	0
Ra01	10977257	0	1	0	1	1	1	1	1	0	0	0	1	1	0	0	1	0	0	1	0	0	0	0	1	0	0	1	1	1	0	1	1	0	1	0	0	1	0	0	0	1	0	0	0	1	1	1	0
Ra01	10977280	0	1	0	1	1	1	1	1	0	0	0	1	1	0	0	1	0	0	1	0	0	0	0	1	0	0	1	1	1	0	1	1	0	1	0	0	1	0	0	0	1	0	0	0	1	1	1	0
Ra01	10977297	0	0	0	0	0	0	0	0	0	0	0	0	0	0	0	0	0	0	0	0	0	0	0	0	0	0	0	0	0	0	0	0	0	0	0	0	0	0	0	0	0	0	0	0	0	0	0	0
Ra01	11188200	0	0	0	0	0	0	0	0	0	0	0	0	0	0	0	0	0	0	0	0	0	0	0	0	0	0	0	0	0	0	0	0	0	0	0	0	0	0	0	0	0	0	0	0	0	0	0	0
Ra01	11638259	4	3	4	3	3	4	4	3	4	3	3	4	4	3	4	3	3	3	4	3	3	3	3	3	4	3	4	4	4	3	4	4	4	3	3	3	3	4	4	3	4	3	3	3	3	3	4	3
Ra01	11638272	4	2	4	2	2	3	3	2	4	3	3	3	3	3	4	2	3	3	3	3	3	3	3	2	4	3	3	3	3	3	3	3	4	2	2	3	2	4	4	3	3	3	3	3	2	2	3	3
Ra01	11645246	0	0	0	0	0	0	0	0	0	0	0	0	0	0	0	0	0	0	0	0	0	0	0	0	0	0	0	0	0	0	0	0	0	0	0	0	0	0	0	0	0	0	0	0	0	0	0	0
Ra01	11645290	2	2	2	2	2	3	2	2	2	1	2	3	2	1	2	2	2	3	3	2	3	0	0	2	1	2	3	3	4	1	4	2	2	3	2	1	2	2	3	2	1	3	1	1	2	2	3	0
Ra01	11645291	1	1	0	1	1	1	0	1	0	1	2	1	0	2	1	1	2	1	0	1	1	2	2	2	1	2	1	1	0	3	0	1	1	1	2	2	2	1	0	2	1	1	2	2	2	1	0	2
Ra01	11645293	2	1	2	1	2	2	1	1	2	1	2	2	1	1	2	1	2	3	2	2	3	0	0	1	1	2	2	2	3	1	3	1	2	2	1	1	1	2	3	2	0	3	1	1	1	1	2	0
Ra01	11645299	3	2	4	2	2	2	3	2	4	3	2	2	3	2	3	2	2	3	3	3	3	2	2	1	3	2	2	2	3	1	3	2	3	2	1	2	1	3	4	2	2	3	2	2	1	2	3	2
Ra01	12380847	0	0	0	0	0	0	0	0	0	0	0	0	0	0	0	0	0	0	0	0	0	0	0	0	0	0	0	0	0	0	0	0	0	0	0	0	0	0	0	0	0	0	0	0	0	0	0	0
Ra01	12380862	2	3	2	3	2	2	3	3	2	3	2	2	3	3	2	3	2	1	2	2	2	4	4	3	3	2	2	2	1	3	1	3	2	2	3	3	3	2	1	2	4	1	3	3	3	3	2	4
Ra01	12380866	0	1	1	0	0	0	1	0	1	1	0	0	2	1	1	0	0	0	0	0	1	1	1	0	1	0	0	0	0	0	0	1	1	0	0	1	0	1	1	1	1	0	1	1	0	0	0	1
Ra01	12380873	0	1	1	0	0	0	1	0	1	1	0	0	2	1	1	0	0	0	0	0	1	1	1	0	1	0	0	0	0	0	0	1	1	0	0	1	0	1	1	1	1	0	1	1	0	0	0	1
Ra01	12392658	0	0	0	0	0	0	0	0	0	0	0	0	0	0	0	0	0	0	0	0	0	0	0	0	0	0	0	0	0	0	0	0	0	0	0	0	0	0	0	0	0	0	0	0	0	0	0	0
Ra01	12392981	0	0	0	0	0	0	0	0	0	0	0	0	0	0	0	0	0	0	0	0	0	0	0	0	0	0	0	0	0	0	0	0	0	0	0	0	0	0	0	0	0	0	0	0	0	0	0	0
Ra01	12393001	1	1	0	1	1	1	1	1	0	0	1	1	1	1	1	1	1	0	1	0	0	1	1	2	1	1	2	1	1	1	1	1	1	1	2	1	2	1	0	1	2	0	1	1	2	1	1	1
Ra01	12427333	2	3	2	2	2	1	2	2	2	3	2	1	3	3	2	2	2	1	1	2	2	4	4	3	3	2	1	2	0	2	0	3	2	1	3	3	2	2	1	2	4	1	3	3	3	3	1	4
Ra01	12439742	0	1	0	0	1	0	1	1	0	0	0	0	1	0	0	1	0	0	1	0	0	0	0	1	0	0	1	1	1	0	1	1	0	1	1	0	1	0	0	0	1	0	0	0	1	1	1	0
Ra01	12439743	0	1	0	0	1	0	1	1	0	0	0	0	1	0	0	1	0	0	1	0	0	0	0	1	0	0	1	1	1	0	1	1	0	1	1	0	1	0	0	0	1	0	0	0	1	1	1	0
Ra01	12604979	1	1	3	1	2	1	0	0	2	0	1	1	1	0	2	1	2	2	1	1	1	0	0	0	1	2	2	2	2	1	2	1	1	1	1	1	0	1	2	1	0	2	1	1	1	0	1	0
Ra01	12604981	1	2	1	1	1	1	3	2	2	2	0	1	3	1	1	2	0	0	2	1	1	2	1	1	2	0	1	1	1	0	1	2	1	1	1	1	1	1	1	1	3	0	1	1	1	1	2	2
Ra01	12604982	1	2	1	1	1	1	3	2	2	2	0	1	3	1	1	2	0	0	2	1	1	2	1	1	2	0	1	1	1	0	1	2	1	1	1	1	1	1	1	1	3	0	1	1	1	1	2	2
Ra01	12605008	0	0	0	0	0	0	0	0	0	0	0	0	0	0	0	0	0	0	0	0	0	0	0	0	0	0	0	0	0	0	0	0	0	0	0	0	0	0	0	0	0	0	0	0	0	0	0	0
Ra01	12605092	1	2	3	2	1	1	3	2	3	2	0	1	3	1	1	2	0	0	2	1	1	2	2	1	2	0	1	1	1	0	1	2	1	1	1	1	1	1	1	1	3	1	1	1	1	2	2	2
Ra01	12666405	0	0	0	0	0	0	0	0	0	0	0	0	0	0	0	0	0	0	0	0	0	0	0	0	0	0	0	0	0	0	0	0	0	0	0	0	0	0	0	0	0	0	0	0	0	0	0	0
Ra01	12666425	0	1	0	1	1	1	2	1	0	0	0	1	2	0	0	1	0	0	1	0	0	0	0	1	0	0	1	1	1	0	1	2	0	1	1	0	1	0	0	0	2	0	0	0	1	1	1	0
Ra01	12729505	0	0	0	0	0	0	0	0	0	0	0	0	0	0	0	0	0	0	0	0	0	0	0	0	0	0	0	0	0	0	0	0	0	0	0	0	0	0	0	0	0	0	0	0	0	0	0	0
Ra01	12729538	1	3	2	3	2	1	3	3	1	3	1	1	3	2	1	3	1	1	2	2	2	3	3	2	2	1	1	1	1	1	1	2	1	2	2	2	2	1	1	1	3	1	2	2	2	3	2	3
Ra01	12729902	1	1	2	1	1	0	2	1	2	2	0	0	2	1	1	1	0	0	1	1	1	2	2	0	2	0	0	0	0	0	0	1	1	0	0	1	0	1	1	1	2	0	1	1	0	1	1	2
Ra01	12729905	0	0	0	0	0	0	0	0	0	0	0	0	0	0	0	0	0	0	0	0	0	0	0	0	0	0	0	0	0	0	0	0	0	0	0	0	0	0	0	0	0	0	0	0	0	0	0	0
Ra01	12729913	1	0	0	0	1	1	1	1	0	1	1	1	0	1	0	0	0	1	1	1	1	0	0	1	0	0	0	1	1	0	1	0	1	1	0	0	1	1	1	1	0	1	0	0	0	1	1	0
Ra01	12729914	1	1	2	1	1	0	2	1	2	2	0	0	2	1	1	1	0	0	1	1	1	2	2	0	2	0	0	0	0	0	0	1	1	0	0	1	0	1	1	1	2	0	1	1	0	1	1	2
Ra01	12730743	1	1	2	1	1	0	2	1	2	2	0	0	1	1	1	1	0	0	1	1	1	2	2	0	1	0	0	0	0	0	0	1	1	0	0	1	0	1	1	1	2	0	1	1	0	1	1	2
Ra01	13047850	1	2	2	2	2	1	0	1	2	1	2	1	1	1	2	2	3	3	1	2	2	1	1	1	1	3	2	1	2	2	2	1	1	2	2	2	1	1	1	1	0	3	2	2	2	1	1	1
Ra01	13181352	0	1	0	1	1	0	0	1	0	1	1	0	0	1	0	1	1	1	0	1	1	1	1	1	0	1	0	0	0	1	0	0	0	1	1	1	1	0	0	0	0	1	1	1	1	1	0	0
Ra01	13636270	0	0	0	0	0	0	0	0	0	0	0	0	0	0	0	0	1	0	0	0	0	0	0	0	0	0	0	0	0	0	0	0	0	0	0	0	0	0	0	0	0	0	0	0	0	0	0	0
Ra01	13636296	0	0	0	0	0	0	0	0	0	0	0	0	0	0	0	0	0	0	0	0	0	0	0	0	0	0	0	0	0	0	0	0	0	0	0	0	0	0	0	0	0	0	0	0	0	0	0	0
Ra01	13636301	0	1	0	1	1	0	0	1	0	2	1	0	0	1	0	1	1	1	0	2	2	1	2	2	0	1	0	0	0	2	0	0	0	2	1	1	1	0	0	0	0	2	2	2	1	2	0	0
Ra01	13636314	2	3	4	2	2	1	2	1	4	4	2	1	2	3	3	3	2	2	2	4	4	3	3	2	3	3	2	1	2	3	3	1	2	3	2	3	1	3	2	2	2	4	3	3	2	3	2	3
Ra01	13636329	1	4	4	4	3	3	4	3	4	4	2	2	4	3	2	4	2	2	4	4	4	3	3	3	3	3	3	2	4	3	4	3	2	4	3	3	3	3	4	2	3	4	3	3	3	4	4	3
Ra01	13681033	0	1	0	2	1	0	0	1	0	1	1	0	0	1	0	1	1	1	0	1	1	1	1	1	0	1	0	0	0	2	0	0	0	1	1	1	1	0	0	0	0	1	1	1	1	1	0	0
Ra01	13681517	0	1	0	1	1	0	0	1	0	1	1	0	0	1	0	1	1	1	0	1	1	1	1	1	0	1	0	0	0	1	0	0	0	1	1	1	1	0	0	0	0	1	1	1	1	1	0	0
Ra01	13681519	1	1	2	1	1	1	0	0	2	0	1	1	1	0	2	1	2	2	1	1	1	0	0	0	1	2	2	1	2	1	2	1	1	1	1	1	0	1	1	1	0	2	1	1	1	0	1	1
Ra01	13681526	0	1	0	1	1	0	0	1	0	1	1	0	0	1	0	1	1	1	0	1	1	1	1	1	0	1	0	0	0	1	0	0	0	1	1	1	1	0	0	0	0	1	1	1	1	1	0	0
Ra01	13681532	1	1	2	1	1	1	0	0	2	0	1	1	1	0	2	1	2	2	1	1	1	0	0	0	1	2	2	1	2	1	2	1	1	1	1	1	0	1	1	1	0	2	1	1	1	0	1	1
Ra01	13722966	0	1	0	1	1	1	1	1	0	0	0	1	1	0	0	1	0	0	1	0	0	0	0	1	0	0	1	1	1	0	1	1	0	1	1	0	1	0	1	0	1	0	0	0	1	1	1	0
Ra01	13722972	1	1	2	1	1	0	2	1	2	2	0	0	2	1	1	1	0	0	1	1	1	2	2	0	2	0	0	0	0	0	0	1	1	0	0	1	0	1	1	1	2	0	1	1	0	1	1	2
Ra01	13751103	0	0	0	0	0	0	0	0	0	0	0	0	0	0	0	0	0	0	0	0	0	0	0	0	0	0	0	0	0	0	0	0	0	0	0	0	0	0	0	0	0	0	0	0	0	0	0	0
Ra01	13753541	0	0	0	0	0	0	0	0	0	0	0	0	0	0	0	0	0	0	0	0	0	0	0	0	0	0	0	0	0	0	0	0	0	0	0	0	0	0	0	0	0	0	0	0	0	0	0	0
Ra01	13753575	2	1	2	2	2	2	4	2	2	3	1	2	3	2	1	1	0	0	3	2	2	1	1	2	2	0	1	2	2	0	2	2	2	2	2	1	2	2	3	2	3	2	1	1	1	3	3	0
Ra01	13753601	0	0	0	0	0	0	0	0	0	0	0	0	0	0	0	0	0	0	0	0	0	0	0	0	0	0	0	0	0	0	0	0	0	0	0	0	0	0	0	0	0	0	0	0	0	0	0	0
Ra01	13753609	0	0	0	0	0	0	0	0	0	0	0	0	0	0	0	0	0	0	0	0	0	0	0	0	0	0	0	0	0	0	0	0	0	0	0	0	0	0	0	0	0	0	0	0	0	0	0	0
Ra01	13758997	0	0	0	0	0	0	0	0	0	0	0	0	0	0	0	0	0	0	0	0	0	0	0	0	0	0	0	0	0	0	0	0	0	0	0	0	0	0	0	0	0	0	0	0	0	0	0	0
Ra01	13759000	0	0	0	0	0	0	0	0	0	0	0	0	0	0	0	0	0	0	0	0	0	0	0	0	0	0	0	0	0	0	0	0	0	0	0	0	0	0	0	0	0	0	0	0	0	0	0	0
Ra01	13759007	0	0	0	0	0	0	0	0	0	0	0	0	0	0	0	0	0	0	0	0	0	0	0	0	0	0	0	0	0	0	0	0	0	0	0	0	0	0	0	0	0	0	0	0	0	0	0	0
Ra01	13790301	0	1	0	1	1	1	1	1	0	0	0	1	1	0	0	1	0	0	1	0	0	0	0	1	0	0	1	1	1	0	1	1	0	1	1	0	1	0	1	0	1	0	0	0	1	1	1	0
Ra01	13790313	0	1	0	1	1	1	1	1	0	0	0	1	1	0	0	1	0	0	1	0	0	0	0	1	0	0	1	1	1	0	1	1	0	1	1	0	1	0	1	0	1	0	0	0	1	1	1	0
Ra01	13790330	0	0	0	0	0	0	0	0	0	0	0	0	0	0	0	0	0	0	0	0	0	0	0	0	0	0	0	0	0	0	0	0	0	0	0	0	0	0	0	0	0	0	0	0	0	0	0	0
Ra01	13792100	0	0	0	0	0	0	0	0	0	0	0	0	0	0	0	0	0	0	0	0	0	0	0	0	0	0	0	0	0	0	0	0	0	0	0	0	0	0	0	0	0	0	0	0	0	0	0	0
Ra01	13792108	3	1	2	1	1	2	3	2	2	3	2	2	2	3	2	1	1	1	2	2	2	3	3	2	3	1	1	2	1	1	1	2	3	1	2	2	2	3	2	3	3	1	2	2	1	2	2	3
Ra01	13792158	0	0	0	0	0	0	0	0	0	0	0	0	0	0	0	0	0	0	0	0	0	0	0	0	0	0	0	0	0	0	0	0	0	0	0	0	0	0	0	0	0	0	0	0	0	0	0	0
Ra01	13814390	3	2	2	2	2	2	3	3	2	4	3	2	2	4	2	2	2	2	2	3	3	4	4	3	3	2	1	2	1	2	1	2	3	2	2	3	3	3	2	3	3	2	3	3	2	3	2	3
Ra01	13827613	0	0	0	0	0	0	0	0	0	0	0	0	0	0	0	0	0	0	0	0	0	0	0	0	0	0	0	0	0	0	0	0	0	0	0	0	0	0	0	0	0	0	0	0	0	0	0	0
Ra01	13827627	0	0	0	0	0	0	0	1	0	0	0	0	0	0	0	0	0	0	0	0	0	0	0	0	0	0	0	0	0	0	0	0	0	0	0	0	0	0	0	0	0	0	0	0	0	0	0	0
Ra01	13845455	0	1	0	1	1	1	1	1	0	0	0	1	1	0	0	1	0	0	1	0	0	0	0	1	0	0	1	1	1	0	1	1	0	1	1	0	1	0	1	0	1	0	0	0	1	1	1	0
Ra01	13845468	1	1	1	1	1	1	3	2	2	1	0	1	3	1	1	2	0	0	2	1	1	2	1	1	1	0	1	1	1	0	1	2	1	1	2	1	1	1	2	1	3	0	1	1	1	2	2	2
Ra01	13845496	0	0	0	0	0	0	0	0	0	0	0	0	0	0	0	0	0	0	0	0	0	0	0	0	0	0	0	0	0	0	0	0	0	0	0	0	0	0	0	0	0	0	0	0	0	0	0	0
Ra01	13904983	3	3	1	2	2	3	4	4	1	4	3	3	2	4	2	3	2	2	3	3	3	4	4	4	3	2	2	3	2	3	2	3	3	3	3	3	4	3	3	3	4	2	3	2	3	4	3	3
Ra01	13905008	0	0	0	0	0	0	0	0	0	0	0	0	0	0	0	0	0	0	0	0	0	0	0	0	0	0	0	0	0	0	0	0	0	0	0	0	0	0	0	0	0	0	0	0	0	0	0	0
Ra01	14155632	0	0	0	0	0	0	0	0	0	0	0	0	0	0	0	0	0	0	0	0	0	0	0	0	0	0	0	0	0	0	0	0	0	0	0	0	0	0	0	0	0	0	0	0	0	0	0	0
Ra01	14155690	1	2	2	2	1	0	2	2	2	3	1	0	2	2	1	2	1	1	1	2	2	3	3	1	2	1	0	0	0	1	0	1	1	1	1	2	1	1	1	1	2	1	2	2	1	2	1	2
Ra01	14981855	1	4	3	3	2	2	3	3	3	3	2	2	4	2	2	3	2	2	3	3	2	3	3	2	3	2	2	2	2	1	2	2	2	3	2	2	2	2	2	2	3	2	2	2	2	3	3	3
Ra01	14982204	0	0	0	0	0	0	0	0	0	0	0	0	0	0	0	0	0	0	0	0	0	0	0	0	0	0	0	0	0	0	0	0	0	0	0	0	0	0	0	0	0	0	0	0	0	0	0	0
Ra01	14982237	0	1	1	0	1	1	0	0	1	0	1	1	1	0	1	0	1	1	1	1	0	0	0	0	1	1	1	1	1	0	1	0	1	0	0	0	0	1	0	1	0	1	0	0	0	0	1	1
Ra01	14982254	2	2	3	3	2	1	3	2	3	4	2	1	2	3	2	3	2	2	2	3	4	3	3	2	2	2	1	2	2	3	1	2	2	3	2	3	2	2	3	2	2	3	3	3	2	3	2	2
Ra01	14982852	0	0	0	0	0	0	0	0	0	0	0	0	0	0	0	0	0	0	0	0	0	0	0	0	0	0	0	0	0	0	0	0	0	0	0	0	0	0	0	0	0	0	0	0	0	0	0	0
Ra01	14982884	0	0	0	0	0	0	0	0	0	0	0	0	0	0	0	0	0	0	0	0	0	0	0	0	0	0	0	0	0	0	0	0	0	0	0	0	0	0	0	0	0	0	0	0	0	0	0	0
Ra01	14982887	0	0	0	0	0	0	0	0	0	0	0	0	0	0	0	0	0	0	0	0	0	0	0	0	0	0	0	0	0	0	0	0	0	0	0	0	0	0	0	0	0	0	0	0	0	0	0	0
Ra01	14984149	0	1	0	1	1	1	1	1	0	0	0	1	1	0	0	1	0	0	1	0	0	0	0	1	0	0	1	0	1	0	1	1	0	1	1	0	1	0	1	0	1	0	0	0	1	1	1	0
Ra01	14984422	1	1	2	1	1	0	2	1	2	2	0	0	2	1	1	1	0	0	1	1	1	2	2	0	2	0	0	0	0	0	0	1	1	1	1	1	0	1	1	1	2	0	1	1	0	1	1	2
Ra01	14984428	0	1	0	1	1	1	1	1	0	0	0	1	1	0	0	1	0	0	1	0	0	0	0	1	0	0	1	0	1	0	1	1	0	1	1	0	1	0	1	0	1	0	0	0	1	1	1	0
Ra01	14984560	0	0	0	0	0	0	0	0	0	0	0	0	0	0	0	0	0	0	0	0	0	0	0	0	0	0	0	0	0	0	0	0	0	0	0	0	0	0	0	0	0	0	0	0	0	0	0	0
Ra01	14984568	0	0	0	0	0	0	0	0	0	0	0	0	0	0	0	0	0	0	0	0	0	0	0	0	0	0	0	0	0	0	0	0	0	0	0	0	0	0	0	0	0	0	0	0	0	0	0	0
Ra01	14984593	0	0	0	0	0	0	0	0	0	0	0	0	0	0	0	0	0	0	0	0	0	0	0	0	0	0	0	0	0	0	0	0	0	0	0	0	0	0	0	0	0	0	0	0	0	0	0	0
Ra01	14984613	1	1	2	1	1	0	3	1	2	2	0	0	2	1	1	1	0	0	1	1	1	2	2	0	2	0	0	0	0	0	0	1	1	2	1	1	0	1	1	1	3	0	1	1	0	1	2	2
Ra01	15000245	0	1	0	1	1	1	1	1	0	0	0	1	1	0	0	1	0	0	1	0	0	0	0	1	0	0	1	0	1	0	1	1	0	1	1	0	1	0	1	0	1	0	0	0	1	1	1	0
Ra01	15000250	1	2	2	2	1	1	3	2	2	2	0	1	3	1	1	2	0	1	2	1	1	2	2	1	2	0	1	0	1	0	1	2	1	2	2	1	1	1	2	1	3	0	1	1	1	2	2	2
Ra01	15047014	2	3	3	3	3	2	3	2	3	3	2	2	3	2	3	3	2	2	3	3	2	2	3	2	3	2	2	2	2	1	2	2	2	3	2	2	2	2	2	2	3	3	2	2	2	2	3	3
Ra01	15047019	1	1	1	1	1	0	1	1	2	2	0	0	2	1	1	1	0	0	1	1	1	2	2	0	2	0	0	0	0	0	0	1	1	1	1	1	0	1	1	1	2	0	1	1	0	1	1	1
Ra01	15047028	0	0	0	0	0	0	0	0	0	0	0	0	0	0	0	0	0	0	0	0	0	0	0	0	0	0	0	0	0	0	0	0	0	0	0	0	0	0	0	0	0	0	0	0	0	0	0	0
Ra01	15062463	0	0	0	0	0	0	0	0	0	0	0	0	0	0	0	0	0	0	0	0	0	0	0	0	0	0	0	0	0	0	0	0	0	0	0	0	0	0	0	0	0	0	0	0	0	0	0	0
Ra01	15062464	0	0	0	0	0	0	0	0	0	0	0	0	0	0	0	0	0	0	0	0	0	0	0	0	0	0	0	0	0	0	0	0	0	0	0	0	0	0	0	0	0	0	0	0	0	0	0	0
Ra01	15089475	3	2	3	3	3	2	4	2	3	3	1	2	3	2	2	3	1	1	2	2	3	2	2	2	2	1	2	1	3	1	2	3	2	3	3	2	2	2	4	2	3	2	2	2	2	3	3	3
Ra01	15089481	0	1	0	1	1	1	1	1	0	0	0	1	1	0	0	1	0	0	1	0	0	0	0	1	0	0	1	0	1	0	1	1	0	1	1	0	1	0	1	0	1	0	0	0	1	1	1	0
Ra01	15095772	3	2	3	3	3	2	4	2	3	3	1	2	3	2	2	3	1	1	2	2	3	2	2	2	2	1	2	1	3	1	2	3	2	3	3	2	2	2	4	2	3	2	2	2	2	3	3	3
Ra01	15118860	0	0	0	0	0	0	0	0	0	0	0	0	0	0	0	0	0	0	0	0	0	0	0	0	0	0	0	0	0	0	0	0	0	0	0	0	0	0	0	0	0	0	0	0	0	0	0	0
Ra01	15118861	0	0	0	0	0	0	0	0	0	0	0	0	0	0	0	0	0	0	0	0	0	0	0	0	0	0	0	0	0	0	0	0	0	0	0	0	0	0	0	0	0	0	0	0	0	0	0	0
Ra01	15120958	3	2	3	3	2	1	3	2	3	4	2	1	2	3	2	3	2	2	1	3	4	3	3	2	2	2	1	2	2	3	1	2	2	3	2	3	2	2	3	2	2	3	3	3	2	3	2	3
Ra01	15164349	1	1	2	1	1	0	2	1	2	2	0	0	2	1	1	1	0	0	1	1	1	2	2	0	2	0	0	0	0	0	0	1	1	1	1	1	0	2	1	1	2	0	1	1	0	1	1	2
Ra01	15164383	0	0	0	0	0	0	0	0	0	0	0	0	0	0	0	0	0	0	0	0	0	0	0	0	0	0	0	0	0	0	0	0	0	0	0	0	0	0	0	0	0	0	0	0	0	0	0	0
Ra01	15196327	1	1	0	1	1	1	0	2	0	1	2	1	0	2	1	1	2	2	1	1	1	2	2	2	1	2	1	2	0	2	1	1	1	1	1	2	2	0	0	1	1	1	2	2	2	1	0	0
Ra01	15196341	1	0	0	0	1	1	0	1	0	0	1	1	0	1	1	0	1	1	1	0	0	1	1	1	1	1	1	1	0	1	1	1	1	0	1	1	1	0	0	1	1	0	1	1	1	0	0	0
Ra01	15196356	0	0	0	0	0	0	0	0	0	0	0	0	0	0	0	0	0	0	0	0	0	0	0	0	0	0	0	0	0	0	0	0	0	0	0	0	0	0	0	0	0	0	0	0	0	0	0	0
Ra01	15196378	0	0	0	0	0	0	0	0	0	0	0	0	0	0	0	0	0	0	0	0	0	0	0	0	0	0	0	0	0	0	0	0	0	0	0	0	0	0	0	0	0	0	0	0	0	0	0	0
Ra01	15196839	4	4	4	4	4	4	4	4	4	4	4	4	4	4	4	4	4	4	4	4	4	4	4	4	4	4	4	4	4	4	4	4	4	4	4	4	4	4	4	4	4	4	4	4	4	4	4	4
Ra01	15196845	0	0	0	0	0	0	0	0	0	0	0	0	0	0	0	0	0	0	0	0	0	0	0	0	0	0	0	0	0	0	0	0	0	0	0	0	0	0	0	0	0	0	0	0	0	0	0	0
Ra01	15199545	2	2	1	3	3	2	2	2	1	2	2	2	1	2	1	3	2	2	1	2	3	1	1	3	0	2	2	2	3	3	2	2	1	3	2	2	3	2	3	1	1	3	2	2	3	3	2	1
Ra01	15238010	0	0	0	0	0	0	0	0	0	0	0	0	0	0	0	0	0	0	0	0	0	0	0	0	0	0	0	0	0	0	0	0	0	0	0	0	0	0	0	0	0	0	0	0	0	0	0	0
Ra01	15327771	0	0	0	0	0	0	0	0	0	0	0	0	0	0	0	0	0	0	0	0	0	0	0	0	0	0	0	0	0	0	0	0	0	0	0	0	0	0	0	0	0	0	0	0	0	0	0	0
Ra01	15327781	3	1	1	2	2	2	1	1	1	2	3	2	0	3	2	2	3	3	1	2	3	2	2	2	1	3	2	3	2	4	2	2	2	2	2	3	3	1	2	2	1	3	3	3	3	2	1	1
Ra01	15328758	0	1	0	1	1	1	1	1	0	0	0	1	1	0	0	1	0	0	1	0	0	0	0	1	0	0	1	0	1	0	1	1	0	1	1	0	1	0	1	0	1	0	0	0	1	1	1	0
Ra01	15328761	3	1	1	2	2	2	1	2	1	1	3	2	0	3	2	2	2	3	1	2	3	2	2	3	1	3	2	3	2	4	2	2	2	2	2	3	3	1	2	2	1	3	3	3	3	2	1	1
Ra01	15328904	0	0	0	0	0	0	0	0	0	0	0	0	0	0	0	0	0	0	0	0	0	0	0	0	0	0	0	0	0	0	0	0	0	0	0	0	0	0	0	0	0	0	0	0	0	0	0	0
Ra01	15328953	1	1	1	2	2	1	1	2	1	2	3	2	0	3	2	2	3	3	1	2	3	2	2	3	1	3	2	2	2	4	2	2	2	2	2	3	3	1	2	2	1	3	3	3	3	2	1	1
Ra01	15328984	0	0	0	0	0	0	0	0	0	0	0	0	0	0	0	0	0	0	0	0	0	0	0	0	0	0	0	0	0	0	0	0	0	0	0	0	0	0	0	0	0	0	0	0	0	0	0	0
Ra01	15328992	0	0	0	0	0	0	0	0	0	0	0	0	0	0	0	0	0	0	0	0	0	0	0	0	0	0	0	0	0	0	0	0	0	0	0	0	0	0	0	0	0	0	0	0	0	0	0	0
Ra01	15329001	0	0	0	0	0	0	0	0	0	0	0	0	0	0	0	0	0	0	0	0	0	0	0	0	0	0	0	0	0	0	0	0	0	0	0	0	0	0	0	0	0	0	0	0	0	0	0	0
Ra01	15358096	0	0	0	0	0	0	0	0	0	0	0	0	0	0	0	0	0	0	0	0	0	0	0	0	0	0	0	0	0	0	0	0	0	0	0	0	0	0	0	0	0	0	0	0	0	0	0	0
Ra01	15358139	0	2	0	2	2	1	1	2	0	1	1	1	1	1	0	2	1	1	1	1	1	1	1	2	0	1	1	1	1	2	1	1	0	2	1	1	2	0	1	0	1	1	1	1	2	2	1	0
Ra01	15390216	0	1	0	1	1	1	1	1	0	0	0	1	1	0	0	1	0	0	1	0	0	0	0	1	0	0	1	0	0	0	1	1	0	1	1	0	1	0	1	0	1	0	0	0	1	1	1	0
Ra01	15435982	0	0	0	0	0	0	0	0	0	0	0	0	0	0	0	0	0	0	0	0	0	0	0	0	0	0	0	0	0	0	0	0	0	0	0	0	0	0	0	0	0	0	0	0	0	0	0	0
Ra01	15435997	0	0	0	0	0	0	0	0	0	0	0	0	0	0	0	0	0	0	0	0	0	0	0	0	0	0	0	0	0	0	0	0	0	0	0	0	0	0	0	0	0	0	0	0	0	0	0	0
Ra01	15435999	0	0	0	0	0	0	0	0	0	0	0	0	0	0	0	0	0	0	0	0	0	0	0	0	0	0	0	0	0	0	0	0	0	0	0	0	0	0	0	0	0	0	0	0	0	0	0	0
Ra01	15436021	0	0	0	0	0	0	0	0	0	0	0	0	0	0	0	0	0	0	0	0	0	0	0	0	0	0	0	0	0	0	0	0	0	0	0	0	0	0	0	0	0	0	0	0	0	0	0	0
Ra01	15436028	2	2	2	3	3	3	1	1	2	2	3	3	1	2	2	3	3	3	1	3	3	1	1	2	1	3	2	3	4	2	1	1	2	2	1	2	3	2	2	2	0	4	2	2	3	3	3	2
Ra01	15436039	0	0	0	0	0	0	0	0	0	0	0	0	0	0	0	0	0	0	0	0	0	0	0	0	0	0	0	0	0	0	0	0	0	0	0	0	0	0	0	0	0	0	0	0	0	0	0	0
Ra01	15443182	0	0	0	0	0	0	0	0	0	0	0	0	0	0	0	0	0	0	0	0	0	0	0	0	0	0	0	0	0	0	0	0	0	0	0	0	0	0	0	0	0	0	0	0	0	0	0	0
Ra01	15443196	0	0	0	0	0	0	0	0	0	0	0	0	0	0	0	0	0	0	0	0	0	0	0	0	0	0	0	0	0	0	0	0	0	0	0	0	0	0	0	0	0	0	0	0	0	0	0	0
Ra01	15870859	3	2	3	3	2	1	3	2	3	4	2	1	2	3	2	3	2	2	1	3	4	3	3	2	2	2	1	2	3	3	1	2	2	3	2	3	2	3	3	2	2	3	3	3	2	3	2	3
Ra01	15870865	0	1	0	1	1	1	1	1	0	0	0	1	1	0	0	1	0	0	1	0	0	0	0	1	0	0	1	0	0	0	1	1	0	1	1	0	1	0	1	0	1	0	0	0	1	1	1	0
Ra01	15915287	4	3	4	3	3	4	4	3	4	3	3	4	4	3	4	3	3	3	4	3	3	3	3	3	4	3	4	3	3	3	4	4	4	3	4	3	3	4	4	4	4	3	3	3	3	3	4	4
Ra01	15939573	0	0	0	0	0	0	0	0	0	0	0	0	0	0	0	0	0	0	0	0	0	0	0	0	0	0	0	0	0	0	0	0	0	0	0	0	0	0	0	0	0	0	0	0	0	0	0	0
Ra01	16314007	1	2	1	2	2	0	1	1	1	3	1	0	1	2	1	2	1	1	1	2	2	2	3	1	1	1	0	1	1	1	0	1	1	2	1	2	1	2	1	1	1	1	2	2	1	1	1	2
Ra01	16377160	0	0	0	0	0	0	1	0	0	0	0	0	0	0	0	0	0	0	0	0	0	0	0	0	0	0	0	0	0	0	0	0	0	0	0	0	0	0	0	0	0	0	0	0	0	0	0	0
Ra01	16377191	0	0	0	0	0	0	0	0	0	0	0	0	0	0	0	0	0	0	0	0	0	0	0	0	0	0	0	0	0	0	0	0	0	0	0	0	0	0	0	0	0	0	0	0	0	0	0	0
Ra01	16377200	1	1	2	1	1	0	2	1	2	2	0	0	2	1	1	1	0	0	1	1	0	2	2	0	2	0	0	0	0	0	0	1	1	1	1	1	0	2	1	1	2	0	1	1	0	1	1	2
Ra01	16377209	0	1	0	1	1	1	1	1	0	0	0	1	1	0	0	1	0	0	1	0	0	0	0	1	0	0	1	0	0	0	1	1	0	1	1	0	1	0	1	0	1	0	0	0	1	1	1	0
Ra01	16377218	2	1	1	2	2	1	1	1	1	2	2	1	0	2	1	2	2	2	0	2	0	1	1	2	0	2	1	2	3	3	1	1	1	2	1	2	2	1	2	1	0	3	2	2	2	2	1	1
Ra01	16385386	2	1	2	1	2	2	1	1	1	1	2	2	1	1	2	1	2	2	1	3	2	1	1	1	1	3	2	3	3	2	2	1	2	2	1	1	2	2	2	2	0	4	1	2	2	2	2	2
Ra01	16390807	1	1	2	1	1	0	2	1	2	2	0	0	2	1	1	1	0	0	1	1	1	2	2	0	2	0	0	0	0	0	0	1	1	1	1	1	0	2	1	1	2	0	1	1	0	1	1	2
Ra01	16390822	1	2	2	1	1	1	3	2	2	2	0	1	3	1	1	2	0	0	2	1	1	2	2	1	2	0	1	0	0	0	1	2	1	2	2	1	1	2	2	1	3	0	1	1	0	2	2	2
Ra01	16390842	0	0	0	0	0	0	0	0	0	0	0	0	0	0	0	0	0	0	0	0	0	0	0	0	0	0	0	0	0	0	0	0	0	0	0	0	0	0	0	0	0	0	0	0	0	0	0	0
Ra01	16417393	0	0	0	0	0	0	0	0	0	0	0	0	0	0	0	0	0	0	0	0	0	0	0	0	0	0	0	0	0	0	0	0	0	0	0	0	0	0	0	0	0	0	0	0	0	0	0	0
Ra01	16417407	0	1	0	1	1	1	1	1	0	0	0	1	1	0	0	1	0	0	1	0	0	0	0	1	0	0	1	0	0	0	1	1	0	1	1	0	1	0	1	0	1	0	0	0	1	1	1	0
Ra01	16417458	1	2	3	1	1	1	2	1	3	1	1	1	3	1	1	1	1	1	2	1	1	2	1	1	2	1	1	1	1	0	1	1	1	1	1	1	1	2	1	1	2	1	1	1	1	1	2	2
Ra01	16417728	0	0	0	0	0	0	0	0	0	0	0	0	0	0	0	0	0	0	0	0	0	0	0	0	0	0	0	0	0	0	0	0	0	0	0	0	0	0	0	0	0	0	0	0	0	0	0	0
Ra01	16417745	3	3	4	3	3	3	4	2	4	3	2	3	4	2	3	3	2	2	3	3	3	2	2	2	3	2	3	2	3	1	3	3	3	3	3	1	2	4	4	3	3	3	2	2	2	3	4	4
Ra01	16417748	1	3	3	2	2	2	3	2	3	2	1	2	4	1	2	2	1	1	3	2	1	2	2	1	3	1	2	1	1	0	2	2	2	2	2	1	1	3	2	2	3	1	1	1	1	2	3	3
Ra01	16475217	0	0	0	0	0	0	0	0	0	0	0	0	0	0	0	0	0	0	0	0	0	0	0	0	0	0	0	0	0	0	0	0	0	0	0	0	0	0	0	0	0	0	0	0	0	0	0	0
Ra01	16475238	0	0	0	0	0	0	0	0	0	0	0	0	0	0	0	0	0	0	0	0	0	0	0	0	0	0	0	0	0	0	0	0	0	0	0	0	0	0	0	0	0	0	0	0	0	0	0	0
Ra01	16475273	2	1	1	2	2	1	1	1	1	2	2	1	0	2	1	2	2	2	0	2	3	1	1	2	0	2	1	2	3	3	1	1	1	2	1	2	2	1	2	1	0	3	2	2	2	3	1	1
Ra01	16475312	2	3	3	3	2	2	3	2	3	3	2	2	3	2	2	3	2	2	2	3	3	2	2	2	2	2	2	2	3	2	2	2	2	3	2	2	2	3	3	2	2	3	2	2	2	2	3	3
Ra01	16475325	1	1	2	1	1	0	2	1	2	2	0	0	2	1	1	1	0	1	1	1	1	1	2	0	2	0	0	0	0	0	0	1	1	1	1	1	0	2	1	1	1	1	1	1	0	1	1	2
Ra01	16475341	1	2	3	1	1	1	2	1	3	2	1	1	3	1	1	1	1	1	2	2	1	1	2	1	3	1	1	1	1	0	1	1	2	1	1	1	0	3	1	1	1	1	1	1	0	1	2	3
Ra01	16492019	1	1	2	1	1	0	2	1	2	2	0	0	2	1	1	1	0	0	1	1	1	1	2	0	2	0	0	0	0	0	0	1	1	1	1	1	0	2	1	1	2	0	1	1	0	1	1	2
Ra01	16492020	2	0	1	1	1	1	1	0	1	1	1	1	0	1	1	1	1	1	0	1	2	0	0	1	0	1	1	1	2	1	1	1	1	1	1	1	1	1	2	1	0	2	1	1	1	1	1	1
Ra01	16492030	0	1	0	1	1	1	1	1	0	0	0	1	1	0	0	1	0	0	1	0	0	0	0	1	0	0	1	0	0	0	1	1	0	1	1	0	1	0	1	0	1	0	0	0	1	1	1	0
Ra01	16492032	0	1	0	1	1	0	0	1	0	1	1	0	0	1	0	1	1	1	0	1	1	1	1	1	0	1	0	1	0	1	0	0	0	1	0	1	1	0	0	0	0	1	1	1	1	1	0	0
Ra01	16492086	0	0	0	0	0	0	0	0	0	0	0	0	0	0	0	0	0	0	0	0	0	0	0	0	0	0	0	0	0	0	0	0	0	0	0	0	0	0	0	0	0	0	0	0	0	0	0	0
Ra01	16492100	0	0	0	0	0	0	0	0	0	0	0	0	0	0	0	0	0	0	0	0	0	0	0	0	0	0	0	0	0	0	0	0	0	0	0	0	0	0	0	0	0	0	0	0	0	0	0	0
Ra01	16513467	0	1	0	2	1	1	1	1	0	0	0	1	2	0	0	1	0	0	1	0	0	0	0	1	0	0	1	0	0	0	1	1	0	1	1	0	1	0	1	0	2	0	0	0	1	1	1	0
Ra01	16517415	2	4	4	4	3	3	4	3	4	4	3	3	4	3	3	4	3	3	3	4	4	3	3	3	3	3	3	3	4	2	3	3	3	4	3	3	3	4	4	3	3	4	3	3	3	4	4	4
Ra01	16517718	0	0	0	0	0	0	0	0	0	0	0	0	0	0	0	0	0	0	0	0	0	0	0	0	0	0	0	0	0	0	0	0	0	0	0	0	0	0	0	0	0	0	0	0	0	0	0	0
Ra01	16517729	0	0	0	0	0	0	0	0	0	0	0	0	0	0	0	0	0	0	0	0	0	0	0	0	0	0	0	0	0	0	0	0	0	0	0	0	0	0	0	0	0	0	0	0	0	0	0	0
Ra01	16526586	0	0	0	0	0	0	0	0	0	0	0	0	0	0	0	0	0	0	0	0	0	0	0	0	0	0	0	0	0	0	0	0	0	0	0	0	0	0	0	0	0	0	0	0	0	0	0	0
Ra01	16526593	0	0	0	0	0	0	0	0	0	0	0	0	0	0	0	0	0	0	0	0	0	0	0	0	0	0	0	0	0	0	0	0	0	0	0	0	0	0	0	0	0	0	0	0	0	0	0	0
Ra01	16526602	0	0	0	0	0	0	0	0	0	0	0	0	0	0	0	0	0	0	0	0	0	0	0	0	0	0	0	0	0	0	0	0	0	0	0	0	0	0	0	0	0	0	0	0	0	0	0	0
Ra01	16526623	0	0	0	0	0	0	0	0	0	0	0	0	0	0	0	0	0	0	0	0	0	0	0	0	0	0	0	0	0	0	0	0	0	0	0	0	0	0	0	0	0	0	0	0	0	0	0	0
Ra01	16526626	0	0	0	0	0	0	0	0	0	0	0	0	0	0	0	0	0	0	0	0	0	0	0	0	0	0	0	0	0	0	0	0	0	0	0	0	0	0	0	0	0	0	0	0	0	0	0	0
Ra01	16815900	0	1	0	1	1	1	1	1	0	0	0	1	1	0	0	1	0	0	1	0	0	0	0	1	0	0	1	0	0	0	1	1	0	1	1	0	1	0	1	0	1	0	0	0	1	1	1	0
Ra01	16815901	4	4	4	4	4	4	4	4	4	4	4	4	4	4	4	4	4	4	4	4	4	4	4	4	4	4	4	4	4	4	4	4	4	4	4	4	4	4	4	4	4	4	4	4	4	4	4	4
Ra01	16815957	0	0	0	0	0	0	0	0	0	0	0	0	0	0	0	0	0	0	0	0	0	0	0	0	0	0	0	0	0	0	0	0	0	0	0	0	0	0	0	0	0	0	0	0	0	0	0	0
Ra01	16874556	0	1	1	0	1	1	0	0	1	0	1	1	1	0	1	0	1	1	1	1	0	0	0	0	1	1	1	1	1	0	1	0	1	0	0	0	0	1	0	1	0	1	0	0	0	0	1	1
Ra01	16884020	1	1	2	1	1	0	2	1	2	2	0	0	2	1	1	1	0	1	1	1	1	2	2	0	2	0	0	0	0	0	0	1	1	1	1	1	0	2	1	1	2	0	1	1	0	1	1	2
Ra01	16965828	0	3	2	1	1	2	2	1	1	1	1	1	4	1	2	1	1	1	2	1	1	1	2	1	2	1	1	1	1	0	2	2	2	1	2	1	1	2	2	2	2	1	1	1	1	1	2	2
Ra01	16965844	0	0	0	0	0	0	0	0	0	0	0	0	0	0	0	0	0	0	0	0	0	0	0	0	0	0	0	0	0	0	0	0	0	0	0	0	0	0	0	0	0	0	0	0	0	0	0	0
Ra01	17272049	3	1	3	2	2	2	2	1	3	2	2	2	1	1	3	2	2	2	2	3	2	1	1	1	2	2	2	2	3	1	2	1	2	2	1	1	1	3	2	2	1	3	1	1	1	2	3	3
Ra01	17363409	2	2	2	2	2	3	2	1	1	1	2	3	2	1	2	2	2	2	2	2	2	0	0	2	1	2	3	1	3	1	3	2	2	2	2	1	2	2	2	2	1	3	1	1	2	2	3	2
Ra01	17377179	1	1	2	1	1	0	2	1	2	2	0	0	2	1	2	1	0	0	1	1	1	2	2	0	2	0	0	0	0	0	0	1	1	1	1	1	0	2	1	1	1	0	1	1	0	1	1	3
Ra01	17386773	3	3	4	3	3	3	4	2	4	3	2	3	4	2	4	3	2	2	3	3	3	2	2	2	3	2	3	2	3	1	3	3	3	3	3	2	2	4	4	3	2	3	2	2	2	3	4	4
Ra01	17386776	0	0	0	0	0	0	0	0	0	0	0	0	0	0	0	0	0	0	0	0	0	0	0	0	0	0	0	0	0	0	0	0	0	0	0	0	0	0	0	0	0	0	0	0	0	0	0	0
Ra01	17386777	2	1	2	1	1	2	1	0	1	1	2	2	1	1	2	1	2	2	1	2	2	0	0	1	1	2	2	2	3	1	2	1	2	1	1	1	1	2	2	2	0	3	1	1	1	1	2	2
Ra01	17386779	0	0	0	0	0	0	0	0	0	0	0	0	0	0	0	0	0	0	0	0	0	0	0	0	0	0	0	0	0	0	0	0	0	0	0	0	0	0	0	0	0	0	0	0	0	0	0	0
Ra01	17386804	0	0	0	0	0	0	0	0	0	0	0	0	0	0	0	0	0	0	0	0	0	0	0	0	0	0	0	0	0	0	0	0	0	0	0	0	0	0	0	0	0	0	0	0	0	0	0	0
Ra01	17391018	3	4	4	4	3	3	4	3	4	4	3	3	4	3	4	4	3	3	3	4	4	3	3	3	3	3	3	3	4	2	3	3	3	4	3	3	3	4	4	3	3	4	3	3	3	4	4	4
Ra01	17571837	0	0	0	0	0	0	0	0	0	0	0	0	0	0	0	0	0	0	0	0	0	0	0	0	0	0	0	0	0	0	0	0	0	0	0	0	0	0	0	0	0	0	0	0	0	0	0	0
Ra01	17571870	0	1	0	1	1	1	1	1	0	0	0	1	1	0	0	1	0	0	1	0	0	0	0	1	0	0	1	0	0	0	1	1	0	0	1	0	1	0	1	0	1	0	0	0	1	1	1	0
Ra01	17571894	0	0	0	0	0	0	0	0	0	0	0	0	0	0	0	0	0	0	0	0	0	0	0	0	0	0	0	0	0	0	0	0	0	0	0	0	0	0	0	0	0	0	0	0	0	0	0	0
Ra01	17571896	0	1	0	1	1	1	1	1	0	0	0	1	1	0	0	1	0	0	1	0	0	0	0	1	0	0	1	0	0	0	1	1	0	0	1	0	1	0	1	0	1	0	0	0	1	1	1	0
Ra01	17571922	0	0	0	0	0	0	0	0	0	0	0	0	0	0	0	0	0	0	0	0	0	0	0	0	0	0	0	0	0	0	0	0	0	0	0	0	0	0	0	0	0	0	0	0	0	0	0	0
Ra01	17572061	0	1	0	1	1	1	1	1	0	0	0	1	1	0	0	1	0	0	1	0	0	0	0	1	0	0	1	0	0	0	1	1	0	1	1	0	1	0	1	0	1	0	0	0	1	2	1	0
Ra01	17572064	0	0	0	0	0	0	0	0	0	0	0	0	0	0	0	0	0	0	0	0	0	0	0	0	0	0	0	0	0	0	0	0	0	0	0	0	0	0	0	0	0	0	0	0	0	0	0	0
Ra01	17572083	0	0	0	0	0	0	0	0	0	0	0	0	0	0	0	0	0	0	0	0	0	0	0	0	0	0	0	0	0	0	0	0	0	0	0	0	0	0	0	0	0	0	0	0	0	0	0	0
Ra01	17572087	0	0	0	0	0	0	0	0	0	0	0	0	0	0	0	0	0	0	0	0	0	0	0	0	0	0	0	0	0	0	0	0	0	0	0	0	0	0	0	0	0	0	0	0	0	0	0	0
Ra01	17572709	0	0	0	0	0	0	0	0	0	0	0	0	0	0	0	0	0	0	0	0	0	0	0	0	0	0	0	0	0	0	0	0	0	0	0	0	0	0	0	0	0	0	0	0	0	0	0	0
Ra01	17572908	0	0	0	0	0	0	0	0	0	0	0	0	0	0	0	0	0	0	0	0	1	0	0	0	0	0	0	0	0	0	0	0	0	0	0	0	0	0	0	0	0	0	0	0	0	0	0	0
Ra01	17572962	0	1	0	1	1	1	1	1	0	0	0	1	1	0	0	1	0	0	1	0	0	0	0	1	0	0	1	0	0	0	1	1	0	1	1	0	1	0	1	0	1	0	0	0	1	1	1	0
Ra01	17572965	3	4	4	4	3	3	4	3	4	4	3	3	4	3	4	4	3	3	3	4	4	3	3	3	3	3	3	3	4	2	3	3	3	4	3	3	3	4	4	3	3	4	3	3	3	4	4	4
Ra01	17581179	0	0	0	0	0	0	0	0	0	0	0	0	0	0	0	0	0	0	0	0	0	0	0	0	0	0	0	0	0	0	0	0	0	0	0	0	0	0	0	0	0	0	0	0	0	0	0	0
Ra01	17581231	0	0	0	0	0	0	0	0	0	0	0	0	0	0	0	0	0	0	0	0	0	0	0	0	0	0	0	0	0	0	0	0	0	0	0	0	0	0	0	0	0	0	0	0	0	0	0	0
Ra01	17581234	2	2	2	3	2	2	1	1	2	2	3	2	1	1	2	2	3	3	1	3	3	1	1	2	1	3	2	3	4	3	2	1	2	2	1	2	2	2	2	2	1	4	2	2	2	2	2	2
Ra01	17581257	0	0	0	0	0	0	0	0	0	0	0	0	0	0	0	0	0	0	0	0	0	0	0	0	0	0	0	0	0	0	0	0	0	0	0	0	0	0	0	0	0	0	0	0	0	0	0	0
Ra01	17587155	1	1	2	1	1	0	2	1	2	2	0	0	2	1	2	1	0	0	1	1	1	2	2	0	2	0	0	0	0	0	0	1	1	1	1	1	0	2	1	1	1	0	1	1	0	2	1	2
Ra01	17611783	0	0	0	0	0	0	0	0	0	0	0	0	0	0	0	0	0	0	0	0	0	0	0	0	0	0	0	0	0	0	0	0	0	0	0	0	0	0	0	0	0	0	0	0	0	0	0	0
Ra01	17611813	1	3	2	3	2	2	1	1	1	2	2	2	1	1	1	3	3	2	2	3	3	1	1	3	1	3	3	2	4	3	2	2	2	3	2	2	3	2	3	2	2	4	2	2	3	3	3	2
Ra01	17873543	0	1	0	1	1	1	1	1	0	0	0	1	1	0	0	1	0	0	1	0	0	0	0	1	0	0	1	0	0	0	1	1	0	1	1	0	1	0	1	0	1	0	0	0	1	1	1	0
Ra01	18010917	2	3	2	3	3	3	2	2	3	2	3	3	2	2	2	3	3	3	2	3	3	1	2	3	1	3	3	3	4	3	3	1	2	3	1	2	3	2	3	2	2	4	2	2	3	3	3	2
Ra01	18019360	0	0	0	0	0	0	0	0	0	0	0	0	0	0	0	0	0	0	0	0	0	0	0	0	0	0	0	0	0	0	0	0	0	0	0	0	0	0	0	0	0	0	0	0	0	0	0	0
Ra01	18019999	0	0	0	0	0	0	0	0	0	0	0	0	0	0	0	0	0	0	0	0	0	0	0	0	0	0	0	0	0	0	0	0	0	0	0	0	0	0	0	0	0	0	0	0	0	0	0	0
Ra01	18020056	0	1	0	1	1	1	1	1	0	0	0	1	1	0	0	1	0	0	1	0	0	0	0	1	0	0	1	0	0	0	1	1	0	1	1	0	1	0	1	0	1	0	0	0	1	1	1	0
Ra01	18020068	0	1	0	1	1	1	1	1	0	0	0	1	1	0	0	1	0	0	1	0	0	0	0	1	0	0	1	0	0	0	1	1	0	1	1	0	1	0	1	0	1	0	0	0	1	1	1	0
Ra01	18022353	3	4	4	4	3	3	4	3	4	4	3	3	4	3	4	4	3	3	3	4	4	3	2	3	3	3	3	3	4	3	3	3	3	4	3	3	3	4	4	3	3	4	3	3	3	4	4	4
Ra01	18022506	0	1	0	1	1	1	1	1	0	0	0	1	1	0	0	1	0	0	1	0	0	0	0	1	0	0	1	0	0	0	1	1	0	1	1	0	1	0	1	0	1	0	0	0	1	1	1	0
Ra01	18022507	0	0	0	0	0	0	0	0	0	0	0	0	0	0	0	0	0	0	0	0	0	0	0	0	0	0	0	0	0	0	0	0	0	0	0	0	0	0	0	0	0	0	0	0	0	0	0	0
Ra01	18022510	2	2	2	2	2	2	1	1	2	2	3	2	1	2	2	2	3	3	1	3	3	1	1	2	1	3	2	3	4	3	2	1	2	2	1	2	2	2	2	2	1	4	2	2	2	2	2	2
Ra01	18187580	1	1	2	1	1	0	2	1	2	2	0	0	2	1	2	1	0	0	1	1	1	2	2	0	2	0	0	0	0	0	0	1	1	1	1	1	0	2	1	1	1	0	1	1	0	1	1	2
Ra01	18328441	0	0	0	0	0	0	0	0	0	0	0	0	0	0	0	0	0	0	0	0	0	0	0	0	0	0	0	0	0	0	0	0	0	0	0	0	0	0	0	0	0	0	0	0	0	0	0	0
Ra01	18380198	0	1	0	1	1	1	2	1	0	0	0	1	2	0	0	1	0	0	1	0	0	0	0	1	0	0	1	0	0	0	1	1	0	1	1	0	1	0	1	0	1	0	0	0	1	1	1	0
Ra01	18380245	0	0	0	0	0	0	0	0	0	0	0	0	0	0	0	0	0	0	0	0	0	0	0	0	0	0	0	0	0	0	0	0	0	0	0	0	0	0	0	0	0	0	0	0	0	0	0	0
Ra01	18430610	2	3	3	2	2	2	2	1	3	3	3	2	3	3	3	2	3	3	1	3	4	2	2	2	2	3	2	3	4	3	2	2	3	2	2	3	2	3	3	3	1	4	3	3	2	2	2	3
Ra01	18442749	1	3	4	3	2	1	3	1	4	4	2	1	3	2	4	3	2	2	1	4	4	2	2	1	2	2	1	2	4	1	1	1	2	3	1	2	1	4	3	2	1	4	2	2	1	3	3	4
Ra01	19402188	0	0	0	0	0	0	0	0	0	0	0	0	0	0	0	0	0	0	0	0	0	0	0	0	0	0	0	0	0	0	0	0	0	0	0	0	0	0	0	0	0	0	0	0	0	0	0	0
Ra01	20189819	0	0	0	0	0	0	0	0	0	0	0	0	0	0	0	0	0	0	0	0	0	0	0	0	0	0	0	0	0	0	0	0	0	0	0	0	0	0	0	0	0	0	0	0	0	0	0	0
Ra01	20189859	0	0	0	0	0	0	0	0	0	0	0	0	0	0	0	0	0	0	0	0	0	0	0	0	0	0	0	0	0	0	0	0	0	0	0	0	0	0	0	0	0	0	0	0	0	0	0	0
Ra01	20189867	0	0	0	0	0	0	0	0	0	0	0	0	0	0	0	0	0	0	0	0	0	0	0	0	0	0	0	0	0	0	0	0	0	0	0	0	0	0	0	0	0	0	0	0	0	0	0	0
Ra01	20189872	3	3	3	4	3	3	3	3	3	3	3	3	2	2	3	4	3	3	3	4	3	2	2	3	2	3	3	3	4	3	3	2	2	4	2	2	3	3	3	2	3	4	2	2	3	4	4	3
Ra01	20191677	0	0	0	0	0	0	0	0	0	0	0	0	0	0	0	0	0	0	0	0	0	0	0	0	0	0	0	0	0	0	0	0	0	0	0	0	0	0	0	0	0	0	0	0	0	0	0	0
Ra01	20192707	0	0	0	0	0	0	0	0	0	0	0	0	0	0	0	1	0	0	0	0	0	0	0	0	0	0	0	0	0	0	0	0	0	0	1	0	0	0	0	0	1	0	0	0	0	1	0	0
Ra01	20454935	0	0	0	0	0	0	0	0	0	0	0	0	0	0	0	0	0	0	0	0	0	0	0	0	0	0	0	0	0	0	0	0	0	0	0	0	0	0	0	0	0	0	0	0	0	0	0	0
Ra01	20486839	0	1	0	1	1	1	1	1	0	0	0	1	1	0	0	1	0	0	1	0	0	0	0	1	0	0	1	0	0	0	1	1	0	1	1	0	1	0	1	0	1	0	0	0	1	1	1	0
Ra01	20486868	0	0	0	0	0	0	0	0	0	0	0	0	0	0	0	0	0	0	0	0	0	0	0	0	0	0	0	0	0	0	0	0	0	0	0	0	0	0	0	0	0	0	0	0	0	0	0	0
Ra01	20491046	2	2	2	2	2	2	1	1	2	2	3	2	1	2	2	2	3	2	1	3	2	1	1	2	1	3	2	3	4	2	2	1	2	2	1	2	2	2	1	2	1	4	2	2	2	2	2	2
Ra01	20597009	0	2	1	1	1	1	2	1	1	1	0	1	2	1	1	1	0	0	1	0	1	1	1	1	1	0	1	0	0	0	1	2	1	1	2	1	1	1	2	1	1	0	1	1	1	1	1	1
Ra01	20597015	0	1	1	0	0	0	1	0	1	1	0	0	1	1	1	0	0	0	0	0	1	1	1	0	1	0	0	0	0	0	0	1	1	0	1	1	0	1	1	1	0	0	1	1	0	0	0	1
Ra01	20597354	0	0	0	0	0	0	0	0	0	0	0	0	0	0	0	0	0	0	0	0	0	0	0	0	0	0	0	0	0	0	0	0	0	0	0	0	0	0	0	0	0	0	0	0	0	0	0	0
Ra01	21438225	0	0	0	0	0	0	0	0	0	0	0	0	0	0	0	0	0	0	0	0	0	0	0	0	0	0	0	0	0	0	0	0	0	0	0	0	0	0	0	0	0	0	0	0	0	0	0	0
Ra01	21438236	0	0	0	0	0	0	0	0	0	0	0	0	0	0	0	0	0	0	0	0	0	0	0	0	0	0	0	0	0	0	0	0	0	0	0	0	0	0	0	0	0	0	0	0	0	0	0	0
Ra01	21470159	0	0	0	0	0	0	0	0	0	0	0	0	0	0	0	0	0	0	0	0	0	0	0	0	0	0	0	0	0	0	0	0	0	0	0	0	0	0	0	0	0	0	0	0	0	0	0	0
Ra01	21470184	0	0	0	0	0	0	0	0	0	0	0	0	0	0	0	0	0	0	0	0	0	0	0	0	0	0	0	0	0	0	0	0	0	0	0	0	0	0	0	0	0	0	0	0	0	0	0	0
Ra01	21470197	1	1	2	1	1	1	1	1	2	1	1	1	3	0	2	1	1	2	2	2	1	1	1	0	2	1	1	1	1	0	1	0	1	1	0	0	0	2	1	1	1	1	0	0	0	1	2	2
Ra01	21475282	1	1	1	0	1	1	1	1	2	1	1	1	1	2	1	0	1	1	1	0	1	2	2	1	2	1	1	1	0	1	1	2	2	0	2	2	1	1	1	2	1	0	2	2	1	0	0	1
Ra01	21475294	1	1	2	1	1	1	1	1	1	1	1	1	2	0	2	1	1	2	2	2	1	1	1	0	2	1	1	1	1	0	1	0	1	1	0	0	0	2	1	1	1	1	0	0	0	1	2	2
Ra01	21614356	3	2	3	3	3	2	2	2	3	2	2	2	2	1	2	3	2	2	3	3	2	1	1	1	2	2	2	2	3	1	2	2	2	3	1	1	2	3	3	1	2	3	1	1	2	3	4	2
Ra01	21614812	3	2	3	3	2	2	2	2	3	3	3	2	2	2	3	3	3	3	2	4	3	2	1	2	2	3	2	3	4	2	2	1	2	3	1	2	2	3	2	2	2	4	2	2	2	3	3	3
Ra01	24070759	0	0	0	0	0	0	0	0	0	0	0	0	0	0	0	0	0	0	0	0	0	0	0	0	0	0	0	0	0	0	0	0	0	0	0	0	0	0	0	0	0	0	0	0	0	0	0	0
Ra01	24070788	0	0	0	0	0	0	0	0	0	0	0	0	0	0	0	0	0	0	0	0	0	0	0	0	0	0	0	0	0	0	0	0	0	0	0	0	0	0	0	0	0	0	0	0	0	0	0	0
Ra01	24070805	2	2	1	3	2	2	2	2	2	1	2	1	1	1	2	1	2	1	1	0	2	3	0	1	1	2	2	1	1	2	1	2	2	1	1	3	2	1	1	2	1	1	2	1	0	1	2	1
Ra01	25251548	1	1	1	0	0	1	1	1	1	1	1	1	1	2	1	0	1	1	1	0	1	2	2	1	2	2	1	1	0	1	1	2	2	0	2	2	1	1	1	2	1	0	2	2	1	0	0	1
Ra01	25251552	1	1	2	1	1	1	1	1	2	1	1	1	2	0	2	1	1	2	2	2	1	1	1	0	2	0	1	1	1	0	1	0	1	1	0	0	0	2	1	1	1	2	0	0	0	1	2	2
Ra01	25251561	0	0	0	0	0	0	0	0	0	0	0	0	0	0	0	0	0	0	0	0	0	0	0	0	0	0	0	0	0	0	0	0	0	0	0	0	0	0	0	0	0	0	0	0	0	0	0	0
Ra01	25251567	0	0	0	0	0	0	0	0	0	0	0	0	0	0	0	0	0	0	0	0	0	0	0	0	0	0	0	0	0	0	0	0	0	0	0	0	0	0	0	0	0	0	0	0	0	0	0	0
Ra01	25312304	3	2	3	3	3	3	3	2	3	3	4	2	2	3	3	3	3	3	2	4	3	3	3	2	2	2	2	4	4	3	2	1	3	3	1	3	2	3	2	3	2	4	3	2	2	3	3	3
Ra01	25312319	4	3	4	3	3	3	3	3	4	4	4	3	3	4	4	3	4	4	3	4	4	4	4	3	4	4	3	4	4	4	3	3	4	3	3	4	3	4	3	4	3	4	4	4	3	3	3	4
Ra01	25376744	0	1	0	1	1	1	1	1	0	0	0	1	1	0	0	1	0	0	1	0	0	0	0	1	0	0	1	0	0	0	1	1	0	1	1	0	1	0	1	0	1	0	0	0	1	1	1	0
Ra01	25376783	0	0	0	0	0	0	0	0	0	0	0	0	0	0	0	0	0	0	0	0	0	0	0	0	0	0	0	0	0	0	0	0	0	0	0	0	0	0	0	0	0	0	0	0	0	0	0	0
Ra01	25598638	0	0	0	0	0	0	0	0	0	0	0	0	0	0	0	0	0	0	0	0	0	0	0	0	0	0	0	0	0	0	0	0	0	0	0	0	0	0	0	0	0	0	0	0	0	0	0	0
Ra01	25598641	0	0	0	0	0	0	0	0	0	0	0	0	0	0	0	0	0	0	0	0	0	0	0	0	0	0	0	0	0	0	0	0	0	0	0	0	0	0	0	0	0	0	0	0	0	0	0	0
Ra01	25598665	0	0	0	0	0	0	0	0	0	0	0	0	0	0	0	0	0	0	0	0	0	0	0	0	0	0	0	0	0	0	0	0	0	0	0	0	0	0	0	0	0	0	0	0	0	0	0	0
Ra01	25598666	0	0	0	0	0	0	0	0	0	0	0	0	0	0	0	0	0	0	0	0	0	0	0	0	0	0	0	0	0	0	0	0	0	0	0	0	0	0	0	0	0	0	0	0	0	0	0	0
Ra01	25598668	1	1	2	1	1	1	1	1	2	1	1	1	2	0	2	1	1	2	2	2	1	1	1	0	2	0	1	1	1	0	1	0	1	1	0	0	0	2	1	1	1	2	0	0	0	1	2	2
Ra01	25635104	0	1	0	1	1	1	1	2	0	0	0	1	1	0	0	2	0	0	1	0	0	0	0	1	0	0	1	0	0	0	1	1	0	1	1	0	1	0	1	0	1	0	0	0	1	1	1	0
Ra01	25636208	3	0	1	1	1	1	1	0	1	1	1	1	0	2	1	1	1	0	0	1	1	0	0	1	0	1	1	1	2	1	1	2	2	1	1	2	1	1	1	2	0	1	1	1	1	1	1	1
Ra01	26243438	0	0	0	0	0	0	0	0	0	0	0	0	0	0	0	0	0	0	0	0	0	0	0	0	0	0	0	0	0	0	0	0	0	0	0	0	0	0	0	0	0	0	0	0	0	0	0	0
Ra01	26243465	2	0	1	1	1	1	1	0	1	1	1	1	0	1	1	1	1	0	0	1	1	0	0	1	0	1	1	1	2	2	1	1	1	1	1	1	1	1	1	1	0	1	1	1	1	1	1	1
Ra01	26243472	0	0	0	0	0	0	0	0	0	0	0	0	0	0	0	0	0	0	0	0	0	0	0	0	0	0	0	0	0	0	0	0	0	0	0	0	0	0	0	0	0	0	0	0	0	0	0	0
Ra01	26565088	0	1	0	1	1	1	1	1	0	0	0	1	1	0	0	1	0	0	1	0	0	0	0	1	0	0	1	0	0	0	1	1	0	1	1	0	1	0	1	0	1	0	0	0	1	1	1	0
Ra01	26565105	0	0	0	0	0	0	0	0	0	0	0	0	0	0	0	0	0	0	0	0	0	0	0	0	0	0	0	0	0	0	0	0	0	0	0	0	0	0	0	0	0	0	0	0	0	0	0	0
Ra01	26574016	0	0	0	0	0	0	0	0	0	0	0	0	0	0	0	0	0	0	0	0	0	0	0	0	0	0	0	0	0	0	0	0	0	0	0	0	0	0	0	0	0	0	0	0	0	0	0	0
Ra01	26575014	1	1	1	0	1	1	1	1	1	1	1	1	1	2	1	0	1	1	1	0	1	2	2	1	2	2	1	1	0	2	1	2	2	0	2	2	1	1	1	2	1	0	2	2	1	0	0	1
Ra01	26575814	1	1	1	0	1	1	1	1	1	1	1	1	2	2	1	0	1	1	1	0	1	2	2	1	2	2	1	1	0	2	1	2	2	0	2	2	1	1	1	2	1	0	2	2	1	0	0	1
Ra01	26726082	1	1	1	0	1	1	1	1	1	1	1	1	1	2	1	0	1	1	1	0	1	2	2	1	2	2	1	1	0	1	1	2	2	0	2	2	1	1	1	2	1	0	2	2	1	0	0	1
Ra01	26726090	0	0	0	0	0	0	0	0	0	0	0	0	0	0	0	0	0	0	0	0	0	0	0	0	0	0	0	0	0	0	0	0	0	0	0	0	0	0	0	0	0	0	0	0	0	0	0	0
Ra01	26726104	0	0	0	0	0	0	0	0	0	0	0	0	0	0	0	0	0	0	0	0	0	0	0	0	0	0	0	0	0	0	0	0	0	0	0	0	0	0	0	0	0	0	0	0	0	0	0	0
Ra01	26780768	0	0	0	0	0	0	0	0	0	0	0	0	0	0	0	0	0	0	0	0	0	0	0	0	0	0	0	0	0	0	0	0	0	0	0	0	0	0	0	0	0	0	0	0	0	0	0	0
Ra01	27290522	1	2	1	1	1	2	2	2	1	1	1	2	2	2	1	1	1	2	2	0	1	2	2	2	2	2	2	1	0	1	2	3	2	1	3	2	2	1	2	2	2	0	2	2	2	1	1	1
Ra01	27620663	0	0	0	0	0	0	0	0	0	0	0	0	0	0	0	0	0	0	0	0	0	0	0	0	0	0	0	0	0	0	0	0	0	0	0	0	0	0	0	0	0	0	0	0	0	0	0	0
Ra01	27620707	1	1	2	1	1	1	1	1	2	1	1	1	3	0	2	1	1	1	3	2	1	1	1	0	2	0	1	1	1	0	1	0	1	1	0	0	0	2	1	1	1	2	0	0	0	1	3	2
Ra01	27620719	2	4	3	3	3	3	3	4	3	3	3	3	4	3	3	3	3	4	4	3	3	4	4	3	4	3	3	3	2	3	3	3	3	3	3	3	3	3	3	3	4	3	3	3	3	3	3	3
Ra01	27620720	0	1	0	1	1	0	0	1	0	1	1	0	0	1	0	1	1	1	0	1	1	1	1	1	0	1	0	1	1	1	0	0	0	1	0	1	1	0	0	0	1	1	1	1	1	1	0	0
Ra01	28522682	0	0	0	0	0	0	0	0	0	0	0	0	0	0	0	0	0	0	0	0	0	0	0	0	0	0	0	0	0	0	0	0	0	0	0	0	0	0	0	0	0	0	0	0	0	0	0	0
Ra01	28522741	0	0	0	0	0	0	0	0	0	0	0	0	0	0	0	0	0	0	0	0	0	0	0	0	0	0	0	0	0	0	0	0	0	0	0	0	0	0	0	0	0	0	0	0	0	0	0	0
Ra01	28523361	0	1	0	1	1	1	1	1	0	0	0	1	1	0	0	1	0	0	1	0	0	0	0	1	0	0	1	0	0	0	1	1	0	1	1	0	1	0	1	0	1	0	0	0	1	1	1	0
Ra01	28523374	0	0	0	0	0	0	0	0	0	0	0	0	0	0	0	0	0	0	0	0	0	0	0	0	0	0	0	0	0	0	0	0	0	0	0	0	0	0	0	0	0	0	0	0	0	0	0	0
Ra01	28523842	0	1	0	1	1	1	1	1	0	0	0	1	1	0	0	1	0	0	1	0	0	0	0	1	0	0	1	0	0	0	1	1	0	1	1	0	1	0	1	0	1	0	0	0	1	1	1	0
Ra01	29237202	1	1	1	0	1	1	1	1	1	1	1	1	1	2	1	0	1	1	1	0	1	2	2	1	2	2	1	1	0	2	1	2	2	0	2	2	1	1	1	2	1	0	2	2	1	0	0	1
Ra01	29237246	0	0	0	0	0	0	0	0	0	0	0	0	0	0	0	0	0	0	0	0	0	0	0	0	0	0	0	0	0	0	0	0	0	0	0	0	0	0	0	0	0	0	0	0	0	0	0	0
Ra01	29428333	0	1	0	1	1	1	1	1	0	0	0	1	1	0	0	1	0	0	1	0	0	0	0	1	0	0	1	0	0	0	1	1	0	1	1	0	1	0	1	0	1	0	0	0	1	1	1	0
Ra01	29428359	0	0	0	0	0	0	0	0	0	0	0	0	0	0	0	0	0	0	0	0	0	0	0	0	0	0	0	0	0	0	0	0	0	0	0	0	0	0	0	0	0	0	0	0	0	0	0	0
Ra01	29550192	4	3	4	4	4	4	3	4	4	4	4	4	4	4	4	3	4	4	3	4	4	4	4	3	4	4	3	4	4	4	3	4	4	3	3	4	3	4	3	4	3	4	4	4	3	4	4	4
Ra01	29703898	3	3	2	3	3	2	3	3	2	3	3	3	2	4	2	3	3	2	1	2	3	3	3	4	2	4	3	3	3	4	3	4	3	3	4	4	4	2	3	3	2	2	4	4	4	3	1	2
Ra01	29704516	0	0	0	0	0	0	0	0	0	0	0	0	0	0	0	0	0	0	0	0	0	0	0	0	0	0	0	0	0	0	0	0	0	0	0	0	0	0	0	0	0	0	0	0	0	0	0	0
Ra01	29704762	0	0	0	0	0	0	0	0	0	0	0	0	0	0	0	0	0	0	0	0	0	0	0	0	0	0	0	0	0	0	0	0	0	0	0	0	0	0	0	0	0	0	0	0	0	0	0	0
Ra01	29705682	1	1	1	0	1	1	1	1	1	1	1	1	1	2	1	0	1	1	1	0	1	2	2	1	2	2	1	1	0	1	1	2	2	0	2	2	1	1	1	2	1	0	2	2	1	0	0	1
Ra01	29705688	0	1	0	1	1	1	1	1	0	0	0	1	1	0	0	1	0	0	1	0	0	0	0	1	0	0	1	0	0	0	1	1	0	1	1	0	1	0	1	0	1	0	0	0	1	1	1	0
Ra01	29705708	0	0	0	0	0	0	0	0	0	0	0	0	0	0	0	0	0	0	0	0	0	0	0	0	0	0	0	0	0	0	0	0	0	0	0	0	0	0	0	0	0	0	0	0	0	0	0	0
Ra01	29721235	3	3	3	4	3	3	3	3	3	3	3	3	3	2	3	4	3	3	3	4	3	1	1	3	2	1	3	2	4	2	3	2	2	4	2	1	3	3	3	2	3	4	1	1	3	4	4	3
Ra01	29721250	4	4	4	4	4	4	4	4	4	4	4	4	4	4	4	4	4	4	4	4	4	4	4	4	4	4	4	4	4	4	4	4	4	4	4	4	4	4	4	4	4	4	4	4	4	4	4	4
Ra01	29721253	0	1	0	2	1	1	1	1	0	0	0	1	1	0	0	1	0	1	1	0	0	0	0	1	0	0	1	0	0	0	1	1	0	1	1	0	1	0	1	0	1	0	0	0	1	2	1	0
Ra01	29721266	0	0	0	0	0	0	0	0	0	0	0	0	0	0	0	0	0	0	0	0	0	0	0	0	0	0	0	0	0	0	0	0	0	0	0	0	0	0	0	0	0	0	0	0	0	0	0	0
Ra01	29721795	0	0	0	0	0	0	0	0	0	0	0	0	0	0	0	0	0	0	0	0	0	0	0	0	0	0	0	0	0	0	0	0	0	0	0	0	0	0	0	0	0	0	0	0	0	0	0	0
Ra01	29721800	0	0	0	0	0	0	0	0	0	0	0	0	0	0	0	0	0	0	0	0	0	0	0	0	0	0	0	0	0	0	0	0	0	0	0	0	0	0	0	0	0	0	0	0	0	0	0	0
Ra01	29721824	2	3	2	4	3	3	3	3	2	2	3	3	3	2	3	4	3	3	3	4	3	2	2	3	2	2	3	2	4	3	3	2	1	4	2	2	3	3	3	2	3	4	2	2	3	4	4	2
Ra01	29721826	1	1	1	0	1	1	1	1	2	2	1	1	1	2	1	0	1	1	1	0	1	2	2	1	2	2	1	2	0	1	1	2	3	0	2	2	1	1	1	2	1	0	2	2	1	1	0	2
Ra01	29733583	0	0	0	0	0	0	0	0	0	0	0	0	0	0	0	0	0	0	0	0	0	0	0	0	0	0	0	0	0	0	0	0	0	0	0	0	0	0	0	0	0	0	0	0	0	0	0	0
Ra01	29733630	3	2	3	3	3	2	2	2	3	3	3	2	2	2	3	3	3	3	2	4	3	2	2	2	2	2	2	3	4	3	2	1	2	3	1	2	2	3	2	2	2	4	2	2	2	3	3	3
Ra01	29734034	0	0	0	0	0	0	0	0	0	0	0	0	0	0	0	0	0	0	0	0	0	0	0	0	0	0	0	0	0	0	0	0	0	0	0	0	0	0	0	0	0	0	0	0	0	0	0	0
Ra01	29734049	0	0	0	0	0	0	0	0	0	0	0	0	0	0	0	0	0	0	0	0	0	0	0	0	0	0	0	0	0	0	0	0	0	0	0	0	0	0	0	0	0	0	0	0	0	0	0	0
Ra01	29756013	0	0	0	0	0	0	0	0	0	0	0	0	0	0	0	0	0	0	0	0	0	0	0	0	0	0	0	0	0	0	0	0	0	0	0	0	0	0	0	0	0	0	0	0	0	0	0	0
Ra01	31333317	0	1	0	1	1	1	1	1	0	0	0	1	1	0	0	1	0	0	1	0	0	0	0	1	0	0	1	0	0	0	1	1	0	1	1	0	1	0	1	0	1	0	0	0	1	1	1	0
Ra01	31339837	0	0	0	0	0	0	0	0	0	0	0	0	0	0	0	0	0	0	0	0	0	0	0	0	0	0	0	0	0	0	0	0	0	0	0	0	0	0	0	0	0	0	0	0	0	0	0	0
Ra01	31339863	1	1	1	0	1	1	1	1	1	1	1	1	1	2	1	0	1	1	1	0	1	2	2	1	2	2	1	1	0	1	1	2	2	0	2	2	1	1	1	2	1	0	2	2	1	0	0	1
Ra01	31339885	0	1	0	1	1	1	1	1	0	0	0	1	1	0	0	1	0	0	1	0	0	0	0	1	0	0	1	0	0	0	1	1	0	1	1	0	1	0	1	0	1	0	0	0	1	1	1	0
Ra01	31343166	1	1	1	0	1	1	1	1	1	1	1	1	1	1	1	0	1	1	1	0	1	2	2	1	2	2	1	1	0	1	1	2	1	0	2	2	1	1	1	2	1	0	2	2	1	0	0	1
Ra01	31343184	0	1	0	1	1	1	1	1	0	0	0	1	1	0	0	1	0	0	1	0	0	0	0	1	0	0	1	0	0	0	1	1	0	1	1	0	1	0	1	0	1	0	0	0	1	1	1	0
Ra01	31344598	1	1	1	0	1	1	1	1	1	1	1	0	0	2	1	0	1	1	1	0	1	2	2	1	2	0	1	1	0	2	0	2	2	0	0	0	0	1	1	2	1	0	2	2	1	0	0	1
Ra01	31344654	3	2	3	3	3	3	3	2	3	3	3	3	2	2	3	3	3	3	2	4	3	2	2	2	2	3	2	3	4	3	3	1	3	3	1	2	3	3	2	3	2	4	2	2	2	3	3	3
Ra01	31346989	0	0	0	0	0	0	0	0	0	0	0	0	0	0	0	0	0	0	0	0	0	0	0	0	0	0	0	0	0	0	0	0	0	0	0	0	0	0	0	0	0	0	0	0	0	0	0	0
Ra01	31347019	3	2	3	3	3	3	3	2	3	3	3	2	2	2	3	3	3	3	2	4	3	2	2	2	2	2	2	3	4	3	3	1	3	3	1	2	2	3	2	2	2	4	2	2	2	3	3	3
Ra01	31528016	0	0	0	0	0	0	0	0	0	0	0	0	0	0	0	0	0	0	0	0	0	0	0	0	0	0	0	0	0	0	0	0	0	0	0	0	0	0	0	0	0	0	0	0	0	0	0	0
Ra01	31528069	3	3	3	3	3	3	3	2	3	3	3	3	3	3	3	3	3	3	3	4	3	2	2	3	2	3	3	3	4	3	3	1	3	3	2	3	3	3	3	3	3	4	3	2	3	3	3	3
Ra01	31548677	2	0	1	1	1	1	1	0	2	1	1	1	0	2	1	1	1	0	0	1	1	0	0	1	0	1	1	2	2	1	2	1	1	1	1	1	2	2	1	2	0	1	1	1	1	1	2	2
Ra01	31548711	0	1	0	1	1	1	1	1	0	0	0	1	1	0	0	1	0	0	1	0	0	0	0	1	0	0	1	0	0	0	1	1	0	1	1	0	1	0	1	0	1	0	0	0	1	1	1	0
Ra01	31548715	0	1	0	1	1	1	1	1	0	0	0	1	1	0	0	1	0	0	1	0	0	0	0	1	0	0	1	0	0	0	1	1	0	1	1	0	1	0	1	0	1	0	0	0	1	1	1	0
Ra01	31629417	3	3	3	4	3	3	3	3	3	3	3	3	3	2	3	4	3	3	3	4	3	2	2	3	2	2	3	3	4	3	3	1	2	4	1	2	3	3	3	2	3	4	2	2	2	4	4	3
Ra01	31718120	3	2	3	3	3	3	3	2	3	3	3	3	2	2	3	3	3	3	2	4	3	2	2	2	2	2	2	3	4	3	3	1	2	3	1	2	3	3	2	3	2	4	2	2	2	3	3	3
Ra01	31718662	3	2	3	3	3	3	3	2	3	3	3	3	2	2	3	3	3	3	2	4	3	2	2	2	2	2	2	3	4	3	3	1	3	3	1	2	2	3	2	2	2	4	2	2	2	3	3	3
Ra01	31718670	0	0	0	0	0	0	0	0	0	0	0	0	0	0	0	0	0	0	0	0	0	0	0	0	0	0	0	0	0	0	0	0	0	0	0	0	0	0	0	0	0	0	0	0	0	0	0	0
Ra01	31750778	0	0	0	0	0	0	0	0	0	0	0	0	0	0	0	0	0	0	0	0	0	0	0	0	0	0	0	0	0	0	0	0	0	0	0	0	0	0	0	0	0	0	0	0	0	0	0	0
Ra01	31750812	4	3	4	3	3	3	3	3	4	4	4	3	3	4	4	3	4	4	3	4	4	4	4	3	4	4	3	4	4	4	3	3	4	3	3	4	3	4	3	4	3	4	4	4	3	3	3	4
Ra01	31750825	3	2	3	3	2	2	2	2	2	3	3	2	1	2	3	3	3	3	2	4	3	2	2	2	2	2	2	3	4	2	2	1	2	3	1	2	2	3	2	2	2	4	2	2	2	3	3	3
Ra01	31754418	3	2	3	3	2	2	2	2	3	3	3	2	2	2	3	3	3	3	2	4	3	2	2	2	2	2	2	3	4	2	2	1	2	3	1	2	2	3	2	2	2	4	2	2	2	3	3	3
Ra01	31754438	0	0	0	0	0	0	0	0	0	0	0	0	0	0	0	0	0	0	0	0	0	0	0	0	0	0	0	0	0	0	0	0	0	0	0	0	0	0	0	0	0	0	0	0	0	0	0	0
Ra01	31755074	0	0	0	0	0	0	0	0	0	0	0	0	0	0	0	0	0	0	0	0	0	0	0	0	0	0	0	0	0	0	0	0	0	0	0	0	0	0	0	0	0	0	0	0	0	0	0	0
Ra01	31755087	0	0	0	0	0	0	0	0	0	0	0	0	0	0	0	0	0	0	0	0	0	0	0	0	0	0	0	0	0	0	0	0	0	0	0	0	0	0	0	0	0	0	0	0	0	0	0	0
Ra01	31755091	0	0	0	0	0	0	0	0	0	0	0	0	0	0	0	0	0	0	0	0	0	0	0	0	0	0	0	0	0	0	0	0	0	0	0	0	0	0	0	0	0	0	0	0	0	0	0	0
Ra01	31755101	0	0	0	0	0	0	0	0	0	0	0	0	0	0	0	0	0	0	0	0	0	0	0	0	0	0	0	0	0	0	0	0	0	0	0	0	0	0	0	0	0	0	0	0	0	0	0	0
Ra01	31755116	0	0	0	0	0	0	0	0	0	0	0	0	0	0	0	0	0	0	0	0	0	0	0	0	0	0	0	0	0	0	0	0	0	0	0	0	0	0	0	0	0	0	0	0	0	0	0	0
Ra01	31757971	2	2	2	3	2	2	2	2	2	3	3	1	1	3	3	3	3	3	2	4	3	2	2	2	2	2	2	2	4	2	2	1	2	3	1	2	2	3	2	2	2	4	2	2	2	3	3	3
Ra01	31757988	0	0	0	0	0	0	0	0	0	0	0	0	0	0	0	0	0	0	0	0	0	0	0	0	0	0	0	0	0	0	0	0	0	0	0	0	0	0	0	0	0	0	0	0	0	0	0	0
Ra01	31758001	0	0	0	0	0	0	0	0	0	0	0	0	0	0	0	0	0	0	0	0	0	0	0	0	0	0	0	0	0	0	0	0	0	0	0	0	0	0	0	0	0	0	0	0	0	0	0	0
Ra01	31759888	3	2	3	3	3	2	2	2	3	3	3	3	2	3	3	3	3	3	2	4	3	2	2	2	2	2	2	3	4	3	3	1	2	3	1	2	2	3	2	2	2	4	2	2	2	3	3	3
Ra02	4399	0	0	0	0	0	0	0	0	0	0	0	0	0	0	0	0	0	0	0	0	0	0	0	0	0	0	0	0	0	0	0	0	0	0	0	0	0	0	0	0	0	0	0	0	0	0	0	0
Ra02	9662	0	0	0	0	0	0	0	0	0	0	0	0	0	0	0	0	0	0	0	0	0	0	0	0	0	0	0	0	0	0	0	0	0	0	0	0	0	0	0	0	0	0	0	0	0	0	0	0
Ra02	9676	0	0	0	0	0	0	0	0	0	0	0	0	0	0	0	0	0	0	0	0	0	0	0	0	0	0	0	0	0	0	0	0	0	0	0	0	0	0	0	0	0	0	0	0	0	0	0	0
Ra02	9679	0	0	0	0	0	0	0	0	0	0	0	0	0	0	0	0	0	0	0	0	0	0	0	0	0	0	0	0	0	0	0	0	0	0	0	0	0	0	0	0	0	0	0	0	0	0	0	0
Ra02	9712	0	0	0	0	0	0	0	0	0	0	0	0	0	0	0	0	0	0	0	0	0	0	0	0	0	0	0	0	0	0	0	0	0	0	0	0	0	0	0	0	0	0	0	0	0	0	0	0
Ra02	12386	0	0	0	0	0	0	0	0	0	0	0	0	0	0	0	0	0	0	0	0	0	0	0	0	0	0	0	0	0	0	0	0	0	0	0	0	0	0	0	0	0	0	0	0	0	0	0	0
Ra02	12393	0	0	0	0	0	0	0	0	0	0	0	0	0	0	0	0	0	0	0	0	0	0	0	0	0	0	0	0	0	0	0	0	0	0	0	0	0	0	0	0	0	0	0	0	0	0	0	0
Ra02	12419	0	0	0	0	0	0	0	0	0	0	0	0	0	0	0	0	0	0	0	0	0	0	0	0	0	0	0	0	0	0	0	0	0	0	0	0	0	0	0	0	0	0	0	0	0	0	0	0
Ra02	12441	0	0	0	0	0	0	0	0	0	0	0	0	0	0	0	0	0	0	0	0	0	0	0	0	0	0	0	0	0	0	0	0	0	0	0	0	0	0	0	0	0	0	0	0	0	0	0	0
Ra02	172629	0	0	0	0	0	0	0	0	0	0	0	0	0	0	0	0	0	0	0	0	0	0	0	0	0	0	0	0	0	0	0	0	0	0	0	0	0	0	0	0	0	0	0	0	0	0	0	0
Ra02	176476	0	0	0	0	0	0	0	0	0	0	0	0	0	0	0	0	0	0	0	0	0	0	0	0	0	0	0	0	0	0	0	0	0	0	0	0	0	0	0	0	0	0	0	0	0	0	0	0
Ra02	189173	0	0	0	0	0	0	0	0	0	0	0	0	0	0	0	0	0	0	0	0	0	0	0	0	0	0	0	0	0	0	0	0	0	0	0	0	0	0	0	0	0	0	0	0	0	0	0	0
Ra02	239108	0	0	0	0	0	0	0	0	0	0	0	0	0	0	0	0	0	0	0	0	0	0	0	0	0	0	0	0	0	0	0	0	0	0	0	0	0	0	0	0	0	0	0	0	0	0	0	0
Ra02	239128	2	2	2	1	1	1	1	3	2	3	2	1	3	2	1	3	1	2	2	3	2	2	2	4	1	3	2	1	3	2	3	1	1	2	2	2	2	2	3	2	2	1	3	2	2	2	2	1
Ra02	248252	0	0	0	0	0	0	0	0	0	0	0	0	0	0	0	0	0	0	0	0	0	0	0	0	0	0	0	0	0	0	0	0	0	0	0	0	0	0	0	0	0	0	0	0	0	0	0	0
Ra02	248265	0	0	0	0	0	0	0	0	0	0	0	0	0	0	0	0	0	0	0	0	0	0	0	0	0	0	0	0	0	0	0	0	0	0	0	0	0	0	0	0	0	0	0	0	0	0	0	0
Ra02	255443	0	0	0	0	0	0	0	0	0	0	0	0	0	0	0	0	0	0	0	0	0	0	0	0	0	0	0	0	0	0	0	0	0	0	0	0	0	0	0	0	0	0	0	0	0	0	0	0
Ra02	255472	0	0	0	0	0	0	0	0	0	0	0	0	0	0	0	0	0	0	0	0	0	0	0	0	0	0	0	0	0	0	0	0	0	0	0	0	0	0	0	0	0	0	0	0	0	0	0	0
Ra02	255497	0	0	0	0	0	0	0	0	0	0	0	0	0	0	0	0	0	0	0	0	0	0	0	0	0	0	0	0	0	0	0	0	0	0	0	0	0	0	0	0	0	0	0	0	0	0	0	0
Ra02	255504	0	0	0	0	0	0	0	0	0	0	0	0	0	0	0	0	0	0	0	0	0	0	0	0	0	0	0	0	0	0	0	0	0	0	0	0	0	0	0	0	0	0	0	0	0	0	0	0
Ra02	255749	3	3	2	1	2	2	3	3	4	4	4	2	3	3	3	3	3	3	3	3	4	4	3	4	4	4	4	2	3	3	4	3	2	3	3	3	4	2	4	3	3	3	4	2	2	3	4	3
Ra02	273421	0	0	0	0	0	0	0	0	0	0	0	0	0	0	0	0	0	0	0	0	0	0	0	0	0	0	0	0	0	0	0	0	0	0	0	0	0	0	0	0	0	0	0	0	0	0	0	0
Ra02	275078	0	0	0	0	0	0	0	0	0	0	0	0	0	0	0	0	0	0	0	0	0	0	0	0	0	0	0	0	0	0	0	0	0	0	0	0	0	0	0	0	0	0	0	0	0	0	0	0
Ra02	275123	1	1	1	1	1	1	1	0	1	1	1	2	0	2	2	0	3	2	2	1	2	2	2	0	1	1	2	1	1	1	1	3	2	2	1	1	2	1	1	2	2	2	1	1	1	1	2	2
Ra02	276827	0	0	0	0	0	0	0	0	0	0	0	0	0	0	0	0	0	0	0	0	0	0	0	0	0	0	0	0	0	0	0	0	0	0	0	0	0	0	0	0	0	0	0	0	0	0	0	0
Ra02	276885	1	1	1	1	1	2	2	0	1	1	1	2	0	2	3	0	2	1	1	1	2	2	2	0	3	1	2	1	1	1	1	3	2	2	1	1	2	1	1	2	2	2	1	1	1	1	2	2
Ra02	276906	0	0	0	0	0	0	0	0	0	0	0	0	0	0	0	0	0	0	0	0	0	0	0	0	0	0	0	0	0	0	0	0	0	0	0	0	0	0	0	0	0	0	0	0	0	0	0	0
Ra02	276909	1	1	1	1	1	2	2	0	1	1	1	2	0	2	3	0	2	1	1	1	2	2	2	0	2	1	2	1	1	1	1	3	2	2	1	1	2	1	1	2	2	2	1	1	1	1	2	2
Ra02	279952	0	0	0	0	0	0	0	0	0	0	0	0	0	0	0	0	0	0	0	0	0	0	0	0	0	0	0	0	0	0	0	0	0	0	0	0	0	0	0	0	0	0	0	0	0	0	0	0
Ra02	279953	0	0	0	0	0	0	0	0	0	0	0	0	0	0	0	0	0	0	0	0	0	0	0	0	0	0	0	0	0	0	0	0	0	0	0	0	0	0	0	0	0	0	0	0	0	0	0	0
Ra02	279967	0	0	0	0	0	0	0	0	0	0	0	0	0	0	0	0	0	0	0	0	0	0	0	0	0	0	0	0	0	0	0	0	0	0	0	0	0	0	0	0	0	0	0	0	0	0	0	0
Ra02	292424	2	1	1	1	1	2	2	0	3	1	2	3	0	2	3	0	3	1	1	1	2	2	2	0	2	1	2	2	1	1	1	3	2	2	1	1	2	1	1	2	2	2	1	1	1	1	2	2
Ra02	292429	0	0	0	0	0	0	0	0	0	0	0	0	0	0	0	0	0	0	0	0	0	0	0	0	0	0	0	0	0	0	0	0	0	0	0	0	0	0	0	0	0	0	0	0	0	0	0	0
Ra02	292471	0	0	0	0	0	0	0	0	0	0	0	0	0	0	0	0	0	0	0	0	0	0	0	0	0	0	0	0	0	0	0	0	0	0	0	0	0	0	0	0	0	0	0	0	0	0	0	0
Ra02	299019	2	2	2	1	1	1	1	3	1	3	2	1	3	2	1	3	1	2	3	3	2	2	2	4	1	3	2	1	3	2	3	1	1	2	2	2	2	2	3	2	2	1	3	2	2	2	2	1
Ra02	479032	3	2	2	2	2	3	3	2	3	2	3	3	2	2	3	1	3	3	2	2	2	2	3	1	3	2	2	3	3	2	2	3	2	2	1	2	2	2	2	2	3	3	2	2	2	3	3	3
Ra02	492875	0	0	0	0	0	0	0	0	0	0	0	0	0	0	0	0	0	0	0	0	0	0	0	0	0	0	0	0	0	0	0	0	0	0	0	0	0	0	0	0	0	0	0	0	0	0	0	0
Ra02	511313	0	0	0	0	0	0	0	0	0	0	0	0	0	0	0	0	0	0	0	0	0	0	0	0	0	0	0	0	0	0	0	0	0	0	0	0	0	0	0	0	0	0	0	0	0	0	0	0
Ra02	519821	2	1	1	1	1	2	2	0	2	1	2	3	0	2	3	0	3	2	1	1	2	2	2	0	2	1	2	2	1	1	1	3	2	2	1	1	2	1	1	2	2	2	1	1	1	1	2	2
Ra02	519828	2	1	1	1	1	2	2	0	2	1	2	3	0	2	3	0	3	2	1	1	2	2	2	0	2	1	2	2	1	1	1	3	2	2	1	1	2	1	1	2	2	2	1	1	1	1	2	2
Ra02	519935	0	0	0	0	0	0	0	0	0	0	0	0	0	0	0	0	0	0	0	0	0	0	0	0	0	0	0	0	0	0	0	0	0	0	0	0	0	0	0	0	0	0	0	0	0	0	0	0
Ra02	519953	1	1	1	1	1	2	2	0	2	1	2	3	0	2	3	0	3	2	1	1	2	2	2	0	3	1	2	2	1	1	1	3	2	2	1	1	2	1	1	2	2	2	1	1	1	1	2	2
Ra02	524689	0	0	0	0	0	0	0	0	0	0	0	0	0	0	0	0	0	0	0	0	0	0	0	0	0	0	0	0	0	0	0	0	0	0	0	0	0	0	0	0	0	0	0	0	0	0	0	0
Ra02	542163	2	2	2	3	3	3	3	1	2	1	2	3	1	2	3	1	3	2	1	1	2	2	2	0	3	1	2	3	1	2	1	3	3	2	2	2	2	2	1	2	2	3	1	1	2	2	2	3
Ra02	560818	2	2	1	3	2	2	3	1	2	1	2	3	1	2	3	1	3	2	1	1	3	2	2	0	3	1	2	3	1	2	1	3	3	2	2	2	2	1	1	2	2	3	1	1	2	2	2	3
Ra02	560825	0	0	0	0	0	0	0	0	0	0	0	0	0	0	0	0	0	0	0	0	0	0	0	0	0	0	0	0	0	0	0	0	0	0	0	0	0	0	0	0	0	0	0	0	0	0	0	0
Ra02	560829	0	0	0	0	0	0	0	0	0	0	0	0	0	0	0	0	0	0	0	0	0	0	0	0	0	0	0	0	0	0	0	0	0	0	0	0	0	0	0	0	0	0	0	0	0	0	0	0
Ra02	560836	2	2	1	3	2	2	3	1	2	1	2	3	1	2	3	1	3	2	1	1	3	2	2	0	3	1	2	3	1	2	1	3	3	2	2	2	2	1	1	2	2	3	1	1	2	2	2	3
Ra02	607370	2	2	3	2	2	2	1	3	2	3	2	2	3	2	1	3	1	2	3	3	1	2	2	4	1	3	2	1	3	2	3	1	1	2	2	2	2	3	3	2	2	1	3	2	2	2	2	1
Ra02	607766	2	2	2	3	3	3	3	1	2	1	2	3	1	2	3	1	3	2	1	1	3	2	2	0	3	1	2	3	1	2	1	3	3	2	2	2	2	2	1	2	2	3	1	2	2	2	2	3
Ra02	608253	0	0	0	0	0	0	0	0	0	0	0	0	0	0	0	0	0	0	0	0	0	0	0	0	0	0	0	0	0	0	0	0	0	0	0	0	0	0	0	0	0	0	0	0	0	0	0	0
Ra02	612505	0	0	0	0	0	0	0	0	0	0	0	0	0	0	0	0	0	0	0	0	0	0	0	0	0	0	0	0	0	0	0	0	0	0	0	0	0	0	0	0	0	0	0	0	0	0	0	0
Ra02	612550	1	1	0	0	1	1	2	0	2	1	2	1	0	1	2	0	2	1	1	0	2	2	1	0	3	1	2	1	0	1	1	2	1	1	1	1	2	0	1	1	1	2	1	0	0	1	2	2
Ra02	618897	0	0	0	0	0	0	0	0	0	0	0	0	0	0	0	0	0	0	0	0	0	0	0	0	0	0	0	0	0	0	0	0	0	0	0	0	0	0	0	0	0	0	0	0	0	0	0	0
Ra02	674854	1	1	2	3	2	2	1	1	0	0	0	2	1	1	1	1	1	1	0	1	1	0	1	0	0	0	0	2	1	1	0	1	2	1	1	1	0	2	0	1	1	1	0	2	2	1	0	1
Ra02	678972	0	1	1	2	1	1	1	1	0	0	0	0	1	0	0	1	0	0	0	0	1	0	0	0	0	0	0	1	0	1	0	0	1	0	1	1	0	1	0	0	0	1	0	1	1	1	0	1
Ra02	728673	2	2	2	3	3	3	3	1	2	1	2	3	1	2	3	1	3	2	1	1	3	2	2	0	3	1	2	4	1	2	1	3	3	2	2	2	2	2	1	2	2	3	1	2	2	2	2	3
Ra02	728722	0	0	0	0	0	0	0	0	0	0	0	0	0	0	0	0	0	0	0	0	0	0	0	0	0	0	0	0	0	0	0	0	0	0	0	0	0	0	0	0	0	0	0	0	0	0	0	0
Ra02	738285	1	1	0	0	1	1	2	0	2	1	2	1	0	1	2	0	2	1	1	0	2	2	1	0	3	1	2	2	0	1	1	2	1	1	1	1	2	0	1	1	1	2	1	0	0	1	2	2
Ra02	772790	3	3	4	4	3	3	2	4	2	2	2	3	4	3	2	4	2	3	3	4	2	2	3	4	1	3	2	2	4	3	3	2	3	3	3	3	2	4	3	3	3	2	3	4	4	3	2	2
Ra02	773032	1	1	2	3	2	2	1	1	0	0	0	2	1	2	1	1	1	1	0	1	1	0	1	0	0	0	0	2	1	1	0	1	2	1	1	1	0	2	0	1	1	1	0	2	2	1	0	1
Ra02	773033	2	1	0	0	1	1	2	0	2	1	2	1	0	1	2	0	2	1	1	0	2	2	1	0	3	1	2	2	0	1	1	2	2	1	1	1	2	0	1	1	1	2	1	0	0	2	2	3
Ra02	813193	2	2	2	3	3	3	3	1	2	1	2	3	1	2	3	1	3	2	1	1	3	2	2	0	3	1	2	3	1	2	1	3	3	2	2	2	2	2	1	2	2	3	1	2	2	2	2	3
Ra02	831158	0	0	0	0	0	0	0	0	0	0	0	0	0	0	0	0	2	0	0	0	0	0	0	0	0	0	0	0	0	0	0	0	0	0	0	0	0	0	0	0	0	0	0	0	0	0	0	0
Ra02	831213	2	2	2	3	3	3	3	1	2	1	2	3	1	2	3	1	3	2	1	1	3	2	2	0	3	1	2	4	1	2	1	3	3	2	2	2	2	2	1	2	2	3	1	2	2	2	2	3
Ra02	831781	0	0	0	0	0	0	0	0	0	0	0	0	0	0	0	0	0	0	0	0	0	0	0	0	0	0	0	0	0	0	0	0	0	0	0	0	0	0	0	0	0	0	0	0	0	0	0	0
Ra02	831817	0	0	0	0	0	0	0	0	0	0	0	0	0	0	0	0	0	0	0	0	0	0	0	0	0	0	0	0	0	0	0	0	0	0	0	0	0	0	0	0	0	0	0	0	0	0	0	0
Ra02	832920	0	0	0	0	0	0	0	0	0	0	0	0	0	0	0	0	0	0	0	0	0	0	0	0	0	0	0	0	0	0	0	0	0	0	0	0	0	0	0	0	0	0	0	0	0	0	0	0
Ra02	833596	0	0	0	0	0	0	0	0	0	0	0	0	0	0	0	0	0	0	0	0	0	0	0	0	0	0	0	0	0	0	0	0	0	0	0	0	0	0	0	0	0	0	0	0	0	0	0	0
Ra02	837472	0	0	0	0	0	0	0	0	0	0	0	0	0	0	0	0	0	0	0	0	0	0	0	0	0	0	0	0	0	0	0	0	0	0	0	0	0	0	0	0	0	0	0	0	0	0	0	0
Ra02	886286	0	0	0	0	0	0	0	0	0	0	0	0	0	0	0	0	0	0	0	0	0	0	0	0	0	0	0	0	0	0	0	0	0	0	0	0	0	0	0	0	0	0	0	0	0	0	0	0
Ra02	886354	0	0	0	0	0	0	0	0	0	0	0	0	0	0	0	0	0	0	0	0	0	0	0	0	0	0	0	0	0	0	0	0	0	0	0	0	0	0	0	0	0	0	0	0	0	0	0	0
Ra02	886360	0	0	0	0	0	0	0	0	0	0	0	0	0	0	0	0	0	0	0	0	0	0	0	0	0	0	0	0	0	0	0	0	0	0	0	0	0	0	0	0	0	0	0	0	0	0	0	0
Ra02	927897	2	2	2	3	3	3	3	1	2	1	1	2	1	2	3	1	3	2	1	1	3	2	2	0	3	1	2	4	1	2	1	3	3	2	2	2	2	2	1	2	2	3	1	2	2	2	2	3
Ra02	962597	0	0	0	0	0	0	0	0	0	0	0	0	0	0	0	0	0	0	0	0	0	0	0	0	0	0	0	0	0	0	0	0	0	0	0	0	0	0	0	0	0	0	0	0	0	0	0	0
Ra02	1099799	2	2	2	3	3	3	3	1	2	1	2	3	1	2	3	1	3	2	1	1	3	2	2	0	3	1	2	4	1	2	1	3	3	2	2	1	2	2	2	2	2	3	1	2	2	2	2	3
Ra02	1102285	0	0	0	0	0	0	0	0	0	0	0	0	0	0	0	0	0	0	0	0	0	0	0	0	0	0	0	0	0	0	0	0	0	0	0	0	0	0	0	0	0	0	0	0	0	0	0	0
Ra02	1107531	0	0	0	0	0	0	0	0	0	0	0	0	0	0	0	0	0	0	0	0	0	0	0	0	0	0	0	0	0	0	0	0	0	0	0	0	0	0	0	0	0	0	0	0	0	0	0	0
Ra02	1107569	0	0	0	0	0	0	0	0	0	0	0	0	0	0	0	0	0	0	0	0	0	0	0	0	0	0	0	0	0	0	0	0	0	0	0	0	0	0	0	0	0	0	0	0	0	0	0	0
Ra02	1107583	0	0	0	0	0	0	0	0	0	0	0	0	0	0	0	0	0	0	0	0	0	0	0	0	0	0	0	0	0	0	0	0	0	0	0	0	0	0	0	0	0	0	0	0	0	0	0	0
Ra02	1130038	0	0	0	0	0	0	0	0	0	0	0	0	0	0	0	0	0	0	0	0	0	0	0	0	0	0	0	0	0	0	0	0	0	0	0	0	0	0	0	0	0	0	0	0	0	0	0	0
Ra02	1130098	2	2	2	4	3	3	3	1	2	1	2	3	1	2	3	1	3	1	1	1	3	2	1	0	2	1	2	4	1	2	1	3	3	1	2	1	2	2	2	2	2	3	1	2	2	1	2	3
Ra02	1170186	1	1	2	3	2	2	1	1	0	0	0	2	1	1	1	1	1	1	0	1	1	0	1	0	0	0	0	2	1	1	0	1	3	1	1	0	0	2	1	1	1	1	0	2	2	2	0	1
Ra02	1170197	0	0	0	0	0	0	0	0	0	0	0	0	0	0	0	0	0	0	0	0	0	0	0	0	0	0	0	0	0	0	0	0	0	0	0	0	0	0	0	0	0	0	0	0	0	0	0	0
Ra02	1170212	0	0	0	0	0	0	0	0	0	0	0	0	0	0	0	0	0	0	0	0	0	0	0	0	0	0	0	0	0	0	0	0	0	0	0	0	0	0	0	0	0	0	0	0	0	0	0	0
Ra02	1257315	0	0	0	0	0	0	0	0	0	0	0	0	0	0	0	0	0	0	0	0	0	0	0	0	0	0	0	0	0	0	0	0	0	0	0	0	0	0	0	0	0	0	0	0	0	0	0	0
Ra02	1260365	0	0	0	0	0	0	0	0	0	0	0	0	0	0	0	0	0	0	0	0	0	0	0	0	0	0	0	0	0	0	0	0	0	0	0	0	0	0	0	0	0	0	0	0	0	0	0	0
Ra02	1260425	0	0	0	0	0	0	0	0	0	0	0	0	0	0	0	0	0	0	0	0	0	0	0	0	0	0	0	0	0	0	0	0	0	0	0	0	0	0	0	0	0	0	0	0	0	0	0	0
Ra02	1260466	0	0	0	0	0	0	0	0	0	0	0	0	0	0	0	0	0	0	0	0	0	0	0	0	0	0	0	0	0	0	0	0	0	0	0	0	0	0	0	0	0	0	0	0	0	0	0	0
Ra02	1260471	0	0	0	0	0	0	0	0	0	0	0	0	0	0	0	0	0	0	0	0	0	0	0	0	0	0	0	0	0	0	0	0	0	0	0	0	0	0	0	0	0	0	0	0	0	0	0	0
Ra02	1260474	0	0	0	0	0	0	0	0	0	0	0	0	0	0	0	0	0	0	0	0	0	0	0	0	0	0	0	0	0	0	0	0	0	0	0	0	0	0	0	0	0	0	0	0	0	0	0	0
Ra02	1261188	0	0	0	0	0	0	0	0	0	0	0	0	0	0	0	0	0	0	0	0	0	0	0	0	0	0	0	0	1	0	0	0	0	0	0	0	0	0	0	0	0	0	0	0	0	0	0	0
Ra02	1261189	0	0	0	0	0	0	0	0	0	0	0	0	0	0	0	0	0	0	0	0	0	0	0	0	0	0	0	0	0	0	0	0	0	0	0	0	0	0	0	0	0	0	0	0	0	0	0	0
Ra02	1261226	4	4	4	4	4	4	4	4	4	4	4	4	4	4	4	4	4	4	4	4	4	4	4	4	4	4	4	4	4	4	4	4	4	4	4	4	4	4	4	4	4	4	4	4	4	4	4	4
Ra02	1261237	3	3	2	1	2	2	3	3	4	4	4	2	3	3	3	3	3	3	4	3	3	4	3	4	4	4	4	2	3	3	4	3	2	3	3	4	4	2	3	3	3	3	4	2	2	2	3	3
Ra02	1261297	0	0	0	0	0	0	0	0	0	0	0	0	0	0	0	0	0	0	0	0	0	0	0	0	0	0	0	0	0	0	0	0	0	0	0	0	0	0	0	0	0	0	0	0	0	0	0	0
Ra02	1261305	0	0	0	0	0	0	0	0	0	0	0	0	0	0	0	0	0	0	0	0	0	0	0	0	0	0	0	0	0	0	0	0	0	0	0	0	0	0	0	0	0	0	0	0	0	0	0	0
Ra02	1264606	0	0	0	0	0	0	0	0	0	0	0	0	0	0	0	0	0	0	0	0	0	0	0	0	0	0	0	0	0	0	0	0	0	0	0	0	0	0	0	0	0	0	0	0	0	0	0	0
Ra02	1264645	1	1	2	3	2	2	1	1	0	0	0	2	1	1	1	1	1	2	0	1	1	0	1	0	0	0	0	2	1	1	0	1	2	1	1	0	0	2	1	1	1	1	0	2	2	2	1	1
Ra02	1264673	0	0	0	0	0	0	0	0	0	0	0	0	0	0	0	0	0	0	0	0	0	0	0	0	0	0	0	0	0	0	0	0	0	0	0	0	0	0	0	0	0	0	0	0	0	0	0	0
Ra02	1265115	0	0	0	0	0	0	0	0	0	0	0	0	0	0	0	0	0	0	0	0	0	0	0	0	0	0	0	0	0	0	0	0	0	0	0	0	0	0	0	0	0	0	0	0	0	0	0	0
Ra02	1265141	1	1	2	3	2	2	1	1	0	0	0	2	1	1	1	1	1	1	0	1	1	0	1	0	0	0	0	2	1	1	0	1	2	1	1	0	0	2	1	1	1	1	0	2	2	2	1	1
Ra02	1265521	1	1	2	3	2	2	1	1	0	0	0	2	1	1	1	1	1	1	0	1	1	0	1	0	0	0	0	2	1	1	0	1	2	1	1	0	0	2	1	1	1	1	0	2	2	2	1	1
Ra02	1265534	4	4	4	4	4	4	4	4	4	4	4	4	4	4	4	4	4	4	4	4	4	4	4	4	4	4	4	4	4	4	4	4	4	4	4	4	4	4	4	4	4	4	4	4	4	4	4	4
Ra02	1281684	0	0	0	0	0	0	0	0	0	0	0	0	0	0	0	0	0	0	0	0	0	0	0	0	0	0	0	0	0	0	0	0	0	0	0	0	0	0	0	0	0	0	0	0	0	0	0	0
Ra02	1281691	0	0	0	0	0	0	0	0	0	0	0	0	0	0	0	0	0	0	0	0	0	0	0	0	0	0	0	0	0	0	0	0	0	0	0	0	0	0	0	0	0	0	0	0	0	0	0	0
Ra02	1281707	0	0	0	0	0	0	0	0	0	0	0	0	0	0	0	0	0	0	0	0	0	0	0	0	0	0	0	0	0	0	0	0	0	0	0	0	0	0	0	0	0	0	0	0	0	0	0	0
Ra02	1281721	0	0	0	0	0	0	0	0	0	0	0	0	0	0	0	0	0	0	0	0	0	0	0	0	0	0	0	0	0	0	0	0	0	0	0	0	0	0	0	0	0	0	0	0	0	0	0	0
Ra02	1281755	0	0	0	0	0	0	0	0	0	0	0	0	0	0	0	0	0	0	0	0	0	0	0	0	0	0	0	0	0	0	0	0	0	0	0	0	0	0	0	0	0	0	0	0	0	0	0	0
Ra02	1281784	0	0	0	0	0	0	0	0	0	0	0	0	0	0	0	0	0	0	0	0	0	0	0	0	0	0	0	0	0	0	0	0	0	0	0	0	0	0	0	0	0	0	0	0	0	0	0	0
Ra02	1390432	0	0	0	0	0	0	0	0	0	0	0	0	0	0	0	0	0	0	0	0	0	0	0	0	0	0	0	0	0	0	0	0	0	0	0	0	0	0	0	0	0	0	0	0	0	0	0	0
Ra02	1424827	2	1	3	3	3	2	1	2	0	1	0	2	1	1	1	2	1	2	1	2	1	0	1	1	1	1	1	2	1	2	0	2	2	1	1	0	1	2	1	1	1	2	1	2	2	2	1	1
Ra02	1580287	0	0	0	0	0	0	0	0	0	0	0	0	0	0	0	0	0	0	0	0	0	0	0	0	0	0	0	0	0	0	0	0	0	0	0	0	0	0	0	0	0	0	0	0	0	0	0	0
Ra02	1670076	3	2	3	4	3	3	3	2	2	2	2	3	1	2	3	2	3	3	2	2	3	2	2	1	4	2	3	4	1	3	1	4	3	1	2	1	2	2	2	2	3	4	2	2	2	2	3	3
Ra02	1670112	0	0	0	0	0	0	0	0	0	0	0	0	0	0	0	0	0	0	0	0	0	0	0	0	0	0	0	0	0	0	0	0	0	0	0	0	0	0	0	0	0	0	0	0	0	0	0	0
Ra02	1670128	0	0	0	0	0	0	0	0	0	0	0	0	0	0	0	0	0	0	0	0	0	0	0	0	0	0	0	0	0	0	0	0	0	0	0	0	0	0	0	0	0	0	0	0	0	0	0	0
Ra02	1670129	0	0	0	0	0	0	0	0	0	0	0	0	0	0	0	0	0	0	0	0	0	0	0	0	0	0	0	0	0	0	0	0	0	0	0	0	0	0	0	0	0	0	0	0	0	0	0	0
Ra02	1727929	0	0	0	0	0	0	0	0	0	0	0	0	0	0	0	0	0	0	0	0	0	0	0	0	0	0	0	0	0	0	0	0	0	0	0	0	0	0	0	0	0	0	0	0	0	0	0	0
Ra02	1727953	0	0	0	0	0	0	0	0	0	0	0	0	0	0	0	0	0	0	0	0	0	0	0	0	0	0	0	0	0	0	0	0	0	0	0	0	0	0	0	0	0	0	0	0	0	0	0	0
Ra02	1727961	0	0	0	0	0	0	0	0	0	0	0	0	0	0	0	0	0	0	0	0	0	0	0	0	0	0	0	0	0	0	0	0	0	0	0	0	0	0	0	0	0	0	0	0	0	0	0	0
Ra02	1727967	0	0	0	0	0	0	0	0	0	0	0	0	0	0	0	0	0	0	0	0	0	0	0	0	0	0	0	0	0	0	0	0	0	0	0	0	0	0	0	0	0	0	0	0	0	0	0	0
Ra02	1728012	0	0	0	0	0	0	0	0	0	0	0	0	0	0	0	0	0	0	0	0	0	0	0	0	0	0	0	0	0	0	0	0	0	0	0	0	0	0	0	0	0	0	0	0	0	0	0	0
Ra02	2232048	0	0	0	0	0	0	0	0	0	0	0	0	0	0	0	0	0	0	0	0	0	0	0	0	0	0	0	0	0	0	0	0	0	0	0	0	0	0	0	0	0	0	0	0	0	0	0	0
Ra02	2232049	0	0	0	0	0	0	0	0	0	0	0	0	0	0	0	0	0	0	0	0	0	0	0	0	0	0	0	0	0	0	0	0	0	0	0	0	0	0	0	0	0	0	0	0	0	0	0	0
Ra02	2232065	0	0	0	0	0	0	0	0	0	0	0	0	0	0	0	0	0	0	0	0	0	0	0	0	0	0	0	0	0	0	0	0	0	0	0	0	0	0	0	0	0	0	0	0	0	0	0	0
Ra02	2232071	0	0	0	0	0	0	0	0	0	0	0	0	0	0	0	0	0	0	0	0	0	0	0	0	0	0	0	0	0	0	0	0	0	0	0	0	0	0	0	0	0	0	0	0	0	0	0	0
Ra02	2232080	0	0	0	0	0	0	0	0	0	0	0	0	0	0	0	0	0	0	0	0	0	0	0	0	0	0	0	0	0	0	0	0	0	0	0	0	0	0	0	0	0	0	0	0	0	0	0	0
Ra02	2232081	0	0	0	0	0	0	0	0	0	0	0	0	0	0	0	0	0	0	0	0	0	0	0	0	0	0	0	0	0	0	0	0	0	0	0	0	0	0	0	0	0	0	0	0	0	0	0	0
Ra02	2232085	0	0	0	0	0	0	0	0	0	0	0	0	0	0	0	0	0	0	0	0	0	0	0	0	0	0	0	0	0	0	0	0	0	0	0	0	0	0	0	0	0	0	0	0	0	0	0	0
Ra02	2232100	3	2	3	4	3	3	3	2	2	2	3	4	1	2	3	2	3	3	2	2	3	2	3	1	4	2	3	4	1	3	1	4	3	1	2	1	2	2	2	2	3	4	2	2	2	2	3	3
Ra02	2263241	0	0	0	0	0	0	0	0	0	0	0	0	0	0	0	0	0	0	0	0	0	0	0	0	0	0	0	0	0	0	0	0	0	0	0	0	0	0	0	0	0	0	0	0	0	0	0	0
Ra02	2263242	0	0	0	0	0	0	0	0	0	0	0	0	0	0	0	0	0	0	0	0	0	0	0	0	0	0	0	0	0	0	0	0	0	0	0	0	0	0	0	0	0	0	0	0	0	0	0	0
Ra02	2263260	2	1	3	3	2	2	1	2	0	1	1	2	1	1	1	2	1	2	1	1	1	0	2	1	1	1	1	2	1	2	0	2	2	1	1	0	1	2	1	1	1	2	1	2	2	2	1	1
Ra02	2263263	4	4	4	4	4	4	4	4	4	4	4	4	4	4	4	4	4	4	4	4	4	4	4	4	4	4	4	4	4	4	4	4	4	4	4	4	4	4	4	4	4	4	4	4	4	4	4	4
Ra02	2263278	0	0	0	0	0	0	0	0	0	0	0	0	0	0	0	0	0	0	0	0	0	0	0	0	0	0	0	0	0	0	0	0	0	0	0	0	0	0	0	0	0	0	0	0	0	0	0	0
Ra02	2263504	2	1	3	3	3	2	1	2	0	1	1	2	1	1	1	2	1	2	1	2	1	0	2	1	2	1	1	2	1	2	0	2	2	1	1	0	1	2	2	1	1	2	1	2	2	2	1	1
Ra02	2264066	0	0	0	0	0	0	0	0	0	0	0	0	0	0	0	0	0	0	0	0	0	0	0	0	0	0	0	0	0	0	0	0	0	0	0	0	0	0	0	0	0	0	0	0	0	0	0	0
Ra02	2264079	1	0	0	0	1	1	0	1	0	0	1	1	0	1	1	0	0	1	0	0	1	1	1	1	0	0	0	0	0	1	0	0	0	0	1	0	0	0	0	0	1	0	0	1	0	0	0	1
Ra02	2264389	0	0	0	0	0	0	0	0	0	0	0	0	0	0	0	0	0	0	0	0	0	0	0	0	0	0	0	0	0	0	0	0	0	0	0	0	0	0	0	0	0	0	0	0	0	0	0	0
Ra02	2264408	0	0	0	0	0	0	0	0	0	0	0	0	0	0	0	0	0	0	0	0	0	0	0	0	0	0	0	0	0	0	0	0	0	0	0	0	0	0	0	0	0	0	0	0	0	0	0	0
Ra02	2264471	0	0	0	0	0	0	0	0	0	0	0	0	0	0	0	0	0	0	0	0	0	0	0	0	0	0	0	0	0	0	0	0	0	0	0	0	0	0	0	0	0	0	0	0	0	0	0	0
Ra02	2264496	0	0	0	0	0	0	0	0	0	0	0	0	0	0	0	0	0	0	0	0	0	0	0	0	0	0	0	0	0	0	0	0	0	0	0	0	0	0	0	0	0	0	0	0	0	0	0	0
Ra02	2264551	0	0	0	0	0	0	0	0	0	0	0	0	0	0	0	0	0	0	0	0	0	0	0	0	0	0	0	0	0	0	0	0	0	0	0	0	0	0	0	0	0	0	0	0	0	0	0	0
Ra02	2477491	4	4	4	4	4	4	4	4	4	4	4	4	4	4	4	4	4	4	4	4	4	4	4	4	4	4	4	4	4	4	4	4	4	4	4	4	4	4	4	4	4	4	4	4	4	4	4	4
Ra02	2477502	0	0	0	0	0	0	0	0	0	0	0	0	0	0	0	0	0	0	0	0	0	0	0	0	0	0	0	0	0	0	0	0	0	0	0	0	0	0	0	0	0	0	0	0	0	0	0	0
Ra02	2477510	0	0	0	0	0	0	0	0	0	0	0	0	0	0	0	0	0	0	0	0	0	0	0	0	0	0	0	0	0	0	0	0	0	0	0	0	0	0	0	0	0	0	0	0	0	0	0	0
Ra02	2477555	0	0	0	0	0	0	0	0	0	0	0	0	0	0	0	0	0	0	0	0	0	0	0	0	0	0	0	0	0	0	0	0	0	0	0	0	0	0	0	0	0	0	0	0	0	0	0	0
Ra02	2558760	0	0	0	0	0	0	0	0	0	0	0	0	0	0	0	0	0	0	0	0	0	0	0	0	0	0	0	0	0	0	0	0	0	0	0	0	0	0	0	0	0	0	0	0	0	0	0	0
Ra02	2565662	1	1	0	3	2	1	2	0	3	1	2	3	0	1	1	0	2	2	1	0	2	2	2	0	3	1	2	3	0	1	1	2	1	0	1	1	1	0	1	1	1	2	1	0	0	0	2	2
Ra02	2565665	0	0	0	0	0	0	0	0	0	0	0	0	0	0	0	0	0	0	0	0	0	0	0	0	0	0	0	0	0	0	0	0	0	0	0	0	0	0	0	0	0	0	0	0	0	0	0	0
Ra02	2565667	0	0	0	0	0	0	0	0	0	0	0	0	0	0	0	0	0	0	0	0	0	0	0	0	0	0	0	0	0	0	0	0	0	0	0	0	0	0	0	0	0	0	0	0	0	0	0	0
Ra02	2629632	2	1	3	3	2	2	1	2	0	1	1	2	1	1	1	2	1	2	1	2	1	0	2	1	1	1	1	2	1	2	0	2	2	2	1	0	1	2	1	1	1	2	2	2	2	2	1	1
Ra02	2629642	2	2	3	4	3	3	3	2	2	2	3	4	1	2	2	2	3	3	2	2	3	2	3	1	4	2	3	4	1	3	1	4	3	2	2	1	2	2	2	2	2	4	3	2	2	2	3	3
Ra02	2638267	0	0	0	0	0	0	0	0	0	0	0	0	0	0	0	0	0	0	0	0	0	0	0	0	0	0	0	0	0	0	0	0	0	0	0	0	0	0	0	0	0	0	0	0	0	0	0	0
Ra02	2638739	0	0	0	0	0	0	0	0	0	0	0	0	0	0	0	0	0	0	0	0	0	0	0	0	0	0	0	0	0	0	0	0	0	0	0	0	0	0	0	0	0	0	0	0	0	0	0	0
Ra02	2638800	0	0	0	0	0	0	0	0	0	0	0	0	0	0	0	0	0	0	0	0	0	0	0	0	0	0	0	0	0	0	0	0	0	0	0	0	0	0	0	0	0	0	0	0	0	0	0	0
Ra02	2638806	0	0	0	0	0	0	0	0	0	0	0	0	0	0	0	0	0	0	0	0	0	0	0	0	0	0	0	0	0	0	0	0	0	0	0	0	0	0	0	0	0	0	0	0	0	0	0	0
Ra02	2638818	0	0	0	0	0	0	0	0	0	0	0	0	0	0	0	0	0	0	0	0	0	0	0	0	0	0	0	0	0	0	0	0	0	0	0	0	0	0	0	0	0	0	0	0	0	0	0	0
Ra02	2638826	0	0	0	0	0	0	0	0	0	0	0	0	0	0	0	0	0	0	0	0	0	0	0	0	0	0	0	0	0	0	0	0	0	0	0	0	0	0	0	0	0	0	0	0	0	0	0	0
Ra02	2640625	4	4	4	4	4	4	4	4	4	4	4	4	4	4	4	4	4	4	4	4	4	4	4	4	4	4	4	4	4	4	4	4	4	4	4	4	4	4	4	4	4	4	4	4	4	4	4	4
Ra02	2640632	3	3	4	3	3	3	2	4	2	3	2	2	4	3	3	4	2	3	3	4	2	2	3	4	1	3	2	2	4	3	3	2	3	4	3	3	3	4	3	3	3	2	3	4	4	4	2	2
Ra02	2640670	0	0	0	0	0	0	0	0	0	0	0	0	0	0	0	0	0	0	0	0	0	0	0	0	0	0	0	0	0	0	0	0	0	0	0	0	0	0	0	0	0	0	0	0	0	0	0	0
Ra02	2744597	0	0	0	0	0	0	0	0	0	0	0	0	0	0	0	0	0	0	0	0	0	0	0	0	0	0	0	0	0	0	0	0	0	0	0	0	0	0	0	0	0	0	0	0	0	0	0	0
Ra02	2879036	0	0	0	0	0	0	0	0	0	0	0	0	0	0	0	0	0	0	0	0	0	0	0	0	0	0	0	0	0	0	0	0	0	0	0	0	0	0	0	0	0	0	0	0	0	0	0	0
Ra02	2879039	0	0	0	0	0	0	0	0	0	0	0	0	0	0	0	0	0	0	0	0	0	0	0	0	0	0	0	0	0	0	0	0	0	0	0	0	0	0	0	0	0	0	0	0	0	0	0	0
Ra02	2879057	0	0	0	0	0	0	0	0	0	0	0	0	0	0	0	0	0	0	0	0	0	0	0	0	0	0	0	0	0	0	0	0	0	0	0	0	0	0	0	0	0	0	0	0	0	0	0	0
Ra02	2971992	1	2	1	0	1	1	1	2	2	2	1	0	3	2	2	2	1	1	2	3	1	1	1	3	0	2	1	0	3	1	3	0	1	2	2	3	2	2	2	2	2	0	1	2	2	2	1	1
Ra02	2971994	0	0	0	0	0	0	0	0	0	0	0	0	0	0	0	0	0	0	0	0	0	0	0	0	0	0	0	0	0	0	0	0	0	0	0	0	0	0	0	0	0	0	0	0	0	0	0	0
Ra02	2972008	1	2	1	0	1	1	1	2	2	2	1	0	3	2	2	2	1	1	2	2	1	1	1	3	0	2	1	0	3	1	3	0	1	2	2	3	2	2	2	2	2	0	1	2	2	2	1	1
Ra02	3079927	1	2	1	0	0	1	1	2	2	2	1	0	3	2	2	2	1	1	0	2	1	1	1	3	0	2	1	0	3	0	3	0	1	2	2	3	2	2	2	2	0	0	1	2	2	0	1	1
Ra02	3080815	1	2	1	0	1	1	1	2	2	2	1	0	3	2	2	2	1	1	2	2	1	1	1	3	0	2	1	0	3	1	3	0	1	2	2	3	2	2	2	2	2	0	1	2	2	2	1	1
Ra02	3080858	0	0	0	0	0	0	0	0	0	0	0	0	0	0	0	0	0	0	0	0	0	0	0	0	0	0	0	0	0	0	0	0	0	0	0	0	0	0	0	0	0	0	0	0	0	0	0	0
Ra02	3081741	2	1	3	3	2	2	1	2	0	1	1	2	1	1	1	2	1	2	1	2	1	1	2	1	1	1	1	2	1	2	0	2	2	2	1	0	1	2	1	1	1	2	2	2	2	2	1	1
Ra02	3081756	0	0	0	0	0	0	0	0	0	0	0	0	0	0	0	0	0	0	0	0	0	0	0	0	0	0	0	0	0	0	0	0	0	0	0	0	0	0	0	0	0	0	0	0	0	0	0	0
Ra02	3139231	0	0	0	0	0	0	0	0	0	0	0	0	0	0	0	0	0	0	0	0	0	0	0	0	0	0	0	0	0	0	0	0	0	0	0	0	0	0	0	0	0	0	0	0	0	0	0	0
Ra02	3139718	0	0	0	0	0	0	0	0	0	0	0	0	0	0	0	0	0	0	0	0	0	0	0	0	0	0	0	0	0	0	0	0	0	0	0	0	0	0	0	0	0	0	0	0	0	0	0	0
Ra02	3139768	0	0	0	0	0	0	0	0	0	0	0	0	0	0	0	0	0	0	0	0	0	0	0	0	0	0	0	0	0	0	0	0	0	0	0	0	0	0	0	0	0	0	0	0	0	0	0	0
Ra02	3139771	0	0	0	0	0	0	0	0	0	0	0	0	0	0	0	0	0	0	0	0	0	0	0	0	0	0	0	0	0	0	0	0	0	0	0	0	0	0	0	0	0	0	0	0	0	0	0	0
Ra02	3139780	0	0	0	0	0	0	0	0	0	0	0	0	0	0	0	0	0	0	0	0	0	0	0	0	0	0	0	0	0	0	0	0	0	0	0	0	0	0	0	0	0	0	0	0	0	0	0	0
Ra02	3140450	0	0	0	0	0	0	0	0	0	0	0	0	0	0	0	0	0	0	0	0	0	0	0	0	0	0	0	0	0	0	0	0	0	0	0	0	0	0	0	0	0	0	0	0	0	0	0	0
Ra02	3140453	0	0	0	0	0	0	0	0	0	0	0	0	0	0	0	0	0	0	0	0	0	0	0	0	0	0	0	0	0	0	0	0	0	0	0	0	0	0	0	0	0	0	0	0	0	0	0	0
Ra02	3140498	0	0	0	0	0	0	0	0	0	0	0	0	0	0	0	0	0	0	0	0	0	0	0	0	0	0	0	0	0	0	0	0	0	0	0	0	0	0	0	0	0	0	0	0	0	0	0	0
Ra02	3229593	0	0	0	0	0	0	0	0	0	0	0	0	0	0	0	0	0	0	0	0	0	0	0	0	0	0	0	0	0	0	0	0	0	0	0	0	0	0	0	0	0	0	0	0	0	0	0	0
Ra02	3229664	0	0	0	0	0	0	0	0	0	0	0	0	0	0	0	0	0	0	0	0	0	0	0	0	0	0	0	0	0	0	0	0	0	0	0	0	0	0	0	0	0	0	0	0	0	0	0	0
Ra02	3229666	3	3	4	3	3	3	2	4	2	3	2	2	3	2	3	4	2	3	3	4	2	2	3	4	1	3	2	2	4	3	3	2	3	4	3	3	3	4	3	3	3	1	3	4	4	4	2	2
Ra02	3231914	0	0	0	0	0	0	0	0	0	0	0	0	0	0	0	0	0	0	0	0	0	0	0	0	0	0	0	0	0	0	0	0	0	0	0	0	0	0	0	0	0	0	0	0	0	0	0	0
Ra02	3287966	3	3	4	3	3	3	2	4	2	3	2	2	3	3	3	4	2	3	3	4	2	2	3	4	1	3	2	2	4	3	4	2	3	4	3	3	3	4	3	3	3	2	3	4	4	4	2	2
Ra02	3287989	3	3	4	3	3	3	2	4	2	3	2	2	3	3	3	4	2	3	3	4	2	2	3	4	1	3	2	2	4	3	4	2	3	4	3	3	3	4	3	3	3	2	3	4	4	4	2	2
Ra02	3287990	1	1	0	0	0	0	1	1	1	1	1	0	1	1	1	2	1	1	1	1	1	1	1	2	0	2	1	0	2	1	2	0	1	2	1	2	1	2	1	2	1	0	1	2	2	2	0	1
Ra02	3288026	0	0	0	0	0	0	0	0	0	0	0	0	0	0	0	0	0	0	0	0	0	0	0	0	0	0	0	0	0	0	0	0	0	0	0	0	0	0	0	0	0	0	0	0	0	0	0	0
Ra02	3293934	2	1	0	0	1	0	1	3	1	1	1	0	2	1	1	3	1	2	1	2	1	1	2	3	0	2	1	0	2	1	2	0	1	2	1	2	2	3	1	3	1	0	1	2	2	2	0	1
Ra02	3333028	1	1	0	1	1	1	1	0	2	1	2	2	1	1	1	0	1	1	1	0	1	1	1	0	2	1	1	1	0	1	0	1	1	0	1	1	1	0	1	1	1	1	1	0	0	0	1	1
Ra02	3333055	1	1	0	0	0	0	1	1	1	1	1	0	1	1	1	2	1	1	1	2	1	1	1	2	0	2	1	0	2	2	2	0	1	2	1	2	1	2	1	2	1	0	1	2	2	2	0	1
Ra02	3345460	0	0	0	0	0	0	0	0	0	0	0	0	0	0	0	0	0	0	0	0	0	0	0	0	0	0	0	0	0	0	0	0	0	0	0	0	0	0	0	0	0	0	0	0	0	0	0	0
Ra02	3345461	1	1	0	1	1	1	2	0	2	1	2	2	1	1	1	0	2	1	1	0	2	2	1	0	3	1	2	2	0	1	0	2	1	0	1	1	1	0	1	1	1	2	1	0	0	0	2	2
Ra02	3345462	1	1	0	0	1	0	1	1	1	1	1	0	1	1	1	2	1	1	1	2	1	1	1	2	0	2	1	0	2	1	2	0	1	2	1	2	1	2	1	2	1	0	1	2	2	2	0	1
Ra02	3345464	1	1	0	0	1	0	1	1	1	1	1	0	1	1	1	2	1	1	1	2	1	1	1	2	0	2	1	0	2	1	2	0	1	2	1	2	1	2	1	2	1	0	1	2	2	2	0	1
Ra02	3346465	0	0	0	0	0	0	0	0	0	0	0	0	0	0	0	0	0	0	0	0	0	0	0	0	0	0	0	0	0	0	0	0	0	0	0	0	0	0	0	0	0	0	0	0	0	0	0	0
Ra02	3346469	1	1	0	0	0	0	1	1	1	1	1	0	1	1	1	2	1	1	1	2	1	1	1	2	0	2	1	0	2	1	2	0	1	2	1	2	1	2	1	2	1	0	1	2	2	2	0	1
Ra02	3346515	0	0	0	0	0	0	0	0	0	0	0	0	0	0	0	0	0	0	0	0	0	0	0	0	0	0	0	0	0	0	0	0	0	0	0	0	0	0	0	0	0	0	0	0	0	0	0	0
Ra02	3347297	0	0	0	0	0	0	0	0	0	0	0	0	0	0	0	0	0	0	0	0	0	0	0	0	0	0	0	0	0	0	0	0	0	0	0	0	0	0	0	0	0	0	0	0	0	0	0	0
Ra02	3353954	2	2	0	1	1	1	3	1	3	2	3	2	2	2	2	2	3	2	2	1	3	3	2	2	2	3	3	2	2	2	2	2	2	2	2	3	2	2	2	3	2	2	2	2	2	2	2	3
Ra02	3407362	1	1	0	0	0	0	1	1	1	1	1	0	1	1	1	2	1	1	1	1	1	1	1	2	0	2	1	0	2	1	2	0	1	2	1	2	1	2	1	2	1	0	1	2	2	2	0	1
Ra02	3408392	0	0	0	0	0	0	0	0	0	0	0	0	0	0	0	0	0	0	0	0	0	0	0	0	0	0	0	0	0	0	0	0	0	0	0	0	0	0	0	0	0	0	0	0	0	0	0	0
Ra02	3408397	0	0	0	0	0	0	0	0	0	0	0	0	0	0	0	0	0	0	0	0	0	0	0	0	0	0	0	0	0	0	0	0	0	0	0	0	0	0	0	0	0	0	0	0	0	0	0	0
Ra02	3426065	0	0	0	0	0	0	0	0	0	0	0	0	0	0	0	0	0	0	0	0	0	0	0	0	0	0	0	0	0	0	0	0	0	0	0	0	0	0	0	0	0	0	0	0	0	0	0	0
Ra02	3426078	0	0	0	0	0	0	0	0	0	0	0	0	0	0	0	0	0	0	0	0	0	0	0	0	0	0	0	0	0	0	0	0	0	0	0	0	0	0	0	0	0	0	0	0	0	0	0	0
Ra02	3426083	0	0	0	0	0	0	0	0	0	0	0	0	0	0	0	0	0	0	0	0	0	0	0	0	0	0	0	0	0	0	0	0	0	0	0	0	0	0	0	0	0	0	0	0	0	0	0	0
Ra02	3453925	0	0	0	0	0	0	0	0	0	0	0	0	0	0	0	0	0	0	0	0	0	0	0	0	0	0	0	0	0	0	0	0	0	0	0	0	0	0	0	0	0	0	0	0	0	0	0	0
Ra02	3453926	0	0	0	0	0	0	0	0	0	0	0	0	0	0	0	0	0	0	0	0	0	0	0	0	0	0	0	0	0	0	0	0	0	0	0	0	0	0	0	0	0	0	0	0	0	0	0	0
Ra02	3454010	0	0	0	0	0	0	0	0	0	0	0	0	0	0	0	0	0	0	0	0	0	0	0	0	0	0	0	0	0	0	0	0	0	0	0	0	0	0	0	0	0	0	0	0	0	0	0	0
Ra02	3454040	0	0	0	0	0	0	0	0	0	0	0	0	0	0	0	0	0	0	0	0	0	0	0	0	0	0	0	0	0	0	0	0	0	0	0	0	0	0	0	0	0	0	0	0	0	0	0	0
Ra02	3454070	0	0	0	0	0	0	0	0	0	0	0	0	0	0	0	0	0	0	0	0	0	0	0	0	0	0	0	0	0	0	0	0	0	0	0	0	0	0	0	0	0	0	0	0	0	0	0	0
Ra02	3501314	0	0	0	0	0	0	0	0	0	0	0	0	0	0	0	0	0	0	0	0	0	0	0	0	0	0	0	0	0	0	0	0	0	0	0	0	0	0	0	0	0	0	0	0	0	0	0	0
Ra02	3694808	2	2	0	1	1	1	3	1	3	2	3	2	2	2	2	2	3	2	2	2	3	3	2	2	3	3	2	2	2	2	2	2	2	2	2	3	2	2	2	3	2	2	2	2	2	2	2	3
Ra02	3699963	0	0	0	0	0	0	0	0	0	0	0	0	0	0	0	0	0	0	0	0	0	0	0	0	0	0	0	0	0	0	0	0	0	0	0	0	0	0	0	0	0	0	0	0	0	0	0	0
Ra02	3700003	1	1	0	0	0	1	1	1	1	1	1	0	1	1	1	2	1	1	1	2	1	1	1	2	0	2	1	0	2	1	2	0	1	2	1	2	1	2	1	2	1	0	1	2	2	2	0	1
Ra02	3702345	0	0	0	0	0	0	0	0	0	0	0	0	0	0	0	0	0	0	0	0	0	0	0	0	0	0	0	0	0	0	0	0	0	0	0	0	0	0	0	0	0	0	0	0	0	0	0	0
Ra02	3702376	1	1	0	1	1	1	2	0	2	1	2	2	1	1	1	0	2	1	1	0	2	2	1	0	3	1	1	2	0	1	0	2	1	0	1	1	1	0	1	1	1	2	1	0	0	0	2	2
Ra02	3702438	0	0	0	0	0	0	0	0	0	0	0	0	0	0	0	0	0	0	0	0	0	0	0	0	0	0	0	0	0	0	0	0	0	0	0	0	0	0	0	0	0	0	0	0	0	0	0	0
Ra02	3708851	1	2	1	1	1	2	2	1	3	2	2	2	2	2	3	0	2	1	2	1	2	2	1	1	3	1	2	2	1	1	1	2	1	0	2	2	2	1	2	1	3	2	1	0	0	0	3	2
Ra02	3892819	0	0	0	0	0	0	0	0	0	0	0	0	0	0	0	0	0	0	0	0	0	0	0	0	0	0	0	0	0	0	0	0	0	0	0	0	0	0	0	0	0	0	0	0	0	0	0	0
Ra02	3895177	1	1	0	1	1	1	2	0	1	1	1	1	1	1	1	0	2	1	1	0	2	2	1	0	2	1	1	2	0	1	0	2	1	0	1	1	1	0	1	1	1	2	1	0	0	0	2	1
Ra02	3895186	1	1	0	1	1	1	2	0	1	1	1	1	1	1	1	0	2	1	1	0	2	2	1	0	2	1	1	2	0	1	0	2	1	0	1	1	1	0	1	1	1	2	1	0	0	0	2	1
Ra02	3895192	2	2	0	1	1	1	3	1	3	2	3	1	2	2	2	2	3	2	2	2	3	3	2	2	2	3	2	2	2	2	2	2	2	2	2	3	2	2	2	3	2	2	2	2	2	2	2	3
Ra02	3923113	1	1	0	0	0	0	1	1	1	1	1	0	1	1	1	2	1	1	1	1	1	1	1	2	0	2	1	0	2	1	2	0	1	1	1	2	1	2	1	2	1	0	1	2	2	2	0	1
Ra02	3958692	2	2	4	3	3	3	1	3	1	2	1	3	2	2	2	2	1	2	2	2	1	1	2	2	2	1	2	2	2	2	2	2	2	2	2	1	2	2	2	1	2	3	2	2	2	2	2	1
Ra02	3964776	0	0	0	0	0	0	0	0	0	0	0	0	0	0	0	0	0	0	0	0	0	0	0	0	0	0	0	0	0	0	0	0	0	0	0	0	0	0	0	0	0	0	0	0	0	0	0	0
Ra02	3964779	1	1	0	1	1	1	2	0	1	1	2	1	1	1	1	0	2	1	1	0	2	2	1	0	2	1	1	2	0	1	0	2	1	0	1	1	1	0	1	1	1	2	1	0	0	0	2	2
Ra02	3964800	0	1	1	0	1	1	0	1	1	1	0	1	1	1	1	0	0	0	1	1	0	0	0	1	0	0	1	0	1	0	1	0	0	0	1	1	1	1	1	0	1	0	0	0	0	0	1	0
Ra02	4288584	2	2	4	3	3	3	1	3	1	2	1	3	2	2	1	2	1	2	2	2	1	1	2	2	1	1	2	2	2	2	2	2	2	2	2	1	2	2	2	1	2	2	2	2	2	2	2	1
Ra02	4288618	0	0	0	0	0	0	0	0	0	0	0	0	0	0	0	0	0	0	0	0	0	0	0	0	0	0	0	0	0	0	0	0	0	0	0	0	0	0	0	0	0	0	0	0	0	0	0	0
Ra02	4306977	0	0	0	0	0	0	0	0	0	0	0	0	0	0	0	0	0	0	0	0	0	0	0	0	0	0	0	0	0	0	0	0	0	0	0	0	0	0	0	0	0	0	0	0	0	0	0	0
Ra02	4317474	1	1	0	0	0	0	1	1	1	1	1	0	1	1	1	1	1	1	1	1	1	1	1	1	0	1	1	0	1	1	1	0	1	1	1	1	1	1	1	1	1	0	1	1	1	1	0	1
Ra02	4317488	1	1	0	0	0	0	1	1	1	1	1	0	1	1	1	1	1	1	1	1	1	1	1	1	0	1	1	0	1	1	1	0	1	1	1	1	1	1	1	1	1	0	1	1	1	1	0	1
Ra02	4333830	2	2	4	3	3	3	1	3	1	2	1	3	2	2	2	2	1	2	2	3	1	1	2	2	1	1	2	2	2	2	2	2	2	2	2	1	2	3	2	1	2	2	2	2	2	3	2	1
Ra02	4333865	0	0	0	0	0	0	0	0	0	0	0	0	0	0	0	0	0	0	0	0	0	0	0	0	0	0	0	0	0	0	0	0	0	0	0	0	0	0	0	0	0	0	0	0	0	0	0	0
Ra02	4408835	0	0	0	0	0	0	0	0	0	0	0	0	0	0	0	0	0	0	0	0	0	0	0	0	0	0	0	0	0	0	0	0	0	0	0	0	0	0	0	0	0	0	0	0	0	0	0	0
Ra02	4408857	0	0	0	0	0	0	0	0	0	0	0	0	0	0	0	0	0	0	0	0	0	0	0	0	0	0	0	0	0	0	0	0	0	0	0	0	0	0	0	0	0	0	0	0	0	0	0	0
Ra02	4416526	0	0	0	0	0	0	0	0	0	0	0	0	0	0	0	0	0	0	0	0	0	0	0	0	0	0	0	0	0	0	0	0	0	0	0	0	0	0	0	0	0	0	0	0	0	0	0	0
Ra02	4416566	3	3	4	4	3	4	3	3	3	3	3	4	3	3	3	2	3	3	3	3	3	3	3	2	4	2	3	4	2	3	2	4	3	2	3	2	3	2	3	2	3	4	3	2	2	3	4	3
Ra02	4476836	0	0	0	0	0	0	0	0	0	0	0	0	0	0	0	0	0	0	0	0	0	0	0	0	0	0	0	0	0	0	0	0	0	0	0	0	0	0	0	0	0	0	0	0	0	0	0	0
Ra02	4476863	0	0	0	0	0	0	0	0	0	0	0	0	0	0	0	0	0	0	0	0	0	0	0	0	0	0	0	0	0	0	0	0	0	0	0	0	0	0	0	0	0	0	0	0	0	0	0	0
Ra02	4476873	0	0	0	0	0	0	0	0	0	0	0	0	0	0	0	0	0	0	0	0	0	0	0	0	0	0	0	0	0	0	0	0	0	0	0	0	0	0	0	0	0	0	0	0	0	0	0	0
Ra02	4499517	3	3	4	4	4	4	3	3	3	3	3	4	3	3	3	2	3	3	3	3	3	3	3	2	4	2	3	4	2	3	2	4	3	2	3	2	3	2	3	2	3	4	3	2	2	3	4	3
Ra02	4499550	0	0	0	0	0	0	0	0	0	0	0	0	0	0	0	0	0	0	0	0	0	0	0	0	0	0	0	0	0	0	0	0	0	0	0	0	0	0	0	0	0	0	0	0	0	0	0	0
Ra02	4507749	0	0	0	0	0	0	0	0	0	0	0	0	0	0	0	0	0	0	0	0	0	0	0	0	0	0	0	0	0	0	0	0	0	0	0	0	0	0	0	0	0	0	0	0	0	0	0	0
Ra02	4507767	2	2	4	3	3	3	1	3	1	2	1	3	2	2	2	2	1	2	2	3	1	1	2	2	1	1	2	2	2	2	2	2	2	2	2	1	2	2	2	1	2	2	2	2	2	3	2	1
Ra02	4514718	0	0	0	0	0	0	0	0	0	0	0	0	0	0	0	0	0	0	0	0	0	0	0	0	0	0	0	0	0	0	0	0	0	0	0	0	0	0	0	0	0	0	0	0	0	0	0	0
Ra02	4521210	0	0	0	0	0	0	0	0	0	0	0	0	0	0	0	0	0	0	0	0	0	0	0	0	0	0	0	0	0	0	0	0	0	0	0	0	0	0	0	0	0	0	0	0	0	0	0	0
Ra02	4563883	0	0	0	0	0	0	0	0	0	0	0	0	0	0	0	0	0	0	0	0	0	0	0	0	0	0	0	0	0	0	0	0	0	0	0	0	0	0	0	0	0	0	0	0	0	0	0	0
Ra02	4563887	1	1	0	0	1	0	1	1	1	1	1	0	1	1	1	2	1	1	1	1	1	1	1	2	0	2	1	0	2	1	2	0	1	2	1	2	1	2	1	2	1	0	1	2	2	1	0	1
Ra02	4563896	1	1	0	0	1	0	1	1	1	1	1	0	1	1	1	2	1	1	1	1	1	1	1	2	0	2	1	0	2	1	2	0	1	2	1	2	1	2	1	2	1	0	1	2	2	1	0	1
Ra02	4586806	0	0	0	0	0	0	0	0	0	0	0	0	0	0	0	0	0	0	0	0	0	0	0	0	0	0	0	0	0	0	0	0	0	0	0	0	0	0	0	0	0	0	0	0	0	0	0	0
Ra02	4586829	4	4	4	4	4	4	4	4	4	4	4	4	4	4	4	4	4	4	4	4	4	4	4	4	4	4	4	4	4	4	4	4	4	4	4	4	4	4	4	4	4	4	4	4	4	4	4	4
Ra02	4586850	1	1	0	0	0	0	1	1	1	1	1	0	1	1	1	2	1	1	1	1	1	1	1	2	0	2	1	0	2	1	2	0	1	2	1	2	1	2	1	2	1	0	1	2	2	1	0	1
Ra02	4587916	1	1	0	0	1	0	1	2	1	1	1	0	1	1	1	3	1	1	1	1	1	1	1	3	0	2	1	0	3	1	2	0	1	2	1	2	1	2	1	2	1	0	1	2	2	1	0	1
Ra02	4587920	1	1	0	1	2	1	2	0	3	1	2	2	2	1	1	0	2	1	1	0	2	2	1	0	3	1	1	3	0	1	0	2	1	0	1	1	1	0	1	1	1	3	1	0	0	0	2	2
Ra02	4587922	2	1	4	2	2	3	1	2	1	1	1	2	1	1	2	1	1	2	1	3	1	1	2	1	1	1	1	1	1	2	2	2	2	2	1	1	2	2	2	1	2	1	1	2	2	3	2	1
Ra02	5073464	0	0	0	0	0	0	0	0	0	0	0	0	0	0	0	0	0	0	0	0	0	0	0	0	0	0	0	0	0	0	0	0	0	0	0	0	0	0	0	0	0	0	0	0	0	0	0	0
Ra02	5073476	2	1	1	1	1	1	1	1	1	1	1	1	1	2	2	2	2	2	1	2	1	2	2	2	0	2	1	1	2	2	2	1	2	3	1	2	1	3	2	3	2	0	1	3	3	2	1	1
Ra02	5073507	0	0	0	0	0	0	0	0	0	0	0	0	0	0	0	0	0	0	0	0	0	0	0	0	0	0	0	0	0	0	0	0	0	0	0	0	0	0	0	0	0	0	0	0	0	0	0	0
Ra02	5079339	2	1	1	1	1	1	1	1	1	1	1	1	1	2	2	2	2	2	1	2	1	2	2	2	0	2	1	1	2	2	3	1	2	3	1	2	1	3	2	3	2	0	1	3	3	2	1	1
Ra02	5139050	1	1	0	1	1	1	2	0	2	1	2	1	1	1	1	0	2	1	1	0	2	2	0	0	3	1	1	2	0	1	0	2	1	0	1	1	1	0	1	2	1	2	1	0	0	0	2	2
Ra02	5149197	0	0	0	0	0	0	0	0	0	0	0	0	0	0	0	0	0	0	0	0	0	0	0	0	0	0	0	0	0	0	0	0	0	0	0	0	0	0	0	0	0	0	0	0	0	0	0	0
Ra02	5149218	3	2	1	2	1	2	3	1	3	2	3	2	2	3	3	2	4	3	2	1	3	4	2	1	3	3	2	3	2	3	2	3	3	2	2	3	2	3	3	4	3	2	2	3	2	1	3	3
Ra02	5149219	0	0	0	0	0	0	0	0	0	0	0	0	0	0	0	0	0	0	0	0	0	0	0	0	0	0	0	0	0	0	0	0	0	0	0	0	0	0	0	0	0	0	0	0	0	0	0	0
Ra02	5149238	0	0	0	0	0	0	0	0	0	0	0	0	0	0	0	0	0	0	0	0	0	0	0	0	0	0	0	0	0	0	0	0	0	0	0	0	0	0	0	0	0	0	0	0	0	0	0	0
Ra02	5150842	3	2	1	2	2	2	3	1	3	2	3	2	2	2	3	2	4	3	2	2	3	4	2	2	3	3	2	3	2	3	3	3	3	3	2	3	2	3	3	4	3	2	2	3	3	2	3	3
Ra02	5150847	1	1	0	1	1	1	2	0	2	1	2	1	1	1	1	0	2	1	1	0	2	2	0	0	3	1	1	2	0	1	0	2	1	0	1	1	1	0	1	1	1	2	1	0	0	1	2	2
Ra02	5166661	0	0	0	0	0	0	0	0	0	0	0	0	0	0	0	0	0	0	0	0	0	0	0	0	0	0	0	0	0	0	0	0	0	0	0	0	0	0	0	0	0	0	0	0	0	0	0	0
Ra02	5393526	1	1	1	1	1	1	1	1	1	1	1	1	1	2	2	2	2	2	1	1	1	2	2	2	0	2	1	1	2	2	3	1	2	3	1	2	1	3	2	3	2	0	1	3	3	2	1	1
Ra02	5393530	0	0	0	0	0	0	0	0	0	0	0	0	0	0	0	0	0	0	0	0	0	0	0	0	0	0	0	0	0	0	0	0	0	0	0	0	0	0	0	0	0	0	0	0	0	0	0	0
Ra02	5393532	1	1	1	1	1	1	1	1	1	1	1	1	1	2	2	2	2	2	1	1	1	2	2	2	0	2	1	1	2	2	3	1	2	3	1	2	1	3	2	3	2	0	1	3	3	2	1	1
Ra02	5393533	0	0	0	0	0	0	0	0	0	0	0	0	0	0	0	0	0	0	0	0	0	0	0	0	0	0	0	0	0	0	0	0	0	0	0	0	0	0	0	0	0	0	0	0	0	0	0	0
Ra02	5940022	1	1	0	1	1	1	2	0	2	1	2	1	1	1	1	0	2	1	1	0	2	2	0	0	2	1	1	2	0	1	0	2	1	0	1	1	1	0	1	1	1	2	1	0	0	0	2	1
Ra02	5940024	2	1	1	1	1	1	1	1	1	1	1	1	1	2	2	2	2	2	1	2	1	2	2	2	0	2	1	1	2	2	3	1	2	3	1	2	1	3	2	3	2	0	1	3	3	2	1	1
Ra02	5940031	0	0	0	0	0	0	0	0	0	0	0	0	0	0	0	0	0	0	0	0	0	0	0	0	0	0	0	0	0	0	0	0	0	0	0	0	0	0	0	0	0	0	0	0	0	0	0	0
Ra02	5998152	4	4	4	4	4	4	4	4	4	4	4	4	4	4	4	4	4	4	4	4	4	4	4	4	4	4	4	4	4	4	4	4	4	4	4	4	4	4	4	4	4	4	4	4	4	4	4	4
Ra02	6066393	0	0	0	0	0	0	0	0	0	0	0	0	0	0	0	0	0	0	0	0	0	0	0	0	0	0	0	0	0	0	0	0	0	0	0	0	0	0	0	0	0	0	0	0	0	0	0	0
Ra02	6066429	2	2	1	1	1	1	2	1	2	2	2	1	1	2	2	2	2	2	1	2	1	2	2	3	0	3	2	1	3	2	3	1	2	3	1	3	1	3	2	3	2	0	2	3	3	2	1	2
Ra02	6084941	2	2	3	2	2	2	1	3	1	2	1	2	2	2	1	3	0	1	2	3	1	0	2	3	2	1	2	1	3	1	2	1	1	2	2	1	2	2	1	0	1	2	2	2	2	3	1	1
Ra02	6085269	2	1	1	1	1	1	1	1	1	1	1	1	1	2	2	2	1	2	1	2	1	2	2	2	0	2	1	1	2	2	3	1	2	3	1	2	1	3	2	3	2	0	1	3	3	2	1	1
Ra02	6086820	0	0	0	0	0	0	0	0	0	0	0	0	0	0	0	0	0	0	0	0	0	0	0	0	0	0	0	0	0	0	0	0	0	0	0	0	0	0	0	0	0	0	0	0	0	0	0	0
Ra02	6086832	0	0	0	0	0	0	0	0	0	0	0	0	0	0	0	0	0	0	0	0	0	0	0	0	0	0	0	0	0	0	0	0	0	0	0	0	0	0	0	0	0	0	0	0	0	0	0	0
Ra02	6086838	0	0	0	0	0	0	0	0	0	0	0	0	0	0	0	0	0	0	0	0	0	0	0	0	0	0	0	0	0	0	0	0	0	0	0	0	0	0	0	0	0	0	0	0	0	0	0	0
Ra02	6086864	0	0	0	0	0	0	0	0	0	0	0	0	0	0	0	0	0	0	0	0	0	0	0	0	0	0	0	0	0	0	0	0	0	0	0	0	0	0	0	0	0	0	0	0	0	0	0	0
Ra02	6087221	1	2	3	2	2	2	1	3	1	2	1	2	2	1	1	2	0	1	2	2	1	0	2	2	1	1	2	1	2	1	1	1	1	1	2	1	2	1	1	0	1	2	2	1	1	2	1	1
Ra02	6087605	1	2	3	2	2	2	1	3	1	2	1	2	2	1	1	2	0	1	2	2	1	0	2	2	1	1	2	1	2	1	1	1	1	1	2	1	2	1	1	0	1	2	2	1	1	2	1	1
Ra02	6177338	0	0	0	0	0	0	0	0	0	0	0	0	0	0	0	0	0	0	0	0	0	0	0	0	0	0	0	0	0	0	0	0	0	0	0	0	0	0	0	0	0	0	0	0	0	0	0	0
Ra02	6177350	1	2	3	2	2	2	1	3	1	2	1	3	2	1	1	2	0	1	2	2	1	0	2	2	2	1	2	1	2	1	1	1	1	1	2	1	2	1	1	0	1	2	2	1	1	2	1	1
Ra02	6177391	0	0	0	0	0	0	0	0	0	0	0	0	0	0	0	0	0	0	0	0	0	0	0	0	0	0	0	0	0	0	0	0	0	0	0	0	0	0	0	0	0	0	0	0	0	0	0	0
Ra02	6178107	0	0	0	0	0	0	0	0	0	0	0	0	0	0	0	0	0	0	0	0	0	0	0	0	0	0	0	0	0	0	0	0	0	0	0	0	0	0	0	0	0	0	0	0	0	0	0	0
Ra02	6183266	0	0	0	0	0	0	0	0	0	0	0	0	0	0	0	0	0	0	0	0	0	0	0	0	0	0	0	0	0	0	1	0	0	0	0	0	0	0	0	0	0	0	0	0	0	0	0	0
Ra02	6183304	2	2	3	2	2	2	1	3	1	3	1	3	2	1	1	3	0	1	2	4	1	0	2	3	1	1	2	1	2	1	1	1	1	1	2	1	2	1	1	0	1	2	2	1	2	2	1	1
Ra02	6183315	0	0	0	0	0	0	0	0	0	0	0	0	0	0	0	0	0	0	0	0	0	0	0	0	0	0	0	0	0	0	0	0	0	0	0	0	0	0	0	0	0	0	0	0	0	0	0	0
Ra02	6183331	0	0	0	0	0	0	0	0	0	0	0	0	0	0	0	0	0	0	0	0	0	0	0	0	0	0	0	0	0	0	0	0	0	0	0	0	0	0	0	0	0	0	0	0	0	0	0	0
Ra02	6193402	1	2	3	2	2	2	1	3	1	2	1	2	2	1	1	2	0	1	2	3	1	0	2	2	1	1	2	1	2	1	1	1	1	1	2	1	2	1	1	0	1	2	2	1	1	2	1	1
Ra02	6193456	0	0	0	0	0	0	0	0	0	0	0	0	0	0	0	0	0	0	0	0	0	0	0	0	0	0	0	0	0	0	0	0	0	0	0	0	0	0	0	0	0	0	0	0	0	0	0	0
Ra02	6231224	1	2	3	2	2	2	1	3	1	2	1	2	2	1	1	2	0	1	2	3	1	0	2	2	1	1	2	1	2	1	1	1	1	1	2	1	2	1	1	0	1	2	2	1	1	2	1	1
Ra02	6231243	2	3	3	3	3	3	3	3	3	3	3	3	3	2	2	2	2	2	3	3	3	2	2	2	4	2	3	3	2	2	1	3	2	1	3	2	3	1	2	1	2	4	3	1	1	2	3	3
Ra02	6246176	0	0	0	0	0	0	0	0	0	0	0	0	0	0	0	0	0	0	0	0	0	0	0	0	0	0	0	0	0	0	0	0	0	0	0	0	0	0	0	0	0	0	0	0	0	0	0	0
Ra02	6246188	0	0	0	0	0	0	0	0	0	0	0	0	0	0	0	0	0	0	0	0	0	0	0	0	0	0	0	0	0	0	0	0	0	0	0	0	0	0	0	0	0	0	0	0	0	0	0	0
Ra02	6265590	3	2	1	2	2	2	3	1	3	2	3	2	2	3	3	2	4	3	2	2	3	4	2	2	2	3	2	3	2	3	3	3	3	3	2	3	2	3	3	4	3	2	2	3	3	2	3	3
Ra02	6319367	1	1	0	1	1	1	2	0	2	1	2	1	1	1	1	0	2	1	1	0	2	2	0	0	3	2	1	2	0	1	0	2	1	0	1	1	1	0	1	1	1	2	1	0	0	0	2	2
Ra02	6321126	1	2	3	2	2	2	1	3	1	2	1	2	2	1	1	2	0	1	2	2	1	0	2	2	1	0	2	1	2	1	1	2	1	1	2	1	2	1	1	0	1	2	2	1	1	2	1	1
Ra02	6321261	2	1	1	1	1	1	1	1	1	1	1	1	1	2	2	2	2	2	1	1	1	2	2	2	0	2	1	1	2	2	3	1	2	3	1	2	1	3	2	3	2	0	1	3	3	2	1	1
Ra02	6321290	0	0	0	0	0	0	0	0	0	0	0	0	0	0	0	0	0	0	0	0	0	0	0	0	0	0	0	0	0	0	0	0	0	0	0	0	0	0	0	0	0	0	0	0	0	0	0	0
Ra02	6326589	1	1	1	1	1	1	1	1	1	1	1	1	1	2	2	2	2	1	1	1	1	1	2	2	0	2	1	1	2	1	3	1	2	3	1	2	1	3	2	3	2	0	1	3	3	2	1	1
Ra02	6326591	1	0	1	1	1	1	0	0	0	0	0	1	0	1	1	0	1	1	0	1	0	1	1	0	0	0	0	1	0	1	1	1	1	1	0	0	0	1	1	1	1	0	0	1	1	1	1	0
Ra02	6326592	2	3	4	3	3	3	2	4	2	3	2	3	3	3	3	4	2	3	3	4	2	1	4	4	1	2	3	2	4	3	4	3	3	4	3	3	3	4	3	2	3	2	3	4	4	4	2	2
Ra02	6397925	1	2	3	2	2	2	1	3	1	2	1	2	2	1	1	2	0	1	2	2	1	0	2	2	1	0	2	1	2	1	1	2	1	1	2	1	2	1	1	0	1	2	2	1	2	2	1	1
[truncated: 7,741 more rows]
[truncated: 67 more columns]
