# Supplementary material for: A single genomic region controls primocane fruiting in tetraploid blackberry
Source: Genetics. 2026 Mar 23;233(2):iyag078. doi: 10.1093/genetics/iyag078 (PMC13232755; doi:10.1093/genetics/iyag078)
Supplement: iyag078_Supplementary_Data [file iyag078_supplementary_data.zip › Supplemental_Table_4_GENETICS-2025-308894.xlsx]

## Sheet: Supplementary table 4
Supplementary Table 4. 53 SNPs highly linked with the Primocane-fruiting phenotype in the blackberry biparental population '1937'. LOD score of the recombination fraction between each molecular marker and the PF phenotype was calculated, and a maximum LOD score was observed for the marker 3_33338602.
SNP	Chromosome	Position	LOD
3_33338602	Ra03	33338602	33.7131
3_32702539	Ra03	32702539	23.0927
3_31379074	Ra03	31379074	22.0706
3_34733921	Ra03	34733921	20.9304
3_27819014	Ra03	27819014	12.0473
3_28118893	Ra03	28118893	12.0473
3_27431125	Ra03	27431125	11.3483
3_27879012	Ra03	27879012	11.3483
3_23756554	Ra03	23756554	10.892
3_22200503	Ra03	22200503	10.6768
3_17161850	Ra03	17161850	7.17339
3_17639987	Ra03	17639987	6.88345
3_33554421	Ra03	33554421	6.42582
3_33598290	Ra03	33598290	6.15136
3_16083127	Ra03	16083127	6.13558
3_15544241	Ra03	15544241	6.01326
3_33168253	Ra03	33168253	5.84534
3_33586780	Ra03	33586780	5.73353
3_34257023	Ra03	34257023	5.63648
3_33598708	Ra03	33598708	5.5252
3_32474869	Ra03	32474869	5.5252
3_32361481	Ra03	32361481	5.5252
3_32920969	Ra03	32920969	5.42802
3_32921586	Ra03	32921586	5.3173
3_31632199	Ra03	31632199	5.3173
3_30987099	Ra03	30987099	5.26863
3_32923299	Ra03	32923299	5.15861
3_34253751	Ra03	34253751	5.10986
3_32536411	Ra03	32536411	5.10986
3_32992383	Ra03	32992383	5.10986
3_31247783	Ra03	31247783	5.04945
3_34067494	Ra03	34067494	5.00059
3_32868126	Ra03	32868126	4.95174
3_31965512	Ra03	31965512	4.84326
3_31171434	Ra03	31171434	4.79431
3_31379807	Ra03	31379807	4.79431
3_32923461	Ra03	32923461	4.41987
3_27436901	Ra03	27436901	4.39997
3_39944145	Ra03	39944145	4.15478
3_34253961	Ra03	34253961	4.13518
3_11892417	Ra03	11892417	4.00811
3_23757040	Ra03	23757040	3.93747
3_11896460	Ra03	11896460	3.93085
3_33819560	Ra03	33819560	3.79322
3_11287847	Ra03	11287847	3.57222
3_40146031	Ra03	40146031	3.56397
3_41333295	Ra03	41333295	3.56397
3_28337413	Ra03	28337413	3.41441
3_32423571	Ra03	32423571	3.31788
3_40980258	Ra03	40980258	3.19417
3_41393823	Ra03	41393823	3.19417
3_25219350	Ra03	25219350	3.05414
3_16554700	Ra03	16554700	3.00369
