# Supplementary material for: A single genomic region controls primocane fruiting in tetraploid blackberry
Source: Genetics. 2026 Mar 23;233(2):iyag078. doi: 10.1093/genetics/iyag078 (PMC13232755; doi:10.1093/genetics/iyag078)
Supplement: iyag078_Supplementary_Data [file iyag078_supplementary_data.zip › Supplemental_Table_5_GENETICS-2025-308894.xlsx]

## Sheet: Supplementary table 5
Supplementary Table 5. List of genetic variants located within 1 Mb upstream and downstream of the GWAS peak associated with the primocane‑fruiting trait on chromosome Ra03 differentiating Primocane-fruiting (PF) and Floricane-fruiting (FF) genotypes.
CHROM	POS	REF	ALT	Annotation	Gene ID	Black MagicTM	Prime-Ark® 45	Prime-Ark® Freedom	S213	S214	S242	Apache	Kiowa	Osage	Ouachita	Natchez	Navaho	Tupy	S9	S17	S28	S335
Ra03	32341546	ATT	ATTT,A,AT	downstream_transcript_variant	Ruarg.3G326800	0/0	0/0	0/0	0/0	0/0	0/0	1/2	2/3	0/1	1/2	2/2	0/1	0/1	0/1	0/2	0/2	0/2/3
Ra03	32359308	CAA	C	upstream_transcript_variant	Ruarg.3G327000	0/0	0/0	0/0	0/0	0/0	0/0	1/1	0/1	0/1	0/1	0/1	0/1	0/1	0/1	0/1	0/1	0/1
Ra03	32397681	T	C	intergenic_variant	.	0/0	0/0	0/0	0/0	0/0	0/0	0/1	1/1	0/1	0/1	1/1	0/1	0/1	0/1	0/1	0/1	0/1
Ra03	32450028	T	C	intergenic_variant	.	0/0	0/0	0/0	0/0	0/0	0/0	0/1	0/1	0/1	0/1	0/1	0/1	0/1	0/1	0/1	0/1	0/1
Ra03	32457069	G	T,A	intergenic_variant	.	0/0	0/0	0/0	0/0	0/0	0/0	0/1	1/1	0/1	0/1	1/1	0/2	0/1	0/1	0/1	0/1	0/1
Ra03	32457429	A	G	intergenic_variant	.	0/0	0/0	0/0	0/0	0/0	0/0	0/1	1/1	0/1	0/1	1/1	0/1	0/1	0/1	0/1	0/1	0/1
Ra03	32458282	C	*,T	intergenic_variant	.	0/0	0/0	0/0	0/0	0/0	0/0	1/2	0/2	0/1	0/1/2	0/2	0/1	0/1	0/1	0/2	0/2	0/2
Ra03	32471405	G	T	upstream_transcript_variant	Ruarg.3G328200	0/0	0/0	0/0	0/0	0/0	0/0	1/1	0/1	0/1	0/1	0/1	0/1	0/1	0/1	0/1	0/1	0/1
Ra03	32483534	A	G	intergenic_variant	.	0/0	0/0	0/0	0/0	0/0	0/0	1/1	0/1	0/1	1/1	0/1	0/1	0/1	0/1	0/1	0/1	0/1
Ra03	32486940	C	A	downstream_transcript_variant	Ruarg.3G328400	0/0	0/0	0/0	0/0	0/0	0/0	1/1	1/1	1/1	1/1	1/1	1/1	1/1	1/1	0/1	0/1	0/1
Ra03	32487082	G	A	3_prime_UTR_variant	Ruarg.3G328400	0/0	0/0	0/0	0/0	0/0	0/0	1/1	1/1	1/1	1/1	1/1	1/1	1/1	1/1	0/1	0/1	0/1
Ra03	32487162	GTTATCGAAATAGT	G,*,GATTATCGAAATAGT	3_prime_UTR_variant	Ruarg.3G328400	0/0	0/0	0/0	0/0	0/0	0/0	0/1	1/2/3	0/1	0/1/2	1/3	0/1	0/1	0/1	0/1	0/1	0/1
Ra03	32491054	A	G	upstream_transcript_variant	Ruarg.3G328400	0/0	0/0	0/0	0/0	0/0	0/0	1/1	1/1	1/1	0/1	1/1	0/1	1/1	1/1	0/1	0/1	0/1
Ra03	32508527	T	C	intergenic_variant	.	0/0	0/0	0/0	0/0	0/0	0/0	1/1	1/1	1/1	1/1	1/1	0/1	1/1	1/1	0/1	0/1	0/1
Ra03	32513454	CT	C,CTT	intergenic_variant	.	0/0	0/0	0/0	0/0	0/0	0/0	1/2	0/1/2	0/1/2	0/1	0/1/2	0/1	0/1	0/1/2	0/2	0/2	0/2
Ra03	32542399	AT	A	intergenic_variant	.	0/0	0/0	0/0	0/0	0/0	0/0	1/1	0/1	0/1	0/1	0/1	0/1	0/1	0/1	0/1	0/1	0/1
Ra03	32555494	A	G	intergenic_variant	.	0/0	0/0	0/0	0/0	0/0	0/0	1/1	0/1	1/1	1/1	1/1	0/1	0/1	1/1	0/1	0/1	0/1
Ra03	32586991	G	A	intergenic_variant	.	0/0	0/0	0/0	0/0	0/0	0/0	1/1	1/1	1/1	1/1	0/1	0/1	1/1	1/1	0/1	0/1	0/1
Ra03	32590750	G	C,*	intergenic_variant	.	0/0	0/0	0/0	0/0	0/0	0/0	1/2	1/1	1/1	0/1	1/1	0/1	1/1	1/1	0/1/2	0/1/2	0/1/2
Ra03	32593223	A	G	intergenic_variant	.	0/0	0/0	0/0	0/0	0/0	0/0	1/1	0/1	0/1	0/1	0/1	0/1	0/1	0/1	0/1	0/1	0/1
Ra03	32594614	G	A,T	intergenic_variant	.	0/0	0/0	0/0	0/0	0/0	0/0	1/2	0/1	0/1/2	0/2	0/1	0/2	0/1/2	0/1/2	0/1	0/1	0/1
Ra03	32594712	A	G	intergenic_variant	.	0/0	0/0	0/0	0/0	0/0	0/0	1/1	0/1	0/1	0/1	0/1	0/1	0/1	0/1	0/1	0/1	0/1
Ra03	32595073	G	A	intergenic_variant	.	0/0	0/0	0/0	0/0	0/0	0/0	1/1	0/1	0/1	0/1	0/1	0/1	0/1	0/1	0/1	0/1	0/1
Ra03	32597558	T	C	intergenic_variant	.	0/0	0/0	0/0	0/0	0/0	0/0	1/1	0/1	0/1	0/1	0/1	0/1	0/1	0/1	0/1	0/1	0/1
Ra03	32606484	TA	T,TAA	intergenic_variant	.	0/0	0/0	0/0	0/0	0/0	0/0	1/1	0/2	1/1	1/2	0/1	0/1	1/2	1/2	0/1	0/1	0/1
Ra03	32609389	A	C	intergenic_variant	.	0/0	0/0	0/0	0/0	0/0	0/0	1/1	1/1	1/1	1/1	1/1	0/1	1/1	1/1	0/1	0/1	0/1
Ra03	32609402	A	C	intergenic_variant	.	0/0	0/0	0/0	0/0	0/0	0/0	0/1	0/1	0/1	0/1	0/1	0/1	0/1	0/1	0/1	0/1	0/1
Ra03	32609408	T	A	intergenic_variant	.	0/0	0/0	0/0	0/0	0/0	0/0	0/1	0/1	0/1	0/1	0/1	0/1	0/1	0/1	0/1	0/1	0/1
Ra03	32625674	CATATAT	CATATATATAT,C,CATATATATATATAT	intron_variant	Ruarg.3G329500	0/0	0/0	0/0	0/0	0/0	0/0	0/1/2	0/3	0/1	0/1/3	0/2/3	0/1	0/1	0/1	0/2	0/2	0/2
Ra03	32649637	ATTTTT	ATTT,A	intergenic_variant	.	0/0	0/0	0/0	0/0	0/0	0/0	0/1/2	0/2	1/1	0/1/2	0/2	1/1	0/1	0/1	0/2	0/2	0/2
Ra03	32650888	T	C	intergenic_variant	.	0/0	0/0	0/0	0/0	0/0	0/0	0/1	1/1	0/1	0/1	1/1	0/1	0/1	0/1	0/1	0/1	0/1
Ra03	32651195	G	T	intergenic_variant	.	0/0	0/0	0/0	0/0	0/0	0/0	0/1	1/1	0/1	0/1	1/1	0/1	0/1	0/1	0/1	0/1	0/1
Ra03	32665351	T	A	intergenic_variant	.	0/0	0/0	0/0	0/0	0/0	0/0	1/1	1/1	1/1	1/1	1/1	0/1	1/1	0/1	0/1	0/1	0/1
Ra03	32680463	T	C	intergenic_variant	.	0/0	0/0	0/0	0/0	0/0	0/0	1/1	0/1	0/1	0/1	1/1	0/1	1/1	0/1	0/1	0/1	0/1
Ra03	32681091	G	A	intergenic_variant	.	0/0	0/0	0/0	0/0	0/0	0/0	1/1	1/1	1/1	1/1	1/1	0/1	1/1	1/1	0/1	0/1	0/1
Ra03	32682207	A	AAAG	intergenic_variant	.	0/0	0/0	0/0	0/0	0/0	0/0	0/1	0/1	0/1	0/1	0/1	0/1	0/1	0/1	0/1	0/1	0/1
Ra03	32705554	A	G	intergenic_variant	.	0/0	0/0	0/0	0/0	0/0	0/0	0/1	0/1	0/1	0/1	0/1	0/1	0/1	0/1	0/1	0/1	0/1
Ra03	32715028	C	T,*	intergenic_variant	.	0/0	0/0	0/0	0/0	0/0	0/0	1/1	1/2	1/1	1/1	1/2	0/1	1/1	1/1	0/1	0/1/2	0/1
Ra03	32716374	G	A,C	intergenic_variant	.	0/0	0/0	0/0	0/0	0/0	0/0	0/1/2	0/1	0/1/2	0/2	0/1/2	0/2	0/1	0/1/2	0/1/2	0/1/2	0/1
Ra03	32716427	A	G	intergenic_variant	.	0/0	0/0	0/0	0/0	0/0	0/0	0/1	0/1	0/1	0/1	0/1	0/1	0/1	0/1	0/1	0/1	0/1
Ra03	32722267	C	CCAAAA,CA	upstream_transcript_variant	Ruarg.3G330100.2.v1.2	0/0	0/0	0/0	0/0	0/0	0/0	1/2	0/2	1/2	0/1/2	0/1/2	0/1/2	0/2	1/2	0/1/2	0/1/2	0/2
Ra03	32722651	A	G,*	upstream_transcript_variant	Ruarg.3G330100.2.v1.2	0/0	0/0	0/0	0/0	0/0	0/0	0/1	0/1/2	0/1	0/1	0/1/2	0/1	0/1	0/1	0/1	0/1	0/1
Ra03	32747630	T	G	intergenic_variant	.	0/0	0/0	0/0	0/0	0/0	0/0	0/1	1/1	0/1	0/1	1/1	0/1	0/1	0/1	0/1	0/1	0/1
Ra03	32757301	A	T,*	intergenic_variant	.	0/0	0/0	0/0	0/0	0/0	0/0	0/1/2	0/1/2	0/1	0/1	1/2	0/1/2	0/2	0/1	0/1/2	0/1/2	0/2
Ra03	32783234	A	C,*	intergenic_variant	.	0/0	0/0	0/0	0/0	0/0	0/0	0/1	0/1/2	0/1	0/1	0/1/2	0/1	0/1	0/1	0/1	0/1	0/1
Ra03	32783672	A	G	intergenic_variant	.	0/0	0/0	0/0	0/0	0/0	0/0	0/1	0/1	0/1	0/1	0/1	0/1	0/1	0/1	0/1	0/1	0/1
Ra03	32783729	C	T	intergenic_variant	.	0/0	0/0	0/0	0/0	0/0	0/0	0/1	0/1	0/1	0/1	0/1	0/1	0/1	0/1	0/1	0/1	0/1
Ra03	32785133	A	G	intergenic_variant	.	0/0	0/0	0/0	0/0	0/0	0/0	0/1	1/1	0/1	0/1	0/1	0/1	0/1	0/1	0/1	0/1	0/1
Ra03	32795796	T	C	intergenic_variant	.	0/0	0/0	0/0	0/0	0/0	0/0	1/1	1/1	1/1	1/1	1/1	0/1	1/1	1/1	0/1	0/1	0/1
Ra03	32798199	GTCTTCTCTCCTCTCTCTCTC	G,GTCTCTC,GTC	upstream_transcript_variant	Ruarg.3G330700	0/0	0/0	0/0	0/0	0/0	0/0	2/3	0/3	1/2	2/3	0/3	0/2	0/2	0/1/2	0/3	0/3	0/3
Ra03	32806615	G	GGTCAC	intergenic_variant	.	0/0	0/0	0/0	0/0	0/0	0/0	1/1	1/1	0/1	1/1	1/1	0/1	0/1	0/1	0/1	0/1	0/1
Ra03	32806653	A	G	intergenic_variant	.	0/0	0/0	0/0	0/0	0/0	0/0	1/1	1/1	1/1	0/1	1/1	0/1	0/1	1/1	0/1	0/1	0/1
Ra03	32807213	T	C	intergenic_variant	.	0/0	0/0	0/0	0/0	0/0	0/0	1/1	1/1	1/1	1/1	1/1	0/1	0/1	1/1	0/1	0/1	0/1
Ra03	32807294	A	G	intergenic_variant	.	0/0	0/0	0/0	0/0	0/0	0/0	1/1	1/1	0/1	1/1	1/1	0/1	0/1	0/1	0/1	0/1	0/1
Ra03	32818002	T	C	intergenic_variant	.	0/0	0/0	0/0	0/0	0/0	0/0	0/1	0/1	0/1	0/1	1/1	0/1	0/1	0/1	0/1	0/1	0/1
Ra03	32818071	A	G	intergenic_variant	.	0/0	0/0	0/0	0/0	0/0	0/0	0/1	0/1	0/1	0/1	1/1	0/1	0/1	0/1	0/1	0/1	0/1
Ra03	32819044	T	C	intergenic_variant	.	0/0	0/0	0/0	0/0	0/0	0/0	0/1	0/1	0/1	1/1	0/1	0/1	1/1	1/1	0/1	0/1	0/1
Ra03	32823468	C	G	intergenic_variant	.	0/0	0/0	0/0	0/0	0/0	0/0	1/1	0/1	0/1	1/1	1/1	0/1	1/1	1/1	0/1	0/1	0/1
Ra03	32823668	AAAC	*,A	intergenic_variant	.	0/0	0/0	0/0	0/0	0/0	0/0	0/1/2	0/1	0/1	0/1	0/1/2	0/1	0/1	0/1	0/1/2	0/1/2	0/2
Ra03	32832540	G	*,A	upstream_transcript_variant	Ruarg.3G330800	0/0	0/0	0/0	0/0	0/0	0/0	0/2	2/2	0/1	0/2	2/2	0/2	0/2	0/1	0/2	0/2	0/2
Ra03	32849022	G	T	upstream_transcript_variant	Ruarg.3G331000	0/0	0/0	0/0	0/0	0/0	0/0	1/1	0/1	1/1	1/1	1/1	0/1	1/1	1/1	0/1	0/1	0/1
Ra03	32852488	T	G	intergenic_variant	.	0/0	0/0	0/0	0/0	0/0	0/0	1/1	0/1	1/1	1/1	1/1	0/1	1/1	1/1	0/1	0/1	0/1
Ra03	32853128	A	G	intergenic_variant	.	0/0	0/0	0/0	0/0	0/0	0/0	0/1	0/1	0/1	0/1	1/1	0/1	0/1	0/1	0/1	0/1	0/1
Ra03	32853141	T	C	intergenic_variant	.	0/0	0/0	0/0	0/0	0/0	0/0	1/1	0/1	1/1	1/1	1/1	0/1	1/1	1/1	0/1	0/1	0/1
Ra03	32854249	G	T	intergenic_variant	.	0/0	0/0	0/0	0/0	0/0	0/0	1/1	1/1	1/1	1/1	1/1	1/1	1/1	0/1	0/1	0/1	0/1
Ra03	32878013	C	A	intron_variant	Ruarg.3G331300	0/0	0/0	0/0	0/0	0/0	0/0	0/1	0/1	0/1	0/1	0/1	0/1	0/1	0/1	0/1	0/1	0/1
Ra03	32900968	A	G	intron_variant	Ruarg.3G331600	0/0	0/0	0/0	0/0	0/0	0/0	0/1	0/1	0/1	0/1	0/1	0/1	0/1	0/1	0/1	0/1	0/1
Ra03	32906800	CTT	C,CT,CTTT	upstream_transcript_variant	Ruarg.3G331700	0/0	0/0	0/0	0/0	0/0	0/0	0/2/3	0/2	0/1/2	0/2	0/3	0/2	0/2	0/1/2	0/3	0/3	0/3
Ra03	32911710	AC	*,ATTTGAACGCGTCCGC,ATGTGAACGCGTCCGC,A	intergenic_variant	.	0/0	0/0	0/0	0/0	0/0	0/0	2/3	1/4	1/2	1/2	3/4	1/2	1/2	1/2	0/3/4	0/3/4	0/3
Ra03	32911734	T	C	intergenic_variant	.	0/0	0/0	0/0	0/0	0/0	0/0	0/1	1/1	0/1	0/1	1/1	0/1	0/1	0/1	0/1	0/1	0/1
Ra03	32917361	G	A	intergenic_variant	.	0/0	0/0	0/0	0/0	0/0	0/0	0/1	0/1	0/1	0/1	0/1	0/1	0/1	0/1	0/1	0/1	0/1
Ra03	32918723	TA	T	intergenic_variant	.	0/0	0/0	0/0	0/0	0/0	0/0	0/1	0/1	0/1	0/1	0/1	0/1	0/1	0/1	0/1	0/1	0/1
Ra03	32938102	T	C	intergenic_variant	.	0/0	0/0	0/0	0/0	0/0	0/0	1/1	1/1	1/1	1/1	1/1	1/1	1/1	0/1	0/1	0/1	0/1
Ra03	32943154	A	G	intergenic_variant	.	0/0	0/0	0/0	0/0	0/0	0/0	1/1	0/1	1/1	1/1	1/1	1/1	1/1	1/1	0/1	0/1	0/1
Ra03	32953171	T	A,*	upstream_transcript_variant	Ruarg.3G331900.3.v1.2	0/0	0/0	0/0	0/0	0/0	0/0	0/1	0/1/2	0/1	0/1	0/1/2	0/1	0/1	0/1	0/1	0/1	0/1
Ra03	32955522	T	A	upstream_transcript_variant	Ruarg.3G331900	0/0	0/0	0/0	0/0	0/0	0/0	0/1	0/1	0/1	0/1	0/1	0/1	0/1	0/1	0/1	0/1	0/1
Ra03	32958323	A	G	upstream_transcript_variant	Ruarg.3G332000	0/0	0/0	0/0	0/0	0/0	0/0	1/1	1/1	1/1	1/1	1/1	0/1	1/1	1/1	0/1	0/1	0/1
Ra03	32958641	A	G	upstream_transcript_variant	Ruarg.3G332000	0/0	0/0	0/0	0/0	0/0	0/0	1/1	1/1	1/1	1/1	1/1	1/1	1/1	1/1	0/1	0/1	0/1
Ra03	32962081	C	T	upstream_transcript_variant	Ruarg.3G332100	0/0	0/0	0/0	0/0	0/0	0/0	0/1	0/1	0/1	0/1	0/1	0/1	0/1	0/1	0/1	0/1	0/1
Ra03	32962780	A	T,C	synonymous_variant	Ruarg.3G332100	0/0	0/0	0/0	0/0	0/0	0/0	0/1	0/1/2	0/1	0/1	0/1/2	0/1	0/1	0/1	0/1	0/1	0/1
Ra03	32962814	G	GT	intron_variant	Ruarg.3G332100	0/0	0/0	0/0	0/0	0/0	0/0	0/1	0/1	0/1	0/1	0/1	0/1	0/1	0/1	0/1	0/1	0/1
Ra03	32963014	G	T	intron_variant	Ruarg.3G332100	0/0	0/0	0/0	0/0	0/0	0/0	0/1	0/1	0/1	0/1	0/1	0/1	0/1	0/1	0/1	0/1	0/1
Ra03	32963039	G	T	intron_variant	Ruarg.3G332100	0/0	0/0	0/0	0/0	0/0	0/0	0/1	0/1	0/1	0/1	0/1	0/1	0/1	0/1	0/1	0/1	0/1
Ra03	32966518	G	GTCTCCTATATAAATGAAAAGAC,GTCTCCTACATAAATTGAAAGAC,GTCTCCTATATAGATGAAAAGGC	intergenic_variant	.	0/0	0/0	0/0	0/0	0/0	0/0	0/1/2	1/3	0/1/2	0/1/2/3	1/2	0/2/3	0/1	0/1/2	0/1/2	0/1/2	0/1
Ra03	32966530	A	T	intergenic_variant	.	0/0	0/0	0/0	0/0	0/0	0/0	0/1	1/1	0/1	0/1	1/1	0/1	0/1	0/1	0/1	0/1	0/1
Ra03	32966552	T	G	intergenic_variant	.	0/0	0/0	0/0	0/0	0/0	0/0	0/1	1/1	0/1	0/1	1/1	0/1	0/1	0/1	0/1	0/1	0/1
Ra03	32966600	T	C	intergenic_variant	.	0/0	0/0	0/0	0/0	0/0	0/0	0/1	0/1	0/1	0/1	1/1	0/1	0/1	0/1	0/1	0/1	0/1
Ra03	32967384	G	A	intergenic_variant	.	0/0	0/0	0/0	0/0	0/0	0/0	0/1	0/1	0/1	0/1	1/1	0/1	0/1	0/1	0/1	0/1	0/1
Ra03	32967508	A	G	intergenic_variant	.	0/0	0/0	0/0	0/0	0/0	0/0	0/1	1/1	0/1	0/1	1/1	0/1	0/1	0/1	0/1	0/1	0/1
Ra03	32967616	G	A	intergenic_variant	.	0/0	0/0	0/0	0/0	0/0	0/0	0/1	1/1	0/1	0/1	1/1	0/1	0/1	0/1	0/1	0/1	0/1
Ra03	32968214	G	A	intergenic_variant	.	0/0	0/0	0/0	0/0	0/0	0/0	0/1	1/1	0/1	0/1	1/1	0/1	0/1	0/1	0/1	0/1	0/1
Ra03	32970366	AATAT	A,AAT	intergenic_variant	.	0/0	0/0	0/0	0/0	0/0	0/0	0/1/2	0/2	0/1/2	0/1/2	1/2	0/1	0/2	0/1/2	0/1/2	0/1/2	0/2
Ra03	32972173	AG	A,AGGGGG,AGGGG,AGGG	intergenic_variant	.	0/0	0/0	0/0	0/0	0/0	0/0	2/2	1/4	1/2	2/4	2/3	2/2	0/1/2	0/1/2	0/2	0/2	0/2
Ra03	32972378	T	C	intergenic_variant	.	0/0	0/0	0/0	0/0	0/0	0/0	0/1	1/1	0/1	0/1	1/1	0/1	0/1	0/1	0/1	0/1	0/1
Ra03	32974480	C	T	intergenic_variant	.	0/0	0/0	0/0	0/0	0/0	0/0	1/1	1/1	1/1	1/1	1/1	0/1	1/1	1/1	0/1	0/1	0/1
Ra03	32974715	TAA	T,TA	intergenic_variant	.	0/0	0/0	0/0	0/0	0/0	0/0	0/1/2	0/2	0/1	0/1/2	1/2	0/1	0/2	0/1	0/2	0/1/2	0/2
Ra03	32974994	A	AATATAT,AATATATAT,AAT,AATAT	intergenic_variant	.	0/0	0/0	0/0	0/0	0/0	0/0	0/2/3	3/4	0/1/2	0/2/3	2/3	0/2/3	0/2	0/1/2	0/2/3	0/2/3	0/3
Ra03	32975406	A	G	intergenic_variant	.	0/0	0/0	0/0	0/0	0/0	0/0	0/1	0/1	0/1	0/1	0/1	0/1	0/1	0/1	0/1	0/1	0/1
Ra03	32978728	A	G	intergenic_variant	.	0/0	0/0	0/0	0/0	0/0	0/0	1/1	1/1	1/1	1/1	1/1	1/1	1/1	1/1	0/1	0/1	0/1
Ra03	32978764	A	G	intergenic_variant	.	0/0	0/0	0/0	0/0	0/0	0/0	0/1	0/1	0/1	0/1	1/1	0/1	0/1	0/1	0/1	0/1	0/1
Ra03	32978781	T	C	intergenic_variant	.	0/0	0/0	0/0	0/0	0/0	0/0	0/1	0/1	0/1	0/1	1/1	0/1	0/1	0/1	0/1	0/1	0/1
Ra03	32978782	G	T	intergenic_variant	.	0/0	0/0	0/0	0/0	0/0	0/0	0/1	0/1	0/1	0/1	0/1	0/1	0/1	0/1	0/1	0/1	0/1
Ra03	32979585	A	G	intergenic_variant	.	0/0	0/0	0/0	0/0	0/0	0/0	1/1	0/1	0/1	1/1	0/1	1/1	1/1	0/1	0/1	0/1	0/1
Ra03	32980460	T	C	upstream_transcript_variant	Ruarg.3G332200	0/0	0/0	0/0	0/0	0/0	0/0	1/1	1/1	1/1	1/1	1/1	1/1	1/1	1/1	0/1	0/1	0/1
Ra03	32983951	T	C	intron_variant	Ruarg.3G332200	0/0	0/0	0/0	0/0	0/0	0/0	0/1	1/1	1/1	0/1	1/1	1/1	1/1	1/1	0/1	0/1	0/1
Ra03	32987425	G	A	intron_variant	Ruarg.3G332300	0/0	0/0	0/0	0/0	0/0	0/0	0/1	0/1	0/1	0/1	0/1	0/1	0/1	0/1	0/1	0/1	0/1
Ra03	32990834	G	GA	intron_variant	Ruarg.3G332300	0/0	0/0	0/0	0/0	0/0	0/0	0/1	0/1	0/1	0/1	0/1	0/1	0/1	0/1	0/1	0/1	0/1
Ra03	32991091	G	A,*,C	intron_variant	Ruarg.3G332300	0/0	0/0	0/0	0/0	0/0	0/0	0/2	0/2	0/1	0/2	0/2	0/1	0/3	0/1	0/2	0/2	0/2
Ra03	32993429	CAA	CA,CAAA,C,*	upstream_transcript_variant	Ruarg.3G332300	0/0	0/0	0/0	0/0	0/0	0/0	0/2/3	0/1/3/4	0/1/2	0/2/3	0/3/4	0/2	0/1/2	0/1/2	0/3	0/3	0/3
Ra03	32995140	ATT	ATTT,A	intergenic_variant	.	0/0	0/0	0/0	0/0	0/0	0/0	0/1/2	0/1	1/1	0/1/2	0/2	0/1	0/1	1/1	0/2	0/2	0/2
Ra03	33003372	C	T	synonymous_variant	Ruarg.3G332400	0/0	0/0	0/0	0/0	0/0	0/0	0/1	0/1	0/1	0/1	0/1	0/1	0/1	0/1	0/1	0/1	0/1
Ra03	33011920	T	C	intergenic_variant	.	0/0	0/0	0/0	0/0	0/0	0/0	0/1	0/1	0/1	0/1	0/1	0/1	0/1	0/1	0/1	0/1	0/1
Ra03	33014079	T	A	intergenic_variant	.	0/0	0/0	0/0	0/0	0/0	0/0	0/1	0/1	1/1	0/1	0/1	0/1	0/1	0/1	0/1	0/1	0/1
Ra03	33015255	GAA	GA,G	downstream_transcript_variant	Ruarg.3G332600	0/0	0/0	0/0	0/0	0/0	0/0	0/1/2	0/1	0/1	0/1	0/2	0/1	0/1	0/1	0/2	0/2	0/2
Ra03	33025734	AATGTGAGGTAATTATTTAAAG	*,A	intergenic_variant	.	0/0	0/0	0/0	0/0	0/0	0/0	0/1	2/2	1/1	1/1	1/1	0/1	1/1	1/1	0/1	0/1	0/1
Ra03	33025738	T	*,C	intergenic_variant	.	0/0	0/0	0/0	0/0	0/0	0/0	1/2	1/1	1/1	1/1	2/2	0/1	1/1	1/1	0/2	0/2	0/2
Ra03	33025745	A	*,G	intergenic_variant	.	0/0	0/0	0/0	0/0	0/0	0/0	1/2	1/1	1/1	1/1	2/2	0/1	1/1	1/1	0/2	0/2	0/2
Ra03	33032504	T	C	intergenic_variant	.	0/0	0/0	0/0	0/0	0/0	0/0	0/1	0/1	0/1	0/1	0/1	0/1	0/1	0/1	0/1	0/1	0/1
Ra03	33034191	T	C	intergenic_variant	.	0/0	0/0	0/0	0/0	0/0	0/0	0/1	0/1	0/1	0/1	0/1	0/1	0/1	0/1	0/1	0/1	0/1
Ra03	33037022	A	G	intergenic_variant	.	0/0	0/0	0/0	0/0	0/0	0/0	0/1	0/1	0/1	0/1	1/1	0/1	0/1	0/1	0/1	0/1	0/1
Ra03	33040095	C	CA	intergenic_variant	.	0/0	0/0	0/0	0/0	0/0	0/0	1/1	0/1	0/1	1/1	1/1	0/1	1/1	1/1	0/1	0/1	0/1
Ra03	33043323	T	TTATGATCTCTCAA	intergenic_variant	.	0/0	0/0	0/0	0/0	0/0	0/0	1/1	1/1	1/1	1/1	1/1	0/1	0/1	1/1	0/1	0/1	0/1
Ra03	33043490	AG	A,ATAGGGCTCGGCAACGGGCCGGGCCGGGCCTCCACG	intergenic_variant	.	0/0	0/0	0/0	0/0	0/0	0/0	0/1	0/2	0/1	0/1	0/1	0/1	0/1	0/1	0/1	0/1	0/1
Ra03	33051966	A	G	intergenic_variant	.	0/0	0/0	0/0	0/0	0/0	0/0	0/1	0/1	0/1	0/1	0/1	0/1	0/1	0/1	0/1	0/1	0/1
Ra03	33052831	T	C	intergenic_variant	.	0/0	0/0	0/0	0/0	0/0	0/0	0/1	0/1	0/1	0/1	0/1	0/1	0/1	0/1	0/1	0/1	0/1
Ra03	33072720	T	C	intergenic_variant	.	0/0	0/0	0/0	0/0	0/0	0/0	1/1	1/1	1/1	1/1	1/1	1/1	1/1	1/1	0/1	0/1	0/1
Ra03	33075314	C	A	intergenic_variant	.	0/0	0/0	0/0	0/0	0/0	0/0	0/1	1/1	0/1	0/1	1/1	0/1	0/1	0/1	0/1	0/1	0/1
Ra03	33085150	A	AT,ATT	intergenic_variant	.	0/0	0/0	0/0	0/0	0/0	0/0	0/1	0/1	0/1	0/1	0/1/2	0/2	0/1	0/1	0/1/2	0/1/2	0/1
Ra03	33088987	T	C	intergenic_variant	.	0/0	0/0	0/0	0/0	0/0	0/0	0/1	0/1	0/1	0/1	1/1	0/1	0/1	0/1	0/1	0/1	0/1
Ra03	33092813	A	G	intergenic_variant	.	0/0	0/0	0/0	0/0	0/0	0/0	0/1	1/1	0/1	0/1	1/1	0/1	0/1	0/1	0/1	0/1	0/1
Ra03	33092819	A	G	intergenic_variant	.	0/0	0/0	0/0	0/0	0/0	0/0	0/1	1/1	0/1	0/1	1/1	0/1	0/1	0/1	0/1	0/1	0/1
Ra03	33137622	ATG	*,A	intergenic_variant	.	0/0	0/0	0/0	0/0	0/0	0/0	1/2	0/2	0/1	1/2	0/1/2	0/1	0/1	0/1	0/2	0/2	0/2
Ra03	33139372	CTTT	CT,CTT,C	intergenic_variant	.	0/0	0/0	0/0	0/0	0/0	0/0	0/1/2	0/1/3	0/1	0/1/2	0/1	0/2	0/1	0/1/2	0/1	0/1	0/1
Ra03	33163441	AAATTGGTTTC	A	intron_variant	Ruarg.3G333200	0/0	0/0	0/0	0/0	0/0	0/0	0/1	0/1	0/1	0/1	0/1	0/1	0/1	0/1	0/1	0/1	0/1
Ra03	33165743	CAA	CA,C,*	intergenic_variant	.	0/0	0/0	0/0	0/0	0/0	0/0	0/2	0/2/3	0/1	0/3	0/2	0/2	0/2	0/1	0/2	0/2	0/2
Ra03	33171766	A	G	upstream_transcript_variant	Ruarg.3G333400	0/0	0/0	0/0	0/0	0/0	0/0	0/1	0/1	0/1	0/1	0/1	0/1	0/1	0/1	0/1	0/1	0/1
Ra03	33171841	G	GA,GAT	upstream_transcript_variant	Ruarg.3G333400	0/0	0/0	0/0	0/0	0/0	0/0	0/1/2	0/1	0/1	0/1	0/2	0/1	0/1	0/1	0/2	0/2	0/2
Ra03	33171844	A	G,*	upstream_transcript_variant	Ruarg.3G333400	0/0	0/0	0/0	0/0	0/0	0/0	0/1/2	0/1	0/1	0/1	0/2	0/1	0/1	0/1	0/2	0/2	0/2
Ra03	33178918	T	C	intergenic_variant	.	0/0	0/0	0/0	0/0	0/0	0/0	1/1	1/1	0/1	1/1	1/1	1/1	1/1	1/1	0/1	0/1	0/1
Ra03	33184240	ATTT	A,ATT,AT	intergenic_variant	.	0/0	0/0	0/0	0/0	0/0	0/0	0/2	0/3	0/1/2	0/2	0/2	0/2	0/2	0/1/2	0/2	0/2	0/2
Ra03	33185099	A	G	intergenic_variant	.	0/0	0/0	0/0	0/0	0/0	0/0	0/1	0/1	0/1	0/1	0/1	0/1	0/1	0/1	0/1	0/1	0/1
Ra03	33185123	A	G	intergenic_variant	.	0/0	0/0	0/0	0/0	0/0	0/0	1/1	1/1	0/1	1/1	1/1	1/1	1/1	1/1	0/1	0/1	0/1
Ra03	33190296	G	C	intergenic_variant	.	0/0	0/0	0/0	0/0	0/0	0/0	1/1	1/1	0/1	1/1	1/1	1/1	1/1	1/1	0/1	0/1	0/1
Ra03	33190312	C	A	intergenic_variant	.	0/0	0/0	0/0	0/0	0/0	0/0	1/1	1/1	0/1	1/1	1/1	1/1	1/1	1/1	0/1	0/1	0/1
Ra03	33190346	T	C	intergenic_variant	.	0/0	0/0	0/0	0/0	0/0	0/0	1/1	1/1	1/1	1/1	1/1	1/1	1/1	1/1	0/1	0/1	0/1
Ra03	33190373	A	G	intergenic_variant	.	0/0	0/0	0/0	0/0	0/0	0/0	1/1	0/1	1/1	0/1	1/1	1/1	1/1	1/1	0/1	0/1	0/1
Ra03	33200515	A	G	intergenic_variant	.	0/0	0/0	0/0	0/0	0/0	0/0	0/1	0/1	0/1	0/1	0/1	0/1	0/1	0/1	0/1	0/1	0/1
Ra03	33210488	A	T	intergenic_variant	.	0/0	0/0	0/0	0/0	0/0	0/0	0/1	1/1	0/1	0/1	1/1	0/1	0/1	0/1	0/1	0/1	0/1
Ra03	33211436	T	C	intergenic_variant	.	0/0	0/0	0/0	0/0	0/0	0/0	0/1	1/1	0/1	0/1	1/1	0/1	0/1	0/1	0/1	0/1	0/1
Ra03	33211496	A	G,*	intergenic_variant	.	0/0	0/0	0/0	0/0	0/0	0/0	1/2	1/1	1/1	0/1	1/2	1/1	1/1	1/1	0/2	0/2	0/2
Ra03	33211543	C	T	intergenic_variant	.	0/0	0/0	0/0	0/0	0/0	0/0	1/1	1/1	1/1	1/1	1/1	1/1	1/1	1/1	0/1	0/1	0/1
Ra03	33211565	A	G	intergenic_variant	.	0/0	0/0	0/0	0/0	0/0	0/0	0/1	1/1	0/1	1/1	1/1	0/1	0/1	0/1	0/1	0/1	0/1
Ra03	33211586	C	T	intergenic_variant	.	0/0	0/0	0/0	0/0	0/0	0/0	0/1	0/1	0/1	0/1	0/1	0/1	0/1	0/1	0/1	0/1	0/1
Ra03	33211607	C	T	intergenic_variant	.	0/0	0/0	0/0	0/0	0/0	0/0	0/1	0/1	0/1	0/1	0/1	0/1	0/1	0/1	0/1	0/1	0/1
Ra03	33214417	T	C	upstream_transcript_variant	Ruarg.3G333900	0/0	0/0	0/0	0/0	0/0	0/0	0/1	0/1	0/1	0/1	0/1	0/1	0/1	0/1	0/1	0/1	0/1
Ra03	33223722	T	G	upstream_transcript_variant	Ruarg.3G334000	0/0	0/0	0/0	0/0	0/0	0/0	0/1	0/1	0/1	0/1	1/1	0/1	0/1	0/1	0/1	0/1	0/1
Ra03	33223782	T	G	upstream_transcript_variant	Ruarg.3G334000	0/0	0/0	0/0	0/0	0/0	0/0	0/1	0/1	0/1	0/1	0/1	0/1	0/1	0/1	0/1	0/1	0/1
Ra03	33227635	A	*,T	downstream_transcript_variant	Ruarg.3G334100	0/0	0/0	0/0	0/0	0/0	0/0	0/1/2	0/1	0/1/2	0/2	0/1	0/2	0/1/2	0/1/2	0/1	0/1	0/1
Ra03	33227683	A	T	downstream_transcript_variant	Ruarg.3G334100	0/0	0/0	0/0	0/0	0/0	0/0	0/1	0/1	0/1	0/1	0/1	0/1	0/1	0/1	0/1	0/1	0/1
Ra03	33228543	T	A	intron_variant	Ruarg.3G334100	0/0	0/0	0/0	0/0	0/0	0/0	0/1	0/1	0/1	0/1	0/1	0/1	0/1	0/1	0/1	0/1	0/1
Ra03	33228546	G	T	intron_variant	Ruarg.3G334100	0/0	0/0	0/0	0/0	0/0	0/0	0/1	0/1	0/1	0/1	0/1	0/1	0/1	0/1	0/1	0/1	0/1
Ra03	33228556	AGT	A	intron_variant	Ruarg.3G334100	0/0	0/0	0/0	0/0	0/0	0/0	1/1	0/1	1/1	0/1	1/1	0/1	0/1	0/1	0/1	0/1	0/1
Ra03	33229583	ATAAT	A,AAAT	intron_variant	Ruarg.3G334100	0/0	0/0	0/0	0/0	0/0	0/0	0/1/2	0/2	0/1	0/1/2	0/2	0/1	0/1	0/1	0/2	0/2	0/2
Ra03	33229584	T	*,A	intron_variant	Ruarg.3G334100	0/0	0/0	0/0	0/0	0/0	0/0	1/2	0/1/2	1/2	0/1/2	1/2	0/1/2	0/1	0/1/2	0/1/2	0/1/2	0/1
Ra03	33229992	T	C	intron_variant	Ruarg.3G334100	0/0	0/0	0/0	0/0	0/0	0/0	0/1	0/1	0/1	0/1	0/1	0/1	0/1	0/1	0/1	0/1	0/1
Ra03	33243271	A	G,C	intergenic_variant	.	0/0	0/0	0/0	0/0	0/0	0/0	1/1	0/1/2	1/1	0/1/2	1/1	1/1	0/1	1/1	0/1	0/1	0/1
Ra03	33243997	T	TG	intergenic_variant	.	0/0	0/0	0/0	0/0	0/0	0/0	1/1	0/1	1/1	1/1	1/1	0/1	1/1	1/1	0/1	0/1	0/1
Ra03	33244114	T	C	intergenic_variant	.	0/0	0/0	0/0	0/0	0/0	0/0	1/1	1/1	1/1	1/1	1/1	1/1	1/1	1/1	0/1	0/1	0/1
Ra03	33245348	AAGTGACC	A,AAGTGACCAGTGACC	upstream_transcript_variant	Ruarg.3G334400	0/0	0/0	0/0	0/0	0/0	0/0	0/1	0/1/2	0/1/2	0/1	0/1	0/1	0/1/2	0/1/2	0/1	0/1	0/1
Ra03	33264397	T	TGA	intergenic_variant	.	0/0	0/0	0/0	0/0	0/0	0/0	1/1	0/1	0/1	0/1	1/1	1/1	0/1	0/1	0/1	0/1	0/1
Ra03	33264404	G	A	intergenic_variant	.	0/0	0/0	0/0	0/0	0/0	0/0	1/1	0/1	0/1	0/1	1/1	1/1	0/1	0/1	0/1	0/1	0/1
Ra03	33264405	G	A	intergenic_variant	.	0/0	0/0	0/0	0/0	0/0	0/0	1/1	0/1	0/1	0/1	1/1	1/1	0/1	0/1	0/1	0/1	0/1
Ra03	33264754	TCGTACA	T	downstream_transcript_variant	Ruarg.3G334700	0/0	0/0	0/0	0/0	0/0	0/0	1/1	0/1	0/1	0/1	1/1	1/1	1/1	0/1	0/1	0/1	0/1
Ra03	33264755	C	*,T	downstream_transcript_variant	Ruarg.3G334700	0/0	0/0	0/0	0/0	0/0	0/0	1/1	1/2	1/2	1/2	1/1	1/1	1/1	1/2	0/1	0/1	0/1
Ra03	33264759	C	*,T	downstream_transcript_variant	Ruarg.3G334700	0/0	0/0	0/0	0/0	0/0	0/0	1/1	1/1	1/2	1/1	1/1	1/1	1/1	1/2	0/1	0/1	0/1
Ra03	33264762	A	G	downstream_transcript_variant	Ruarg.3G334700	0/0	0/0	0/0	0/0	0/0	0/0	1/1	0/1	0/1	0/1	1/1	1/1	1/1	0/1	0/1	0/1	0/1
Ra03	33264772	C	T	downstream_transcript_variant	Ruarg.3G334700	0/0	0/0	0/0	0/0	0/0	0/0	1/1	0/1	0/1	0/1	1/1	1/1	1/1	0/1	0/1	0/1	0/1
Ra03	33264775	C	T	downstream_transcript_variant	Ruarg.3G334700	0/0	0/0	0/0	0/0	0/0	0/0	1/1	1/1	0/1	1/1	1/1	1/1	1/1	0/1	0/1	0/1	0/1
Ra03	33264798	A	T	3_prime_UTR_variant	Ruarg.3G334700	0/0	0/0	0/0	0/0	0/0	0/0	1/1	1/1	1/1	1/1	1/1	1/1	1/1	1/1	0/1	0/1	0/1
Ra03	33264800	T	TTC	3_prime_UTR_variant	Ruarg.3G334700	0/0	0/0	0/0	0/0	0/0	0/0	1/1	0/1	0/1	0/1	1/1	0/1	1/1	0/1	0/1	0/1	0/1
Ra03	33266514	AAG	A,*	intron_variant	Ruarg.3G334700	0/0	0/0	0/0	0/0	0/0	0/0	0/1/2	0/1	0/1	0/1	0/2	0/1	0/1	0/1	0/2	0/2	0/2
Ra03	33266577	AAAGGGCATACTATATCTTTTTTTGAATAG	A	intron_variant	Ruarg.3G334700	0/0	0/0	0/0	0/0	0/0	0/0	0/1	0/1	0/1	0/1	0/1	0/1	0/1	0/1	0/1	0/1	0/1
Ra03	33267506	C	T	synonymous_variant	Ruarg.3G334700	0/0	0/0	0/0	0/0	0/0	0/0	0/1	0/1	0/1	0/1	0/1	0/1	0/1	0/1	0/1	0/1	0/1
Ra03	33268358	C	T	intron_variant	Ruarg.3G334700	0/0	0/0	0/0	0/0	0/0	0/0	0/1	0/1	0/1	0/1	0/1	0/1	0/1	0/1	0/1	0/1	0/1
Ra03	33273648	C	T	upstream_transcript_variant	Ruarg.3G334800	0/0	0/0	0/0	0/0	0/0	0/0	1/1	1/1	1/1	1/1	1/1	1/1	1/1	1/1	0/1	0/1	0/1
Ra03	33281370	G	T	intergenic_variant	.	0/0	0/0	0/0	0/0	0/0	0/0	0/1	0/1	0/1	0/1	0/1	0/1	0/1	0/1	0/1	0/1	0/1
Ra03	33281436	AT	A	intergenic_variant	.	0/0	0/0	0/0	0/0	0/0	0/0	0/1	0/1	0/1	0/1	0/1	0/1	0/1	0/1	0/1	0/1	0/1
Ra03	33281750	T	TA	intergenic_variant	.	0/0	0/0	0/0	0/0	0/0	0/0	0/1	0/1	0/1	0/1	0/1	0/1	0/1	0/1	0/1	0/1	0/1
Ra03	33302281	T	C	upstream_transcript_variant	Ruarg.3G335200	0/0	0/0	0/0	0/0	0/0	0/0	1/1	1/1	1/1	1/1	1/1	1/1	0/1	1/1	0/1	0/1	0/1
Ra03	33331349	T	G	upstream_transcript_variant	Ruarg.3G335500.2.v1.2	0/0	0/0	0/0	0/0	0/0	0/0	0/1	0/1	0/1	0/1	0/1	0/1	0/1	0/1	0/1	0/1	0/1
Ra03	33332436	T	A	upstream_transcript_variant	Ruarg.3G335500	0/0	0/0	0/0	0/0	0/0	0/0	0/1	0/1	0/1	0/1	0/1	0/1	0/1	0/1	0/1	0/1	0/1
Ra03	33333821	C	T	intergenic_variant	.	0/0	0/0	0/0	0/0	0/0	0/0	0/1	0/1	0/1	0/1	0/1	0/1	0/1	0/1	0/1	0/1	0/1
Ra03	33338602	T	C	intron_variant	Ruarg.3G335600	0/0	0/0	0/0	0/0	0/0	0/0	1/1	1/1	0/1	1/1	1/1	0/1	1/1	0/1	0/1	0/1	0/1
Ra03	33338650	G	A	intron_variant	Ruarg.3G335600	0/0	0/0	0/0	0/0	0/0	0/0	1/1	1/1	1/1	1/1	1/1	1/1	1/1	1/1	0/1	0/1	0/1
Ra03	33338737	TTCTCTCTCTCTCTCTCTCTCTCTCTCTCTCTCTCTCTCTCTCTC	TTC,*,T	intron_variant	Ruarg.3G335600	0/0	0/0	0/0	0/0	0/0	0/0	1/2	2/2	1/1	1/2	2/2	1/3	0/1	1/1	0/2	0/2	0/2
Ra03	33352543	C	G	intergenic_variant	.	0/0	0/0	0/0	0/0	0/0	0/0	0/1	1/1	0/1	0/1	1/1	0/1	0/1	0/1	0/1	0/1	0/1
Ra03	33352564	A	*,C	intergenic_variant	.	0/0	0/0	0/0	0/0	0/0	0/0	0/1/2	2/2	0/1/2	0/1/2	1/2	0/1/2	0/2	0/1/2	0/1/2	0/1/2	0/2
Ra03	33352566	T	C	intergenic_variant	.	0/0	0/0	0/0	0/0	0/0	0/0	0/1	1/1	0/1	0/1	0/1	0/1	0/1	0/1	0/1	0/1	0/1
Ra03	33352591	C	G	intergenic_variant	.	0/0	0/0	0/0	0/0	0/0	0/0	0/1	1/1	0/1	0/1	1/1	0/1	0/1	0/1	0/1	0/1	0/1
Ra03	33360101	T	C	intron_variant	Ruarg.3G335700	0/0	0/0	0/0	0/0	0/0	0/0	0/1	0/1	0/1	0/1	0/1	0/1	0/1	0/1	0/1	0/1	0/1
Ra03	33366247	T	G	intron_variant	Ruarg.3G335800	0/0	0/0	0/0	0/0	0/0	0/0	0/1	0/1	0/1	0/1	0/1	0/1	0/1	0/1	0/1	0/1	0/1
Ra03	33367932	A	AT	upstream_transcript_variant	Ruarg.3G335800	0/0	0/0	0/0	0/0	0/0	0/0	0/1	0/1	0/1	0/1	0/1	0/1	0/1	0/1	0/1	0/1	0/1
Ra03	33374292	A	G	intergenic_variant	.	0/0	0/0	0/0	0/0	0/0	0/0	0/1	0/1	0/1	0/1	0/1	0/1	0/1	0/1	0/1	0/1	0/1
Ra03	33376712	T	C	intergenic_variant	.	0/0	0/0	0/0	0/0	0/0	0/0	1/1	0/1	0/1	1/1	1/1	1/1	0/1	0/1	0/1	0/1	0/1
Ra03	33376811	C	A	intergenic_variant	.	0/0	0/0	0/0	0/0	0/0	0/0	1/1	0/1	0/1	1/1	1/1	1/1	0/1	0/1	0/1	0/1	0/1
Ra03	33376857	C	G	intergenic_variant	.	0/0	0/0	0/0	0/0	0/0	0/0	0/1	0/1	0/1	0/1	1/1	0/1	0/1	0/1	0/1	0/1	0/1
Ra03	33376860	A	G	intergenic_variant	.	0/0	0/0	0/0	0/0	0/0	0/0	0/1	0/1	0/1	0/1	1/1	0/1	0/1	0/1	0/1	0/1	0/1
Ra03	33376865	A	*,G	intergenic_variant	.	0/0	0/0	0/0	0/0	0/0	0/0	1/2	0/1/2	0/1/2	1/2	2/2	1/2	0/2	0/1/2	0/1/2	0/2	0/1/2
Ra03	33376872	G	*,A	intergenic_variant	.	0/0	0/0	0/0	0/0	0/0	0/0	1/2	0/1/2	0/1/2	1/2	2/2	1/2	0/2	0/1/2	0/1/2	0/2	0/1/2
Ra03	33376887	G	*,A	intergenic_variant	.	0/0	0/0	0/0	0/0	0/0	0/0	1/2	0/1/2	0/1/2	1/2	1/1	1/2	0/2	0/1/2	0/1	0/1	0/1
Ra03	33376892	T	*,C	intergenic_variant	.	0/0	0/0	0/0	0/0	0/0	0/0	1/2	0/1/2	0/1/2	1/2	1/1	1/2	0/2	0/1/2	0/1	0/1	0/1
Ra03	33387179	T	C	intergenic_variant	.	0/0	0/0	0/0	0/0	0/0	0/0	1/1	1/1	1/1	1/1	1/1	1/1	1/1	1/1	0/1	0/1	0/1
Ra03	33392008	A	G	intergenic_variant	.	0/0	0/0	0/0	0/0	0/0	0/0	0/1	0/1	0/1	0/1	0/1	0/1	0/1	0/1	0/1	0/1	0/1
Ra03	33406498	CTATATATATA	*,CTA,CTATA,CTATATATATATA,C	downstream_transcript_variant	Ruarg.3G336100.2.v1.2	0/0	0/0	0/0	0/0	0/0	0/0	2/2	1/3/5	1/2/3	1/2/5	2/2	0/2	1/2/5	1/2/3	0/1/2	0/2/4	0/2/4
Ra03	33412955	G	A	intergenic_variant	.	0/0	0/0	0/0	0/0	0/0	0/0	0/1	0/1	0/1	0/1	0/1	0/1	0/1	0/1	0/1	0/1	0/1
Ra03	33415424	T	C,*	intergenic_variant	.	0/0	0/0	0/0	0/0	0/0	0/0	1/1	1/2	1/1	1/1	1/2	1/1	1/1	0/1	0/1	0/1	0/1
Ra03	33419185	G	A	intergenic_variant	.	0/0	0/0	0/0	0/0	0/0	0/0	0/1	0/1	0/1	0/1	0/1	0/1	0/1	0/1	0/1	0/1	0/1
Ra03	33419200	G	A	intergenic_variant	.	0/0	0/0	0/0	0/0	0/0	0/0	0/1	0/1	0/1	0/1	0/1	0/1	0/1	0/1	0/1	0/1	0/1
Ra03	33419219	C	T	intergenic_variant	.	0/0	0/0	0/0	0/0	0/0	0/0	0/1	0/1	0/1	0/1	0/1	0/1	0/1	0/1	0/1	0/1	0/1
Ra03	33419230	A	AT	intergenic_variant	.	0/0	0/0	0/0	0/0	0/0	0/0	0/1	0/1	0/1	0/1	0/1	0/1	0/1	0/1	0/1	0/1	0/1
Ra03	33419250	A	AAATTGCCTCCTTTGTACCTTAGGGAGTGCTCGAACCTTGATCACTCAAATGCATTCT,AAATTGCCTCCTTTGTACCTTAGGGAGTGCTCGAACCTTGATCACTCATATGCATTCT,AAATTGCCTCCTTTGTACCTTAGGGAGTGCTTGAACCTTGATCACTCAAATGCATTCT,AAATTGCCTCCTTTGTACCTTAGGGAGTGCTCGAACCTTGATCACTCGAATGCATTCT	intergenic_variant	.	0/0	0/0	0/0	0/0	0/0	0/0	1/3/4	2/3/4	1/2/3	1/4	3/4	1/3	1/2/3	1/2/3	0/4	0/3/4	0/3/4
Ra03	33419388	T	C	intergenic_variant	.	0/0	0/0	0/0	0/0	0/0	0/0	1/1	1/1	1/1	1/1	1/1	1/1	1/1	1/1	0/1	0/1	0/1
Ra03	33419418	A	C	intergenic_variant	.	0/0	0/0	0/0	0/0	0/0	0/0	1/1	0/1	1/1	1/1	1/1	1/1	1/1	1/1	0/1	0/1	0/1
Ra03	33420771	A	G	intergenic_variant	.	0/0	0/0	0/0	0/0	0/0	0/0	0/1	0/1	0/1	0/1	0/1	0/1	0/1	0/1	0/1	0/1	0/1
Ra03	33421172	AT	*,A	intergenic_variant	.	0/0	0/0	0/0	0/0	0/0	0/0	0/1/2	0/2	0/1	0/1/2	0/2	0/1	0/1/2	0/1	0/2	0/2	0/2
Ra03	33423504	A	G	intergenic_variant	.	0/0	0/0	0/0	0/0	0/0	0/0	0/1	0/1	0/1	0/1	0/1	0/1	0/1	0/1	0/1	0/1	0/1
Ra03	33454796	T	C	intron_variant	Ruarg.3G336600	0/0	0/0	0/0	0/0	0/0	0/0	0/1	0/1	0/1	0/1	0/1	0/1	0/1	0/1	0/1	0/1	0/1
Ra03	33454833	A	AAT	intron_variant	Ruarg.3G336600	0/0	0/0	0/0	0/0	0/0	0/0	0/1	0/1	0/1	0/1	0/1	0/1	0/1	0/1	0/1	0/1	0/1
Ra03	33455475	G	C	intron_variant	Ruarg.3G336600	0/0	0/0	0/0	0/0	0/0	0/0	0/1	0/1	0/1	0/1	0/1	0/1	0/1	0/1	0/1	0/1	0/1
Ra03	33455482	CAG	C	intron_variant	Ruarg.3G336600	0/0	0/0	0/0	0/0	0/0	0/0	0/1	0/1	0/1	0/1	0/1	0/1	0/1	0/1	0/1	0/1	0/1
Ra03	33455488	T	TC	intron_variant	Ruarg.3G336600	0/0	0/0	0/0	0/0	0/0	0/0	0/1	0/1	0/1	0/1	0/1	0/1	0/1	0/1	0/1	0/1	0/1
Ra03	33456889	A	T	upstream_transcript_variant	Ruarg.3G336600	0/0	0/0	0/0	0/0	0/0	0/0	0/1	0/1	0/1	0/1	0/1	0/1	0/1	0/1	0/1	0/1	0/1
Ra03	33456927	T	G	upstream_transcript_variant	Ruarg.3G336600	0/0	0/0	0/0	0/0	0/0	0/0	0/1	0/1	0/1	0/1	0/1	0/1	0/1	0/1	0/1	0/1	0/1
Ra03	33456930	T	C	upstream_transcript_variant	Ruarg.3G336600	0/0	0/0	0/0	0/0	0/0	0/0	0/1	0/1	0/1	0/1	0/1	0/1	0/1	0/1	0/1	0/1	0/1
Ra03	33456954	A	C	upstream_transcript_variant	Ruarg.3G336600	0/0	0/0	0/0	0/0	0/0	0/0	0/1	0/1	0/1	0/1	0/1	0/1	0/1	0/1	0/1	0/1	0/1
Ra03	33457014	CAATAA	*,C	upstream_transcript_variant	Ruarg.3G336600	0/0	0/0	0/0	0/0	0/0	0/0	0/1/2	0/2	0/1	0/1/2	0/2	0/1	0/1	0/1	0/2	0/2	0/2
Ra03	33457015	AAT	*,A	upstream_transcript_variant	Ruarg.3G336600	0/0	0/0	0/0	0/0	0/0	0/0	0/1	0/1/2	0/1/2	0/1	0/1	0/1	0/1/2	0/1/2	0/1	0/1	0/1
Ra03	33457026	C	T	upstream_transcript_variant	Ruarg.3G336600	0/0	0/0	0/0	0/0	0/0	0/0	0/1	0/1	0/1	0/1	0/1	0/1	0/1	0/1	0/1	0/1	0/1
Ra03	33457069	T	C	upstream_transcript_variant	Ruarg.3G336600	0/0	0/0	0/0	0/0	0/0	0/0	0/1	0/1	0/1	0/1	0/1	0/1	0/1	0/1	0/1	0/1	0/1
Ra03	33457074	A	T	upstream_transcript_variant	Ruarg.3G336600	0/0	0/0	0/0	0/0	0/0	0/0	0/1	0/1	0/1	0/1	0/1	0/1	0/1	0/1	0/1	0/1	0/1
Ra03	33457106	G	A	upstream_transcript_variant	Ruarg.3G336600	0/0	0/0	0/0	0/0	0/0	0/0	0/1	0/1	0/1	0/1	0/1	0/1	0/1	0/1	0/1	0/1	0/1
Ra03	33457222	A	T	upstream_transcript_variant	Ruarg.3G336600	0/0	0/0	0/0	0/0	0/0	0/0	0/1	0/1	0/1	0/1	0/1	0/1	0/1	0/1	0/1	0/1	0/1
Ra03	33457235	G	A	upstream_transcript_variant	Ruarg.3G336600	0/0	0/0	0/0	0/0	0/0	0/0	0/1	0/1	0/1	0/1	0/1	0/1	0/1	0/1	0/1	0/1	0/1
Ra03	33457240	A	T,*	upstream_transcript_variant	Ruarg.3G336600	0/0	0/0	0/0	0/0	0/0	0/0	0/2	0/2	0/1	0/2	0/2	0/1	0/2	0/1	0/2	0/2	0/2
Ra03	33457244	TCTTTC	T,*	upstream_transcript_variant	Ruarg.3G336600	0/0	0/0	0/0	0/0	0/0	0/0	0/2	0/1/2	0/1	0/2	0/1/2	0/1	0/1	0/1	0/2	0/2	0/2
Ra03	33457259	G	A	upstream_transcript_variant	Ruarg.3G336600	0/0	0/0	0/0	0/0	0/0	0/0	0/1	0/1	0/1	0/1	0/1	0/1	0/1	0/1	0/1	0/1	0/1
Ra03	33457262	A	AAATAT	upstream_transcript_variant	Ruarg.3G336600	0/0	0/0	0/0	0/0	0/0	0/0	0/1	0/1	0/1	0/1	0/1	0/1	0/1	0/1	0/1	0/1	0/1
Ra03	33457278	A	G,*	upstream_transcript_variant	Ruarg.3G336600	0/0	0/0	0/0	0/0	0/0	0/0	0/1	0/1	0/1	0/1	0/1/2	0/1	0/1	0/1	0/1	0/1	0/1
Ra03	33457291	T	C	upstream_transcript_variant	Ruarg.3G336600	0/0	0/0	0/0	0/0	0/0	0/0	0/1	0/1	0/1	0/1	0/1	0/1	0/1	0/1	0/1	0/1	0/1
Ra03	33457299	A	C	upstream_transcript_variant	Ruarg.3G336600	0/0	0/0	0/0	0/0	0/0	0/0	0/1	0/1	0/1	0/1	0/1	0/1	0/1	0/1	0/1	0/1	0/1
Ra03	33457302	A	G	upstream_transcript_variant	Ruarg.3G336600	0/0	0/0	0/0	0/0	0/0	0/0	0/1	0/1	0/1	0/1	0/1	0/1	0/1	0/1	0/1	0/1	0/1
Ra03	33457311	C	T	upstream_transcript_variant	Ruarg.3G336600	0/0	0/0	0/0	0/0	0/0	0/0	0/1	0/1	0/1	0/1	0/1	0/1	0/1	0/1	0/1	0/1	0/1
Ra03	33457313	A	G	upstream_transcript_variant	Ruarg.3G336600	0/0	0/0	0/0	0/0	0/0	0/0	0/1	0/1	0/1	0/1	0/1	0/1	0/1	0/1	0/1	0/1	0/1
Ra03	33457318	T	C	upstream_transcript_variant	Ruarg.3G336600	0/0	0/0	0/0	0/0	0/0	0/0	0/1	0/1	0/1	0/1	0/1	0/1	0/1	0/1	0/1	0/1	0/1
Ra03	33457374	C	T	upstream_transcript_variant	Ruarg.3G336600	0/0	0/0	0/0	0/0	0/0	0/0	0/1	0/1	0/1	0/1	0/1	0/1	0/1	0/1	0/1	0/1	0/1
Ra03	33457383	G	A	upstream_transcript_variant	Ruarg.3G336600	0/0	0/0	0/0	0/0	0/0	0/0	0/1	0/1	0/1	0/1	0/1	0/1	0/1	0/1	0/1	0/1	0/1
Ra03	33457385	T	C	upstream_transcript_variant	Ruarg.3G336600	0/0	0/0	0/0	0/0	0/0	0/0	0/1	0/1	0/1	0/1	0/1	0/1	0/1	0/1	0/1	0/1	0/1
Ra03	33457388	G	A	upstream_transcript_variant	Ruarg.3G336600	0/0	0/0	0/0	0/0	0/0	0/0	0/1	0/1	0/1	0/1	0/1	0/1	0/1	0/1	0/1	0/1	0/1
Ra03	33457392	G	C	upstream_transcript_variant	Ruarg.3G336600	0/0	0/0	0/0	0/0	0/0	0/0	0/1	0/1	0/1	0/1	0/1	0/1	0/1	0/1	0/1	0/1	0/1
Ra03	33457409	G	C,A	upstream_transcript_variant	Ruarg.3G336600	0/0	0/0	0/0	0/0	0/0	0/0	0/1/2	0/2	0/1/2	0/1/2	0/2	0/1	0/1/2	0/1	0/2	0/2	0/2
Ra03	33457429	A	G	upstream_transcript_variant	Ruarg.3G336600	0/0	0/0	0/0	0/0	0/0	0/0	0/1	0/1	0/1	0/1	0/1	0/1	0/1	0/1	0/1	0/1	0/1
Ra03	33457437	TGC	T	upstream_transcript_variant	Ruarg.3G336600	0/0	0/0	0/0	0/0	0/0	0/0	0/1	0/1	0/1	0/1	0/1	0/1	0/1	0/1	0/1	0/1	0/1
Ra03	33457520	C	T	upstream_transcript_variant	Ruarg.3G336600	0/0	0/0	0/0	0/0	0/0	0/0	0/1	0/1	1/1	0/1	1/1	0/1	0/1	0/1	0/1	0/1	0/1
Ra03	33457829	T	A,C	intergenic_variant	.	0/0	0/0	0/0	0/0	0/0	0/0	0/1	0/1/2	0/1	0/1	0/1/2	0/1	0/1	0/1	0/1	0/1	0/1
Ra03	33457841	G	A	intergenic_variant	.	0/0	0/0	0/0	0/0	0/0	0/0	0/1	0/1	0/1	0/1	0/1	0/1	0/1	0/1	0/1	0/1	0/1
Ra03	33457843	C	T	intergenic_variant	.	0/0	0/0	0/0	0/0	0/0	0/0	0/1	0/1	0/1	0/1	0/1	0/1	0/1	0/1	0/1	0/1	0/1
Ra03	33457903	C	A	intergenic_variant	.	0/0	0/0	0/0	0/0	0/0	0/0	0/1	0/1	0/1	0/1	0/1	0/1	0/1	0/1	0/1	0/1	0/1
Ra03	33457904	C	T	intergenic_variant	.	0/0	0/0	0/0	0/0	0/0	0/0	0/1	0/1	0/1	0/1	0/1	0/1	0/1	0/1	0/1	0/1	0/1
Ra03	33457917	A	G	intergenic_variant	.	0/0	0/0	0/0	0/0	0/0	0/0	0/1	0/1	0/1	0/1	0/1	0/1	0/1	0/1	0/1	0/1	0/1
Ra03	33457924	T	C	intergenic_variant	.	0/0	0/0	0/0	0/0	0/0	0/0	0/1	0/1	0/1	0/1	0/1	0/1	0/1	0/1	0/1	0/1	0/1
Ra03	33457930	C	T	intergenic_variant	.	0/0	0/0	0/0	0/0	0/0	0/0	0/1	0/1	0/1	0/1	0/1	0/1	0/1	0/1	0/1	0/1	0/1
Ra03	33457949	G	GTTAA	intergenic_variant	.	0/0	0/0	0/0	0/0	0/0	0/0	0/1	0/1	0/1	0/1	0/1	0/1	0/1	0/1	0/1	0/1	0/1
Ra03	33457951	C	T	intergenic_variant	.	0/0	0/0	0/0	0/0	0/0	0/0	0/1	0/1	0/1	0/1	0/1	0/1	0/1	0/1	0/1	0/1	0/1
Ra03	33457965	T	C	intergenic_variant	.	0/0	0/0	0/0	0/0	0/0	0/0	0/1	0/1	0/1	0/1	0/1	0/1	0/1	0/1	0/1	0/1	0/1
Ra03	33457996	C	T	intergenic_variant	.	0/0	0/0	0/0	0/0	0/0	0/0	0/1	0/1	0/1	0/1	0/1	0/1	0/1	0/1	0/1	0/1	0/1
Ra03	33458002	T	TCA,TCC	intergenic_variant	.	0/0	0/0	0/0	0/0	0/0	0/0	0/1	0/1/2	0/1	0/1	0/1/2	0/1	0/1	0/1	0/1	0/1	0/1
Ra03	33458007	T	C	intergenic_variant	.	0/0	0/0	0/0	0/0	0/0	0/0	0/1	0/1	0/1	0/1	0/1	0/1	0/1	0/1	0/1	0/1	0/1
Ra03	33458381	T	A	intergenic_variant	.	0/0	0/0	0/0	0/0	0/0	0/0	0/1	0/1	0/1	0/1	0/1	0/1	0/1	0/1	0/1	0/1	0/1
Ra03	33458382	G	T	intergenic_variant	.	0/0	0/0	0/0	0/0	0/0	0/0	0/1	0/1	0/1	0/1	0/1	0/1	0/1	0/1	0/1	0/1	0/1
Ra03	33458412	G	T	intergenic_variant	.	0/0	0/0	0/0	0/0	0/0	0/0	0/1	0/1	0/1	0/1	0/1	0/1	0/1	0/1	0/1	0/1	0/1
Ra03	33458414	A	C,T	intergenic_variant	.	0/0	0/0	0/0	0/0	0/0	0/0	0/1	0/1/2	0/1	0/1	0/1/2	0/1	0/1	0/1	0/1	0/1	0/1
Ra03	33458463	G	T	intergenic_variant	.	0/0	0/0	0/0	0/0	0/0	0/0	1/1	0/1	0/1	0/1	1/1	0/1	0/1	0/1	0/1	0/1	0/1
Ra03	33458617	C	T	intergenic_variant	.	0/0	0/0	0/0	0/0	0/0	0/0	0/1	0/1	0/1	0/1	0/1	0/1	0/1	0/1	0/1	0/1	0/1
Ra03	33458638	CCAGT	CT,C	intergenic_variant	.	0/0	0/0	0/0	0/0	0/0	0/0	0/1/2	0/1/2	0/1	0/1/2	0/2	0/1	0/1	0/1	0/2	0/2	0/2
Ra03	33461944	C	T	intergenic_variant	.	0/0	0/0	0/0	0/0	0/0	0/0	0/1	0/1	0/1	0/1	0/1	0/1	0/1	0/1	0/1	0/1	0/1
Ra03	33461948	C	G,A	intergenic_variant	.	0/0	0/0	0/0	0/0	0/0	0/0	0/2	0/1/2	0/1	0/2	0/2	0/2	0/1	0/1	0/2	0/2	0/2
Ra03	33462152	A	G	intergenic_variant	.	0/0	0/0	0/0	0/0	0/0	0/0	0/1	0/1	0/1	0/1	0/1	0/1	0/1	0/1	0/1	0/1	0/1
Ra03	33462191	T	A	intergenic_variant	.	0/0	0/0	0/0	0/0	0/0	0/0	0/1	0/1	0/1	0/1	0/1	0/1	0/1	0/1	0/1	0/1	0/1
Ra03	33462203	G	T,A	intergenic_variant	.	0/0	0/0	0/0	0/0	0/0	0/0	0/2	0/1/2	0/1	0/2	0/2	0/2	0/2	0/1	0/2	0/2	0/2
Ra03	33462291	A	T	intergenic_variant	.	0/0	0/0	0/0	0/0	0/0	0/0	0/1	0/1	0/1	0/1	0/1	0/1	0/1	0/1	0/1	0/1	0/1
Ra03	33462292	T	C	intergenic_variant	.	0/0	0/0	0/0	0/0	0/0	0/0	0/1	0/1	0/1	0/1	0/1	0/1	0/1	0/1	0/1	0/1	0/1
Ra03	33462352	TCTTTTTTTCA	T,TTTTTTTTCA,*	intergenic_variant	.	0/0	0/0	0/0	0/0	0/0	0/0	0/1	0/1/2	0/1	0/2	0/1	0/2	0/3	0/1	0/1	0/1	0/1
Ra03	33462414	G	C	intergenic_variant	.	0/0	0/0	0/0	0/0	0/0	0/0	0/1	0/1	0/1	0/1	0/1	0/1	0/1	0/1	0/1	0/1	0/1
Ra03	33462416	T	G	intergenic_variant	.	0/0	0/0	0/0	0/0	0/0	0/0	0/1	0/1	0/1	0/1	0/1	0/1	0/1	0/1	0/1	0/1	0/1
Ra03	33462496	G	GACGT	intergenic_variant	.	0/0	0/0	0/0	0/0	0/0	0/0	0/1	0/1	0/1	0/1	0/1	0/1	0/1	0/1	0/1	0/1	0/1
Ra03	33462704	A	G	intergenic_variant	.	0/0	0/0	0/0	0/0	0/0	0/0	0/1	0/1	0/1	0/1	0/1	0/1	0/1	0/1	0/1	0/1	0/1
Ra03	33462774	A	G	intergenic_variant	.	0/0	0/0	0/0	0/0	0/0	0/0	0/1	0/1	0/1	0/1	0/1	0/1	0/1	0/1	0/1	0/1	0/1
Ra03	33462810	A	G	intergenic_variant	.	0/0	0/0	0/0	0/0	0/0	0/0	0/1	1/1	0/1	0/1	1/1	0/1	0/1	0/1	0/1	0/1	0/1
Ra03	33462861	C	T	intergenic_variant	.	0/0	0/0	0/0	0/0	0/0	0/0	0/1	0/1	0/1	0/1	0/1	0/1	0/1	0/1	0/1	0/1	0/1
Ra03	33462866	A	T	intergenic_variant	.	0/0	0/0	0/0	0/0	0/0	0/0	0/1	0/1	0/1	0/1	0/1	0/1	0/1	0/1	0/1	0/1	0/1
Ra03	33462872	C	A	intergenic_variant	.	0/0	0/0	0/0	0/0	0/0	0/0	0/1	0/1	0/1	0/1	0/1	0/1	0/1	0/1	0/1	0/1	0/1
Ra03	33462880	A	G	intergenic_variant	.	0/0	0/0	0/0	0/0	0/0	0/0	0/1	1/1	0/1	0/1	1/1	0/1	0/1	0/1	0/1	0/1	0/1
Ra03	33463022	C	T	intergenic_variant	.	0/0	0/0	0/0	0/0	0/0	0/0	0/1	0/1	0/1	0/1	0/1	0/1	0/1	0/1	0/1	0/1	0/1
Ra03	33463259	T	TTACG	intergenic_variant	.	0/0	0/0	0/0	0/0	0/0	0/0	0/1	0/1	0/1	0/1	0/1	0/1	0/1	0/1	0/1	0/1	0/1
Ra03	33463284	A	T	intergenic_variant	.	0/0	0/0	0/0	0/0	0/0	0/0	0/1	0/1	0/1	0/1	0/1	0/1	0/1	0/1	0/1	0/1	0/1
Ra03	33463335	G	A	intergenic_variant	.	0/0	0/0	0/0	0/0	0/0	0/0	0/1	0/1	0/1	0/1	0/1	0/1	0/1	0/1	0/1	0/1	0/1
Ra03	33463398	C	G	intergenic_variant	.	0/0	0/0	0/0	0/0	0/0	0/0	0/1	0/1	0/1	0/1	0/1	0/1	0/1	0/1	0/1	0/1	0/1
Ra03	33463413	C	T	intergenic_variant	.	0/0	0/0	0/0	0/0	0/0	0/0	0/1	0/1	0/1	0/1	0/1	0/1	0/1	0/1	0/1	0/1	0/1
Ra03	33464087	A	G	intergenic_variant	.	0/0	0/0	0/0	0/0	0/0	0/0	0/1	1/1	0/1	0/1	1/1	0/1	0/1	0/1	0/1	0/1	0/1
Ra03	33464307	CCACTTTGACATAGTTCAACTTAGTATATGTTAATTTGGAAATAATTGATTGTTCTAATCAATCCATCATTGTTGCAACTTACATTTCAGCTTCATCTTAACTACAACAA	C	intergenic_variant	.	0/0	0/0	0/0	0/0	0/0	0/0	0/1	0/1	0/1	0/1	0/1	0/1	0/1	0/1	0/1	0/1	0/1
Ra03	33464653	G	A	intergenic_variant	.	0/0	0/0	0/0	0/0	0/0	0/0	0/1	0/1	0/1	0/1	0/1	0/1	0/1	0/1	0/1	0/1	0/1
Ra03	33464674	T	A	intergenic_variant	.	0/0	0/0	0/0	0/0	0/0	0/0	0/1	0/1	0/1	0/1	0/1	0/1	0/1	0/1	0/1	0/1	0/1
Ra03	33464965	A	G	intergenic_variant	.	0/0	0/0	0/0	0/0	0/0	0/0	0/1	0/1	0/1	0/1	0/1	0/1	0/1	0/1	0/1	0/1	0/1
Ra03	33465111	G	T	intergenic_variant	.	0/0	0/0	0/0	0/0	0/0	0/0	0/1	0/1	0/1	0/1	0/1	0/1	0/1	0/1	0/1	0/1	0/1
Ra03	33465115	G	A	intergenic_variant	.	0/0	0/0	0/0	0/0	0/0	0/0	0/1	0/1	0/1	0/1	0/1	0/1	0/1	0/1	0/1	0/1	0/1
Ra03	33466381	C	A	intergenic_variant	.	0/0	0/0	0/0	0/0	0/0	0/0	0/1	0/1	0/1	0/1	0/1	0/1	0/1	0/1	0/1	0/1	0/1
Ra03	33466405	T	TAA	intergenic_variant	.	0/0	0/0	0/0	0/0	0/0	0/0	0/1	0/1	0/1	0/1	0/1	0/1	0/1	0/1	0/1	0/1	0/1
Ra03	33466493	C	CTAT	intergenic_variant	.	0/0	0/0	0/0	0/0	0/0	0/0	0/1	0/1	0/1	0/1	0/1	0/1	0/1	0/1	0/1	0/1	0/1
Ra03	33466501	G	T	intergenic_variant	.	0/0	0/0	0/0	0/0	0/0	0/0	0/1	0/1	0/1	0/1	0/1	0/1	0/1	0/1	0/1	0/1	0/1
Ra03	33466509	A	G	intergenic_variant	.	0/0	0/0	0/0	0/0	0/0	0/0	0/1	0/1	0/1	0/1	0/1	0/1	0/1	0/1	0/1	0/1	0/1
Ra03	33466517	T	A	intergenic_variant	.	0/0	0/0	0/0	0/0	0/0	0/0	0/1	0/1	0/1	0/1	0/1	0/1	0/1	0/1	0/1	0/1	0/1
Ra03	33466528	C	T	intergenic_variant	.	0/0	0/0	0/0	0/0	0/0	0/0	0/1	0/1	0/1	0/1	0/1	0/1	0/1	0/1	0/1	0/1	0/1
Ra03	33466630	C	T	intergenic_variant	.	0/0	0/0	0/0	0/0	0/0	0/0	0/1	0/1	0/1	0/1	0/1	0/1	0/1	0/1	0/1	0/1	0/1
Ra03	33468858	AAGTGT	A	intergenic_variant	.	0/0	0/0	0/0	0/0	0/0	0/0	0/1	0/1	0/1	0/1	0/1	0/1	0/1	0/1	0/1	0/1	0/1
Ra03	33468876	T	TTA	intergenic_variant	.	0/0	0/0	0/0	0/0	0/0	0/0	0/1	0/1	0/1	0/1	0/1	0/1	0/1	0/1	0/1	0/1	0/1
Ra03	33468957	G	A	intergenic_variant	.	0/0	0/0	0/0	0/0	0/0	0/0	0/1	0/1	0/1	0/1	0/1	0/1	0/1	0/1	0/1	0/1	0/1
Ra03	33469097	G	A	intergenic_variant	.	0/0	0/0	0/0	0/0	0/0	0/0	0/1	0/1	0/1	0/1	0/1	0/1	0/1	0/1	0/1	0/1	0/1
Ra03	33472461	T	TA	intron_variant	Ruarg.3G336700	0/0	0/0	0/0	0/0	0/0	0/0	1/1	0/1	1/1	0/1	1/1	0/1	0/1	0/1	0/1	0/1	0/1
Ra03	33485247	A	C	intron_variant	Ruarg.3G337000	0/0	0/0	0/0	0/0	0/0	0/0	1/1	1/1	1/1	1/1	1/1	1/1	1/1	1/1	0/1	0/1	0/1
Ra03	33485251	A	T	intron_variant	Ruarg.3G337000	0/0	0/0	0/0	0/0	0/0	0/0	1/1	1/1	1/1	1/1	1/1	1/1	1/1	1/1	0/1	0/1	0/1
Ra03	33488563	G	A,T	intergenic_variant	.	0/0	0/0	0/0	0/0	0/0	0/0	0/1/2	0/2	0/1	0/1/2	0/2	0/1	0/1	0/1	0/2	0/2	0/2
Ra03	33498949	C	T	downstream_transcript_variant	Ruarg.3G337100	0/0	0/0	0/0	0/0	0/0	0/0	1/1	1/1	1/1	1/1	1/1	1/1	1/1	1/1	0/1	0/1	0/1
Ra03	33519095	T	C,*	intergenic_variant	.	0/0	0/0	0/0	0/0	0/0	0/0	0/1	0/1/2	0/1	1/1	1/1	1/1	0/1	0/1	0/1	0/1	0/1
Ra03	33522083	A	G	intergenic_variant	.	0/0	0/0	0/0	0/0	0/0	0/0	1/1	0/1	0/1	0/1	0/1	0/1	0/1	0/1	0/1	0/1	0/1
Ra03	33522124	A	G	intergenic_variant	.	0/0	0/0	0/0	0/0	0/0	0/0	0/1	0/1	0/1	0/1	0/1	0/1	0/1	0/1	0/1	0/1	0/1
Ra03	33524990	GA	G	intergenic_variant	.	0/0	0/0	0/0	0/0	0/0	0/0	0/1	0/1	0/1	0/1	0/1	0/1	0/1	0/1	0/1	0/1	0/1
Ra03	33527033	C	T	intron_variant	Ruarg.3G337300	0/0	0/0	0/0	0/0	0/0	0/0	0/1	0/1	0/1	0/1	0/1	0/1	0/1	0/1	0/1	0/1	0/1
Ra03	33530369	C	G	intron_variant	Ruarg.3G337300	0/0	0/0	0/0	0/0	0/0	0/0	0/1	0/1	0/1	0/1	0/1	0/1	0/1	0/1	0/1	0/1	0/1
Ra03	33541662	T	G	intergenic_variant	.	0/0	0/0	0/0	0/0	0/0	0/0	1/1	1/1	1/1	1/1	1/1	1/1	1/1	1/1	0/1	0/1	0/1
Ra03	33543982	T	A	intergenic_variant	.	0/0	0/0	0/0	0/0	0/0	0/0	0/1	0/1	0/1	0/1	0/1	0/1	0/1	0/1	0/1	0/1	0/1
Ra03	33549021	A	G	intergenic_variant	.	0/0	0/0	0/0	0/0	0/0	0/0	0/1	0/1	0/1	0/1	0/1	0/1	0/1	0/1	0/1	0/1	0/1
Ra03	33569754	T	C	3_prime_UTR_variant	Ruarg.3G337600	0/0	0/0	0/0	0/0	0/0	0/0	1/1	1/1	1/1	1/1	1/1	1/1	1/1	1/1	0/1	0/1	0/1
Ra03	33570331	T	C	intergenic_variant	.	0/0	0/0	0/0	0/0	0/0	0/0	0/1	0/1	0/1	0/1	1/1	0/1	0/1	0/1	0/1	0/1	0/1
Ra03	33570456	A	ATCGTCAACTAATTTTATTGAGCCTAC,ATCGTCAACTACTTTTATTGAGCCTAC	intergenic_variant	.	0/0	0/0	0/0	0/0	0/0	0/0	0/1	1/2	0/1	0/1	1/2	0/1	0/1	0/1	0/1	0/1	0/1
Ra03	33593055	A	G,*	upstream_transcript_variant	Ruarg.3G337800.2.v1.2	0/0	0/0	0/0	0/0	0/0	0/0	0/1	1/2	1/1	0/1	0/1/2	0/1	0/1	0/1	0/1	0/1	0/1
Ra03	33595068	T	C	missense_variant	Ruarg.3G337800	0/0	0/0	0/0	0/0	0/0	0/0	0/1	0/1	0/1	0/1	0/1	0/1	0/1	0/1	0/1	0/1	0/1
Ra03	33610318	T	C	intergenic_variant	.	0/0	0/0	0/0	0/0	0/0	0/0	1/1	0/1	0/1	1/1	0/1	1/1	1/1	1/1	0/1	0/1	0/1
Ra03	33610372	T	C,A	intergenic_variant	.	0/0	0/0	0/0	0/0	0/0	0/0	1/1	1/2	0/1	1/1	1/2	1/1	1/1	1/1	0/1	0/1	0/1
Ra03	33611700	G	A,*	intergenic_variant	.	0/0	0/0	0/0	0/0	0/0	0/0	0/1/2	0/2	0/2	0/1/2	0/2	0/1	0/1	0/1	0/2	0/2	0/2
Ra03	33620962	A	G	intergenic_variant	.	0/0	0/0	0/0	0/0	0/0	0/0	0/1	1/1	1/1	0/1	1/1	0/1	0/1	0/1	0/1	0/1	0/1
Ra03	33623843	T	C	intergenic_variant	.	0/0	0/0	0/0	0/0	0/0	0/0	1/1	1/1	1/1	1/1	1/1	1/1	1/1	1/1	0/1	0/1	0/1
Ra03	33644549	TATTTTAA	T,TTTTTAA	intergenic_variant	.	0/0	0/0	0/0	0/0	0/0	0/0	0/1/2	0/1/2	1/2	0/1/2	0/1/2	0/1	0/1	0/1	0/1/2	0/1/2	0/2
Ra03	33661260	ATT	AT,A	upstream_transcript_variant	Ruarg.3G338600.2.v1.2	0/0	0/0	0/0	0/0	0/0	0/0	0/1/2	0/2	0/1/2	0/1/2	0/1/2	0/1	0/1	0/1	0/1/2	0/1/2	0/2
Ra03	33662935	G	A	5_prime_UTR_variant	Ruarg.3G338600	0/0	0/0	0/0	0/0	0/0	0/0	0/1	0/1	0/1	0/1	0/1	0/1	1/1	0/1	0/1	0/1	0/1
Ra03	33672949	T	TA	upstream_transcript_variant	Ruarg.3G338900	0/0	0/0	0/0	0/0	0/0	0/0	0/1	0/1	0/1	0/1	0/1	0/1	0/1	0/1	0/1	0/1	0/1
Ra03	33692258	A	C	intergenic_variant	.	0/0	0/0	0/0	0/0	0/0	0/0	0/1	1/1	1/1	0/1	1/1	0/1	0/1	0/1	0/1	0/1	0/1
Ra03	33692545	A	G	intergenic_variant	.	0/0	0/0	0/0	0/0	0/0	0/0	0/1	0/1	0/1	0/1	0/1	0/1	1/1	0/1	0/1	0/1	0/1
Ra03	33713910	A	G	intron_variant	Ruarg.3G339300	0/0	0/0	0/0	0/0	0/0	0/0	0/1	0/1	0/1	0/1	0/1	0/1	0/1	0/1	0/1	0/1	0/1
Ra03	33713920	A	G	intron_variant	Ruarg.3G339300	0/0	0/0	0/0	0/0	0/0	0/0	0/1	0/1	0/1	0/1	0/1	0/1	0/1	0/1	0/1	0/1	0/1
Ra03	33713938	T	C	intron_variant	Ruarg.3G339300	0/0	0/0	0/0	0/0	0/0	0/0	0/1	0/1	0/1	0/1	0/1	0/1	0/1	0/1	0/1	0/1	0/1
Ra03	33713953	C	T	intron_variant	Ruarg.3G339300	0/0	0/0	0/0	0/0	0/0	0/0	1/1	1/1	1/1	1/1	1/1	1/1	1/1	1/1	0/1	0/1	0/1
Ra03	33714015	T	C	intron_variant	Ruarg.3G339300	0/0	0/0	0/0	0/0	0/0	0/0	1/1	1/1	1/1	1/1	1/1	1/1	1/1	1/1	0/1	0/1	0/1
Ra03	33714124	T	C,*	intron_variant	Ruarg.3G339300	0/0	0/0	0/0	0/0	0/0	0/0	1/2	1/1	1/1	1/1	2/2	1/1	1/1	1/1	0/2	0/2	0/2
Ra03	33714499	A	ATCTCCTCTTC	intron_variant	Ruarg.3G339300	0/0	0/0	0/0	0/0	0/0	0/0	1/1	1/1	1/1	1/1	1/1	1/1	1/1	1/1	0/1	0/1	0/1
Ra03	33715942	T	TACATGAAAGTGATGAAATCTTTCCTAAGTTCC	upstream_transcript_variant	Ruarg.3G339400	0/0	0/0	0/0	0/0	0/0	0/0	1/1	1/1	1/1	1/1	1/1	1/1	1/1	0/1	0/1	0/1	0/1
Ra03	33715975	T	G	upstream_transcript_variant	Ruarg.3G339400	0/0	0/0	0/0	0/0	0/0	0/0	1/1	1/1	1/1	1/1	1/1	1/1	1/1	1/1	0/1	0/1	0/1
Ra03	33716000	T	C	upstream_transcript_variant	Ruarg.3G339400	0/0	0/0	0/0	0/0	0/0	0/0	1/1	1/1	1/1	1/1	1/1	1/1	0/1	1/1	0/1	0/1	0/1
Ra03	33728650	T	A	intergenic_variant	.	0/0	0/0	0/0	0/0	0/0	0/0	1/1	1/1	1/1	1/1	1/1	0/1	1/1	1/1	0/1	0/1	0/1
Ra03	33786615	A	*,G,C	stop_gained	Ruarg.3G339800	0/0	0/0	0/0	0/0	0/0	0/0	0/2/3	0/1/2	0/1	0/1	0/2/3	0/1/2	0/1	0/1	0/2	0/2	0/1
Ra03	33801181	C	T	intergenic_variant	.	0/0	0/0	0/0	0/0	0/0	0/0	0/1	0/1	0/1	0/1	0/1	0/1	0/1	0/1	0/1	0/1	0/1
Ra03	33801248	T	TA	intergenic_variant	.	0/0	0/0	0/0	0/0	0/0	0/0	0/1	0/1	0/1	0/1	0/1	0/1	0/1	0/1	0/1	0/1	0/1
Ra03	33801289	C	T	intergenic_variant	.	0/0	0/0	0/0	0/0	0/0	0/0	0/1	0/1	0/1	0/1	0/1	0/1	0/1	0/1	0/1	0/1	0/1
Ra03	33801435	T	A	intergenic_variant	.	0/0	0/0	0/0	0/0	0/0	0/0	0/1	0/1	0/1	0/1	0/1	0/1	0/1	0/1	0/1	0/1	0/1
Ra03	33801450	G	A	intergenic_variant	.	0/0	0/0	0/0	0/0	0/0	0/0	0/1	0/1	0/1	0/1	0/1	0/1	0/1	0/1	0/1	0/1	0/1
Ra03	33811530	T	A	intron_variant	Ruarg.3G340100	0/0	0/0	0/0	0/0	0/0	0/0	1/1	1/1	1/1	1/1	1/1	1/1	1/1	1/1	0/1	0/1	0/1
Ra03	33811654	C	*,A	intron_variant	Ruarg.3G340100	0/0	0/0	0/0	0/0	0/0	0/0	1/2	1/1	1/1	1/2	2/2	1/2	0/1	1/1	0/2	0/2	0/2
Ra03	33811674	G	A	splice_region_variant	Ruarg.3G340100	0/0	0/0	0/0	0/0	0/0	0/0	1/1	1/1	1/1	0/1	1/1	1/1	0/1	1/1	0/1	0/1	0/1
Ra03	33811684	C	T	missense_variant	Ruarg.3G340100	0/0	0/0	0/0	0/0	0/0	0/0	1/1	1/1	1/1	1/1	1/1	1/1	0/1	1/1	0/1	0/1	0/1
Ra03	33811898	G	A	missense_variant	Ruarg.3G340100	0/0	0/0	0/0	0/0	0/0	0/0	1/1	1/1	1/1	1/1	1/1	1/1	1/1	1/1	0/1	0/1	0/1
Ra03	33820785	G	A	synonymous_variant	Ruarg.3G340300	0/0	0/0	0/0	0/0	0/0	0/0	0/1	0/1	0/1	0/1	0/1	0/1	0/1	0/1	0/1	0/1	0/1
Ra03	33821218	G	A	upstream_transcript_variant	Ruarg.3G340300	0/0	0/0	0/0	0/0	0/0	0/0	0/1	0/1	0/1	0/1	0/1	0/1	0/1	0/1	0/1	0/1	0/1
Ra03	33821248	AC	A	upstream_transcript_variant	Ruarg.3G340300	0/0	0/0	0/0	0/0	0/0	0/0	0/1	0/1	0/1	0/1	0/1	0/1	0/1	0/1	0/1	0/1	0/1
Ra03	33821321	TC	T	upstream_transcript_variant	Ruarg.3G340300	0/0	0/0	0/0	0/0	0/0	0/0	0/1	0/1	0/1	0/1	0/1	0/1	0/1	0/1	0/1	0/1	0/1
Ra03	33821655	A	G	upstream_transcript_variant	Ruarg.3G340300	0/0	0/0	0/0	0/0	0/0	0/0	0/1	0/1	0/1	0/1	0/1	0/1	0/1	0/1	0/1	0/1	0/1
Ra03	33821700	A	C,*	upstream_transcript_variant	Ruarg.3G340300	0/0	0/0	0/0	0/0	0/0	0/0	0/1/2	0/1	0/1	0/1	0/2	0/1	0/1	0/1	0/2	0/2	0/2
Ra03	33821734	A	G	upstream_transcript_variant	Ruarg.3G340300	0/0	0/0	0/0	0/0	0/0	0/0	0/1	0/1	0/1	0/1	0/1	0/1	0/1	0/1	0/1	0/1	0/1
Ra03	33823713	CTA	C,CTCTCTCTAAAAAAGTA	3_prime_UTR_variant	Ruarg.3G340400	0/0	0/0	0/0	0/0	0/0	0/0	0/1	0/1	0/1	0/1	0/1/2	0/1	0/1	0/1	0/1	0/1	0/1
Ra03	33827243	A	G	upstream_transcript_variant	Ruarg.3G340400	0/0	0/0	0/0	0/0	0/0	0/0	0/1	0/1	0/1	0/1	0/1	0/1	0/1	0/1	0/1	0/1	0/1
Ra03	33828232	G	A	intergenic_variant	.	0/0	0/0	0/0	0/0	0/0	0/0	0/1	0/1	0/1	0/1	0/1	0/1	0/1	0/1	0/1	0/1	0/1
Ra03	33829990	A	G	intergenic_variant	.	0/0	0/0	0/0	0/0	0/0	0/0	0/1	0/1	0/1	0/1	0/1	0/1	0/1	0/1	0/1	0/1	0/1
Ra03	33830290	T	C	intergenic_variant	.	0/0	0/0	0/0	0/0	0/0	0/0	0/1	0/1	0/1	0/1	0/1	0/1	0/1	0/1	0/1	0/1	0/1
Ra03	33830320	T	C,*	intergenic_variant	.	0/0	0/0	0/0	0/0	0/0	0/0	0/1	0/1	0/1	0/1	0/1	0/1	0/1	0/1	0/1/2	0/1	0/1
Ra03	33830503	G	T	intergenic_variant	.	0/0	0/0	0/0	0/0	0/0	0/0	1/1	0/1	0/1	0/1	0/1	0/1	0/1	0/1	0/1	0/1	0/1
Ra03	33830553	C	T	intergenic_variant	.	0/0	0/0	0/0	0/0	0/0	0/0	0/1	0/1	0/1	0/1	0/1	0/1	0/1	0/1	0/1	0/1	0/1
Ra03	33830756	AT	A	intergenic_variant	.	0/0	0/0	0/0	0/0	0/0	0/0	1/1	0/1	0/1	0/1	0/1	0/1	0/1	0/1	0/1	0/1	0/1
Ra03	33833991	T	A	intergenic_variant	.	0/0	0/0	0/0	0/0	0/0	0/0	0/1	0/1	0/1	0/1	0/1	0/1	0/1	0/1	0/1	0/1	0/1
Ra03	33837034	G	T	intergenic_variant	.	0/0	0/0	0/0	0/0	0/0	0/0	0/1	0/1	0/1	0/1	0/1	0/1	0/1	0/1	0/1	0/1	0/1
Ra03	33837040	A	G	intergenic_variant	.	0/0	0/0	0/0	0/0	0/0	0/0	0/1	0/1	0/1	0/1	0/1	0/1	0/1	0/1	0/1	0/1	0/1
Ra03	33837192	A	T	intergenic_variant	.	0/0	0/0	0/0	0/0	0/0	0/0	0/1	0/1	0/1	0/1	0/1	0/1	0/1	0/1	0/1	0/1	0/1
Ra03	33838588	G	A,T	intergenic_variant	.	0/0	0/0	0/0	0/0	0/0	0/0	0/1/2	0/2	0/2	0/1/2	0/2	0/1	0/1	0/1	0/2	0/2	0/2
Ra03	33839644	G	A	intergenic_variant	.	0/0	0/0	0/0	0/0	0/0	0/0	0/1	0/1	0/1	0/1	0/1	0/1	0/1	0/1	0/1	0/1	0/1
Ra03	33840629	A	AATAT,AATATATATAT,AATATAT,AATATATAT,ATATATAT,AAT	intergenic_variant	.	0/0	0/0	0/0	0/0	0/0	0/0	0/2/4	0/5	0/1	0/2	0/3/4/5	0/2/6	0/2/4	0/1/2	0/4	0/4	0/3/4
Ra03	33842161	A	G	intergenic_variant	.	0/0	0/0	0/0	0/0	0/0	0/0	0/1	0/1	0/1	0/1	0/1	0/1	0/1	0/1	0/1	0/1	0/1
Ra03	33843124	G	A	intergenic_variant	.	0/0	0/0	0/0	0/0	0/0	0/0	0/1	0/1	0/1	0/1	0/1	0/1	0/1	0/1	0/1	0/1	0/1
Ra03	33843400	C	A	intergenic_variant	.	0/0	0/0	0/0	0/0	0/0	0/0	0/1	0/1	0/1	0/1	0/1	0/1	0/1	0/1	0/1	0/1	0/1
Ra03	33843593	C	T	intergenic_variant	.	0/0	0/0	0/0	0/0	0/0	0/0	0/1	0/1	0/1	0/1	0/1	0/1	0/1	0/1	0/1	0/1	0/1
Ra03	33844240	T	A	intergenic_variant	.	0/0	0/0	0/0	0/0	0/0	0/0	0/1	0/1	0/1	0/1	0/1	0/1	0/1	0/1	0/1	0/1	0/1
Ra03	33844325	T	C	intergenic_variant	.	0/0	0/0	0/0	0/0	0/0	0/0	0/1	0/1	0/1	0/1	0/1	0/1	0/1	0/1	0/1	0/1	0/1
Ra03	33852320	G	A,*	intergenic_variant	.	0/0	0/0	0/0	0/0	0/0	0/0	0/1/2	0/2	0/1/2	0/1/2	0/2	0/1	0/1	0/1	0/2	0/2	0/2
Ra03	33852370	C	T	intergenic_variant	.	0/0	0/0	0/0	0/0	0/0	0/0	0/1	0/1	0/1	0/1	0/1	0/1	0/1	0/1	0/1	0/1	0/1
Ra03	33857616	A	G	intergenic_variant	.	0/0	0/0	0/0	0/0	0/0	0/0	0/1	0/1	1/1	0/1	0/1	0/1	0/1	0/1	0/1	0/1	0/1
Ra03	33859004	G	GT	intergenic_variant	.	0/0	0/0	0/0	0/0	0/0	0/0	1/1	1/1	1/1	1/1	1/1	0/1	1/1	1/1	0/1	0/1	0/1
Ra03	33859005	C	T	intergenic_variant	.	0/0	0/0	0/0	0/0	0/0	0/0	1/1	1/1	1/1	1/1	1/1	0/1	1/1	1/1	0/1	0/1	0/1
Ra03	33860293	A	AT,ATT	upstream_transcript_variant	Ruarg.3G340600	0/0	0/0	0/0	0/0	0/0	0/0	1/1	1/2	1/1	1/1	1/2	0/1	1/1	1/1	0/1	0/1	0/1
Ra03	33861447	T	G	intron_variant	Ruarg.3G340600	0/0	0/0	0/0	0/0	0/0	0/0	0/1	0/1	0/1	0/1	0/1	0/1	0/1	0/1	0/1	0/1	0/1
Ra03	33862447	T	G,C	intron_variant	Ruarg.3G340600	0/0	0/0	0/0	0/0	0/0	0/0	0/1/2	0/1/2	0/1	0/1	0/2	0/1/2	0/1	0/1	0/2	0/2	0/2
Ra03	33862508	T	G	intron_variant	Ruarg.3G340600	0/0	0/0	0/0	0/0	0/0	0/0	0/1	0/1	0/1	0/1	0/1	0/1	0/1	0/1	0/1	0/1	0/1
Ra03	33862582	A	G	intron_variant	Ruarg.3G340600	0/0	0/0	0/0	0/0	0/0	0/0	0/1	0/1	0/1	0/1	0/1	0/1	0/1	0/1	0/1	0/1	0/1
Ra03	33862592	AAC	A	intron_variant	Ruarg.3G340600	0/0	0/0	0/0	0/0	0/0	0/0	0/1	0/1	0/1	0/1	0/1	0/1	0/1	0/1	0/1	0/1	0/1
Ra03	33862638	T	G,C	intron_variant	Ruarg.3G340600	0/0	0/0	0/0	0/0	0/0	0/0	0/1	0/1	0/2	0/1	0/1	0/1	0/1/2	0/1/2	0/1	0/1	0/1
Ra03	33862923	T	G	intron_variant	Ruarg.3G340600	0/0	0/0	0/0	0/0	0/0	0/0	0/1	0/1	0/1	0/1	0/1	0/1	0/1	0/1	0/1	0/1	0/1
Ra03	33863111	T	C	synonymous_variant	Ruarg.3G340600	0/0	0/0	0/0	0/0	0/0	0/0	0/1	0/1	0/1	0/1	0/1	0/1	0/1	0/1	0/1	0/1	0/1
Ra03	33863844	C	G	intron_variant	Ruarg.3G340600	0/0	0/0	0/0	0/0	0/0	0/0	0/1	0/1	0/1	0/1	0/1	0/1	0/1	0/1	0/1	0/1	0/1
Ra03	33863909	A	T,G	intron_variant	Ruarg.3G340600	0/0	0/0	0/0	0/0	0/0	0/0	0/1/2	0/1/2	0/2	0/1	0/1/2	0/1/2	0/1/2	0/2	0/2	0/2	0/2
Ra03	33864295	T	A	intron_variant	Ruarg.3G340600	0/0	0/0	0/0	0/0	0/0	0/0	0/1	0/1	0/1	0/1	0/1	0/1	0/1	0/1	0/1	0/1	0/1
Ra03	33864354	C	A,*	intron_variant	Ruarg.3G340600	0/0	0/0	0/0	0/0	0/0	0/0	0/1	0/1	0/1	0/1	0/1/2	0/1	0/1	0/1	0/1	0/1	0/1
Ra03	33864494	T	C	intron_variant	Ruarg.3G340600	0/0	0/0	0/0	0/0	0/0	0/0	0/1	0/1	0/1	0/1	0/1	0/1	0/1	0/1	0/1	0/1	0/1
Ra03	33865085	A	T	intron_variant	Ruarg.3G340600	0/0	0/0	0/0	0/0	0/0	0/0	0/1	0/1	0/1	0/1	0/1	0/1	0/1	0/1	0/1	0/1	0/1
Ra03	33865164	C	G,*,T	stop_gained	Ruarg.3G340600	0/0	0/0	0/0	0/0	0/0	0/0	0/1/2/3	0/1/2	0/1/2	0/1/3	0/1/2	0/1	0/1	0/1	0/1/2	0/1/2	0/2
Ra03	33865179	G	A	missense_variant	Ruarg.3G340600	0/0	0/0	0/0	0/0	0/0	0/0	0/1	0/1	0/1	0/1	0/1	0/1	0/1	0/1	0/1	0/1	0/1
Ra03	33865217	G	*,A	stop_gained	Ruarg.3G340600	0/0	0/0	0/0	0/0	0/0	0/0	0/1/2	0/1/2	0/1/2	0/1/2	0/1/2	0/1	0/1	0/1	0/1/2	0/1/2	0/2
Ra03	33865220	G	*,A	stop_gained	Ruarg.3G340600	0/0	0/0	0/0	0/0	0/0	0/0	0/1/2	0/1/2	0/1/2	0/1/2	0/1/2	0/1/2	0/1/2	0/1/2	0/1/2	0/1/2	0/2
Ra03	33865237	A	*,G	stop_gained	Ruarg.3G340600	0/0	0/0	0/0	0/0	0/0	0/0	0/1/2	0/1/2	0/1/2	0/1/2	0/1/2	0/1/2	0/1/2	0/1/2	0/1/2	0/1/2	0/2
Ra03	33867940	G	A,C	intergenic_variant	.	0/0	0/0	0/0	0/0	0/0	0/0	0/1/2	0/1/2	0/1/2	0/1/2	0/1/2	0/1	0/1	0/1	0/2	0/2	0/2
Ra03	33877414	A	G	synonymous_variant	Ruarg.3G340700	0/0	0/0	0/0	0/0	0/0	0/0	1/1	1/1	1/1	1/1	0/1	0/1	1/1	1/1	0/1	0/1	0/1
Ra03	33878387	A	T	synonymous_variant	Ruarg.3G340700	0/0	0/0	0/0	0/0	0/0	0/0	1/1	0/1	0/1	0/1	0/1	0/1	0/1	0/1	0/1	0/1	0/1
Ra03	33878395	C	T	missense_variant	Ruarg.3G340700	0/0	0/0	0/0	0/0	0/0	0/0	1/1	0/1	0/1	0/1	0/1	0/1	0/1	0/1	0/1	0/1	0/1
Ra03	33878404	T	C	missense_variant	Ruarg.3G340700	0/0	0/0	0/0	0/0	0/0	0/0	1/1	1/1	0/1	1/1	1/1	0/1	0/1	1/1	0/1	0/1	0/1
Ra03	33878529	T	C	missense_variant	Ruarg.3G340700	0/0	0/0	0/0	0/0	0/0	0/0	1/1	1/1	0/1	1/1	0/1	0/1	1/1	1/1	0/1	0/1	0/1
Ra03	33879332	G	C,*	stop_gained	Ruarg.3G340700	0/0	0/0	0/0	0/0	0/0	0/0	0/1	0/1/2	0/1	0/1	0/1/2	0/1	0/1	0/1	0/1	0/1	0/1
Ra03	33879413	A	G	synonymous_variant	Ruarg.3G340700	0/0	0/0	0/0	0/0	0/0	0/0	0/1	0/1	1/1	0/1	1/1	0/1	0/1	0/1	0/1	0/1	0/1
Ra03	33879444	A	G,*	intron_variant	Ruarg.3G340700	0/0	0/0	0/0	0/0	0/0	0/0	0/1	0/1	1/2	0/1	0/1	0/1	0/1/2	0/1/2	0/1	0/1	0/1
Ra03	33879467	G	T,A	intron_variant	Ruarg.3G340700	0/0	0/0	0/0	0/0	0/0	0/0	0/1	1/2	1/1	1/1	1/2	0/2	0/1	0/1	0/1	0/1	0/1
Ra03	33879500	T	A,*	intron_variant	Ruarg.3G340700	0/0	0/0	0/0	0/0	0/0	0/0	0/1/2	0/1	1/1	0/1	0/1	0/1	0/1	0/1	0/1	0/1	0/1
Ra03	33879501	A	G,*	intron_variant	Ruarg.3G340700	0/0	0/0	0/0	0/0	0/0	0/0	1/2	0/1	1/1	1/1	0/1	0/1	1/1	0/1	0/1	0/1	0/1
Ra03	33879511	A	*,G,C	intron_variant	Ruarg.3G340700	0/0	0/0	0/0	0/0	0/0	0/0	0/1/2/3	0/2	2/2	0/1/2	0/1/2	0/1	0/1/2	0/1/2	0/2/3	0/2	0/2
Ra03	33879534	C	T,*	intron_variant	Ruarg.3G340700	0/0	0/0	0/0	0/0	0/0	0/0	1/2	0/1/2	1/1	1/2	0/1	0/1	1/1	0/1/2	0/1	0/1	0/1
Ra03	33879538	C	T,A,*	intron_variant	Ruarg.3G340700	0/0	0/0	0/0	0/0	0/0	0/0	1/1	1/1	0/1	1/1	1/3	0/1	1/2	0/1/2	0/1	0/1	0/1
Ra03	33879571	T	TA	intron_variant	Ruarg.3G340700	0/0	0/0	0/0	0/0	0/0	0/0	0/1	1/1	0/1	0/1	1/1	0/1	1/1	0/1	0/1	0/1	0/1
Ra03	33879742	A	T,C	missense_variant	Ruarg.3G340700	0/0	0/0	0/0	0/0	0/0	0/0	0/1/2	0/2	0/2	0/1/2	0/2	0/1	0/1	0/1	0/2	0/2	0/2
Ra03	33890757	T	C	upstream_transcript_variant	Ruarg.3G340700	0/0	0/0	0/0	0/0	0/0	0/0	0/1	0/1	0/1	0/1	0/1	0/1	0/1	0/1	0/1	0/1	0/1
Ra03	33891468	C	T	upstream_transcript_variant	Ruarg.3G340700	0/0	0/0	0/0	0/0	0/0	0/0	1/1	0/1	1/1	1/1	1/1	0/1	1/1	1/1	0/1	0/1	0/1
Ra03	33938475	G	A	intron_variant	Ruarg.3G341000	0/0	0/0	0/0	0/0	0/0	0/0	0/1	0/1	0/1	0/1	0/1	0/1	0/1	0/1	0/1	0/1	0/1
Ra03	33947709	A	T	intron_variant	Ruarg.3G341200	0/0	0/0	0/0	0/0	0/0	0/0	0/1	0/1	0/1	0/1	0/1	0/1	0/1	0/1	0/1	0/1	0/1
Ra03	33947758	C	T	intron_variant	Ruarg.3G341200	0/0	0/0	0/0	0/0	0/0	0/0	0/1	0/1	0/1	0/1	0/1	0/1	0/1	0/1	0/1	0/1	0/1
Ra03	33949325	T	C	upstream_transcript_variant	Ruarg.3G341200	0/0	0/0	0/0	0/0	0/0	0/0	0/1	0/1	0/1	0/1	0/1	0/1	0/1	0/1	0/1	0/1	0/1
Ra03	33950502	T	C,A	intergenic_variant	.	0/0	0/0	0/0	0/0	0/0	0/0	0/1	0/1/2	0/1	0/1	0/1/2	0/1	0/1	0/1	0/1	0/1	0/1
Ra03	33950694	A	AG	intergenic_variant	.	0/0	0/0	0/0	0/0	0/0	0/0	0/1	0/1	0/1	0/1	0/1	0/1	0/1	0/1	0/1	0/1	0/1
Ra03	33951442	C	G	intergenic_variant	.	0/0	0/0	0/0	0/0	0/0	0/0	0/1	0/1	0/1	0/1	0/1	0/1	0/1	0/1	0/1	0/1	0/1
Ra03	33953512	C	A	5_prime_UTR_variant	Ruarg.3G341300	0/0	0/0	0/0	0/0	0/0	0/0	0/1	0/1	0/1	0/1	0/1	0/1	0/1	0/1	0/1	0/1	0/1
Ra03	33953718	C	G	5_prime_UTR_variant	Ruarg.3G341300.2.v1.2	0/0	0/0	0/0	0/0	0/0	0/0	0/1	0/1	0/1	0/1	0/1	0/1	0/1	0/1	0/1	0/1	0/1
Ra03	33958697	G	A	synonymous_variant	Ruarg.3G341300	0/0	0/0	0/0	0/0	0/0	0/0	0/1	0/1	0/1	0/1	0/1	0/1	0/1	0/1	0/1	0/1	0/1
Ra03	33958742	A	T	synonymous_variant	Ruarg.3G341300	0/0	0/0	0/0	0/0	0/0	0/0	0/1	0/1	0/1	0/1	0/1	0/1	0/1	0/1	0/1	0/1	0/1
Ra03	33968573	A	C	3_prime_UTR_variant	Ruarg.3G341500	0/0	0/0	0/0	0/0	0/0	0/0	1/1	1/1	1/1	1/1	1/1	1/1	1/1	1/1	0/1	0/1	0/1
Ra03	33986188	GA	GAA,GAAA,G	upstream_transcript_variant	Ruarg.3G341800	0/0	0/0	0/0	0/0	0/0	0/0	0/2	0/1	0/1	0/1	0/1/2	0/1	0/3	0/1	0/2	0/2	0/2
Ra03	33990973	C	A	3_prime_UTR_variant	Ruarg.3G341800	0/0	0/0	0/0	0/0	0/0	0/0	0/1	0/1	0/1	0/1	0/1	0/1	0/1	0/1	0/1	0/1	0/1
Ra03	33991295	AACACC	A	downstream_transcript_variant	Ruarg.3G341800	0/0	0/0	0/0	0/0	0/0	0/0	0/1	0/1	0/1	0/1	0/1	0/1	0/1	0/1	0/1	0/1	0/1
Ra03	33991304	TTGGAC	T	downstream_transcript_variant	Ruarg.3G341800	0/0	0/0	0/0	0/0	0/0	0/0	0/1	0/1	0/1	0/1	0/1	0/1	0/1	0/1	0/1	0/1	0/1
Ra03	33991311	T	A	downstream_transcript_variant	Ruarg.3G341800	0/0	0/0	0/0	0/0	0/0	0/0	0/1	0/1	0/1	0/1	0/1	0/1	0/1	0/1	0/1	0/1	0/1
Ra03	33991313	C	A	downstream_transcript_variant	Ruarg.3G341800	0/0	0/0	0/0	0/0	0/0	0/0	0/1	0/1	0/1	0/1	0/1	0/1	0/1	0/1	0/1	0/1	0/1
Ra03	33991315	TCCAA	T	downstream_transcript_variant	Ruarg.3G341800	0/0	0/0	0/0	0/0	0/0	0/0	0/1	0/1	0/1	0/1	0/1	0/1	0/1	0/1	0/1	0/1	0/1
Ra03	33991431	AC	A	downstream_transcript_variant	Ruarg.3G341800	0/0	0/0	0/0	0/0	0/0	0/0	0/1	0/1	0/1	0/1	0/1	0/1	0/1	0/1	0/1	0/1	0/1
Ra03	33991581	CG	C	downstream_transcript_variant	Ruarg.3G341900	0/0	0/0	0/0	0/0	0/0	0/0	0/1	0/1	0/1	0/1	0/1	0/1	0/1	0/1	0/1	0/1	0/1
Ra03	33991879	A	G	splice_region_variant	Ruarg.3G341900	0/0	0/0	0/0	0/0	0/0	0/0	0/1	0/1	0/1	0/1	0/1	0/1	0/1	0/1	0/1	0/1	0/1
Ra03	33992215	A	G	intron_variant	Ruarg.3G341900	0/0	0/0	0/0	0/0	0/0	0/0	0/1	0/1	0/1	0/1	0/1	0/1	0/1	0/1	0/1	0/1	0/1
Ra03	33996687	T	*,G	5_prime_UTR_variant	Ruarg.3G342000	0/0	0/0	0/0	0/0	0/0	0/0	0/1/2	0/1/2	0/1	0/1	0/2	0/1	0/1	0/1	0/2	0/2	0/2
Ra03	33998011	T	A,C	upstream_transcript_variant	Ruarg.3G342100	0/0	0/0	0/0	0/0	0/0	0/0	1/2	0/1	1/2	0/1/2	1/2	0/1/2	0/1	0/1/2	0/2	0/1/2	0/1
Ra03	33998039	A	AT	upstream_transcript_variant	Ruarg.3G342100	0/0	0/0	0/0	0/0	0/0	0/0	0/1	0/1	0/1	0/1	0/1	0/1	0/1	0/1	0/1	0/1	0/1
Ra03	34009193	G	A	3_prime_UTR_variant	Ruarg.3G342200	0/0	0/0	0/0	0/0	0/0	0/0	1/1	0/1	1/1	0/1	1/1	0/1	0/1	0/1	0/1	0/1	0/1
Ra03	34009220	A	AT	3_prime_UTR_variant	Ruarg.3G342200	0/0	0/0	0/0	0/0	0/0	0/0	1/1	0/1	1/1	0/1	1/1	0/1	0/1	0/1	0/1	0/1	0/1
Ra03	34009353	G	A	splice_region_variant	Ruarg.3G342200	0/0	0/0	0/0	0/0	0/0	0/0	1/1	0/1	1/1	0/1	1/1	0/1	0/1	0/1	0/1	0/1	0/1
Ra03	34009360	G	C	intron_variant	Ruarg.3G342200	0/0	0/0	0/0	0/0	0/0	0/0	1/1	0/1	1/1	0/1	1/1	0/1	0/1	0/1	0/1	0/1	0/1
Ra03	34009612	T	C	missense_variant	Ruarg.3G342200	0/0	0/0	0/0	0/0	0/0	0/0	1/1	0/1	1/1	0/1	1/1	0/1	0/1	0/1	0/1	0/1	0/1
Ra03	34009658	T	C	missense_variant	Ruarg.3G342200	0/0	0/0	0/0	0/0	0/0	0/0	1/1	0/1	1/1	0/1	1/1	0/1	0/1	0/1	0/1	0/1	0/1
Ra03	34009761	A	T	synonymous_variant	Ruarg.3G342200	0/0	0/0	0/0	0/0	0/0	0/0	1/1	0/1	1/1	0/1	1/1	0/1	0/1	0/1	0/1	0/1	0/1
Ra03	34009839	A	G	synonymous_variant	Ruarg.3G342200	0/0	0/0	0/0	0/0	0/0	0/0	1/1	0/1	1/1	0/1	1/1	0/1	0/1	0/1	0/1	0/1	0/1
Ra03	34009871	C	T	missense_variant	Ruarg.3G342200	0/0	0/0	0/0	0/0	0/0	0/0	1/1	0/1	0/1	0/1	1/1	0/1	0/1	0/1	0/1	0/1	0/1
Ra03	34009917	T	A	synonymous_variant	Ruarg.3G342200	0/0	0/0	0/0	0/0	0/0	0/0	1/1	0/1	1/1	0/1	1/1	0/1	0/1	0/1	0/1	0/1	0/1
Ra03	34009942	T	C,A	missense_variant	Ruarg.3G342200	0/0	0/0	0/0	0/0	0/0	0/0	0/1	0/1/2	1/1	0/1	1/2	0/1	0/1	0/1	0/1	0/1	0/1
Ra03	34009949	A	C	missense_variant	Ruarg.3G342200	0/0	0/0	0/0	0/0	0/0	0/0	1/1	0/1	1/1	0/1	1/1	0/1	0/1	0/1	0/1	0/1	0/1
Ra03	34010009	C	T	missense_variant	Ruarg.3G342200	0/0	0/0	0/0	0/0	0/0	0/0	1/1	0/1	1/1	0/1	1/1	0/1	0/1	0/1	0/1	0/1	0/1
Ra03	34010024	C	T,G	missense_variant	Ruarg.3G342200	0/0	0/0	0/0	0/0	0/0	0/0	1/1	0/1/2	1/2	0/1/2	1/1	0/1	0/1/2	0/1	0/1	0/1	0/1
Ra03	34010030	G	C	missense_variant	Ruarg.3G342200	0/0	0/0	0/0	0/0	0/0	0/0	1/1	0/1	1/1	0/1	1/1	0/1	0/1	0/1	0/1	0/1	0/1
Ra03	34010049	G	A	synonymous_variant	Ruarg.3G342200	0/0	0/0	0/0	0/0	0/0	0/0	1/1	0/1	1/1	0/1	1/1	0/1	0/1	0/1	0/1	0/1	0/1
Ra03	34010312	C	T	missense_variant	Ruarg.3G342200	0/0	0/0	0/0	0/0	0/0	0/0	1/1	0/1	1/1	0/1	1/1	0/1	0/1	0/1	0/1	0/1	0/1
Ra03	34010325	T	G	synonymous_variant	Ruarg.3G342200	0/0	0/0	0/0	0/0	0/0	0/0	1/1	0/1	1/1	0/1	1/1	0/1	0/1	0/1	0/1	0/1	0/1
Ra03	34010326	C	T	missense_variant	Ruarg.3G342200	0/0	0/0	0/0	0/0	0/0	0/0	1/1	0/1	1/1	0/1	1/1	0/1	0/1	0/1	0/1	0/1	0/1
Ra03	34010338	G	A	missense_variant	Ruarg.3G342200	0/0	0/0	0/0	0/0	0/0	0/0	1/1	0/1	1/1	0/1	1/1	0/1	0/1	0/1	0/1	0/1	0/1
Ra03	34010831	A	T	missense_variant	Ruarg.3G342200	0/0	0/0	0/0	0/0	0/0	0/0	1/1	0/1	1/1	0/1	1/1	0/1	0/1	0/1	0/1	0/1	0/1
Ra03	34010835	A	T	missense_variant	Ruarg.3G342200	0/0	0/0	0/0	0/0	0/0	0/0	1/1	0/1	1/1	0/1	1/1	0/1	0/1	0/1	0/1	0/1	0/1
Ra03	34010837	G	C	missense_variant	Ruarg.3G342200	0/0	0/0	0/0	0/0	0/0	0/0	1/1	0/1	1/1	0/1	1/1	0/1	0/1	0/1	0/1	0/1	0/1
Ra03	34010848	T	C,*	stop_gained	Ruarg.3G342200	0/0	0/0	0/0	0/0	0/0	0/0	1/2	0/1	1/1	0/1	1/2	0/1	0/1	0/1	0/1/2	0/1/2	0/2
Ra03	34010856	T	C	synonymous_variant	Ruarg.3G342200	0/0	0/0	0/0	0/0	0/0	0/0	1/1	0/1	1/1	0/1	1/1	0/1	0/1	0/1	0/1	0/1	0/1
Ra03	34010857	G	T	missense_variant	Ruarg.3G342200	0/0	0/0	0/0	0/0	0/0	0/0	1/1	0/1	1/1	0/1	1/1	0/1	0/1	0/1	0/1	0/1	0/1
Ra03	34010862	G	A	synonymous_variant	Ruarg.3G342200	0/0	0/0	0/0	0/0	0/0	0/0	1/1	0/1	1/1	0/1	1/1	0/1	0/1	0/1	0/1	0/1	0/1
Ra03	34010865	A	T	synonymous_variant	Ruarg.3G342200	0/0	0/0	0/0	0/0	0/0	0/0	1/1	0/1	1/1	0/1	1/1	0/1	0/1	0/1	0/1	0/1	0/1
Ra03	34010880	G	A	synonymous_variant	Ruarg.3G342200	0/0	0/0	0/0	0/0	0/0	0/0	1/1	0/1	1/1	0/1	1/1	0/1	0/1	0/1	0/1	0/1	0/1
Ra03	34010890	T	A	missense_variant	Ruarg.3G342200	0/0	0/0	0/0	0/0	0/0	0/0	1/1	0/1	1/1	0/1	1/1	0/1	0/1	0/1	0/1	0/1	0/1
Ra03	34010895	C	T	synonymous_variant	Ruarg.3G342200	0/0	0/0	0/0	0/0	0/0	0/0	1/1	0/1	1/1	0/1	1/1	0/1	0/1	0/1	0/1	0/1	0/1
Ra03	34010907	T	C	synonymous_variant	Ruarg.3G342200	0/0	0/0	0/0	0/0	0/0	0/0	1/1	0/1	1/1	0/1	1/1	0/1	0/1	0/1	0/1	0/1	0/1
Ra03	34010910	A	G	synonymous_variant	Ruarg.3G342200	0/0	0/0	0/0	0/0	0/0	0/0	1/1	0/1	1/1	0/1	1/1	0/1	0/1	0/1	0/1	0/1	0/1
Ra03	34011230	T	A,G	missense_variant	Ruarg.3G342200	0/0	0/0	0/0	0/0	0/0	0/0	1/2	0/1	1/1	0/1	1/2	0/1	0/1	0/1	0/1/2	0/1/2	0/2
Ra03	34011280	T	C	missense_variant	Ruarg.3G342200	0/0	0/0	0/0	0/0	0/0	0/0	1/1	0/1	1/1	0/1	1/1	0/1	0/1	0/1	0/1	0/1	0/1
Ra03	34011288	T	C	missense_variant	Ruarg.3G342200	0/0	0/0	0/0	0/0	0/0	0/0	1/1	0/1	1/1	0/1	1/1	0/1	0/1	0/1	0/1	0/1	0/1
Ra03	34011314	C	T	missense_variant	Ruarg.3G342200	0/0	0/0	0/0	0/0	0/0	0/0	1/1	0/1	1/1	0/1	1/1	0/1	0/1	0/1	0/1	0/1	0/1
Ra03	34011317	T	C	missense_variant	Ruarg.3G342200	0/0	0/0	0/0	0/0	0/0	0/0	1/1	0/1	1/1	0/1	1/1	0/1	0/1	0/1	0/1	0/1	0/1
Ra03	34011346	A	T	missense_variant	Ruarg.3G342200	0/0	0/0	0/0	0/0	0/0	0/0	1/1	0/1	1/1	0/1	1/1	0/1	0/1	0/1	0/1	0/1	0/1
Ra03	34011351	C	T	synonymous_variant	Ruarg.3G342200	0/0	0/0	0/0	0/0	0/0	0/0	1/1	0/1	1/1	0/1	1/1	0/1	0/1	0/1	0/1	0/1	0/1
Ra03	34011360	A	T	synonymous_variant	Ruarg.3G342200	0/0	0/0	0/0	0/0	0/0	0/0	1/1	0/1	1/1	0/1	1/1	0/1	0/1	0/1	0/1	0/1	0/1
Ra03	34011362	T	C	missense_variant	Ruarg.3G342200	0/0	0/0	0/0	0/0	0/0	0/0	1/1	0/1	1/1	0/1	1/1	0/1	0/1	0/1	0/1	0/1	0/1
Ra03	34011363	T	A	missense_variant	Ruarg.3G342200	0/0	0/0	0/0	0/0	0/0	0/0	1/1	0/1	1/1	0/1	1/1	0/1	0/1	0/1	0/1	0/1	0/1
Ra03	34011375	C	T	synonymous_variant	Ruarg.3G342200	0/0	0/0	0/0	0/0	0/0	0/0	1/1	0/1	1/1	0/1	1/1	0/1	0/1	0/1	0/1	0/1	0/1
Ra03	34011389	CAGA	C	inframe_deletion	Ruarg.3G342200	0/0	0/0	0/0	0/0	0/0	0/0	1/1	0/1	1/1	0/1	1/1	0/1	0/1	0/1	0/1	0/1	0/1
Ra03	34011395	T	A	missense_variant	Ruarg.3G342200	0/0	0/0	0/0	0/0	0/0	0/0	1/1	0/1	1/1	0/1	1/1	0/1	0/1	0/1	0/1	0/1	0/1
Ra03	34011402	T	C	synonymous_variant	Ruarg.3G342200	0/0	0/0	0/0	0/0	0/0	0/0	1/1	0/1	1/1	0/1	1/1	0/1	0/1	0/1	0/1	0/1	0/1
Ra03	34011432	C	T	synonymous_variant	Ruarg.3G342200	0/0	0/0	0/0	0/0	0/0	0/0	1/1	0/1	1/1	0/1	1/1	0/1	0/1	0/1	0/1	0/1	0/1
Ra03	34012773	T	C	synonymous_variant	Ruarg.3G342200	0/0	0/0	0/0	0/0	0/0	0/0	1/1	0/1	1/1	0/1	1/1	0/1	0/1	0/1	0/1	0/1	0/1
Ra03	34044219	T	G,A,C	missense_variant	Ruarg.3G342400	0/0	0/0	0/0	0/0	0/0	0/0	0/1/3	0/2	1/2	0/1/2	1/2/3	0/1/2	0/1	0/1/2	0/1/3	0/1/3	0/3
Ra03	34047403	C	A	missense_variant	Ruarg.3G342400	0/0	0/0	0/0	0/0	0/0	0/0	0/1	0/1	0/1	0/1	0/1	0/1	0/1	0/1	0/1	0/1	0/1
Ra03	34047911	C	T	synonymous_variant	Ruarg.3G342400	0/0	0/0	0/0	0/0	0/0	0/0	0/1	0/1	0/1	0/1	0/1	0/1	0/1	0/1	0/1	0/1	0/1
Ra03	34052703	A	G	intergenic_variant	.	0/0	0/0	0/0	0/0	0/0	0/0	0/1	0/1	0/1	0/1	0/1	0/1	0/1	0/1	0/1	0/1	0/1
Ra03	34053310	T	C	intergenic_variant	.	0/0	0/0	0/0	0/0	0/0	0/0	1/1	1/1	1/1	1/1	1/1	1/1	0/1	1/1	0/1	0/1	0/1
Ra03	34053832	C	T,A	intergenic_variant	.	0/0	0/0	0/0	0/0	0/0	0/0	0/1/2	0/1/2	0/1/2	0/1/2	0/1/2	0/1	0/1	0/1	0/2	0/2	0/2
Ra03	34057728	C	G,A	intergenic_variant	.	0/0	0/0	0/0	0/0	0/0	0/0	0/1/2	0/2	0/1/2	0/1/2	0/2	0/1	0/1	0/1	0/2	0/2	0/2
Ra03	34061284	A	C,G	intergenic_variant	.	0/0	0/0	0/0	0/0	0/0	0/0	0/1	2/2	0/1/2	1/1	2/2	0/1	1/1	1/1	0/2	0/2	0/2
Ra03	34062354	T	C	intergenic_variant	.	0/0	0/0	0/0	0/0	0/0	0/0	0/1	1/1	1/1	0/1	1/1	0/1	0/1	0/1	0/1	0/1	0/1
Ra03	34062774	TA	T,TAAA	intergenic_variant	.	0/0	0/0	0/0	0/0	0/0	0/0	1/1	1/2	0/1	1/1	1/2	0/1	0/1	0/1	0/1	0/1	0/1
Ra03	34063723	CT	C,*	intergenic_variant	.	0/0	0/0	0/0	0/0	0/0	0/0	0/1	1/2	1/2	0/2	1/1	0/1	0/1	0/1	0/1	0/1	0/1
Ra03	34063724	T	*,G	intergenic_variant	.	0/0	0/0	0/0	0/0	0/0	0/0	1/2	1/1	0/1	0/2	1/1	1/2	1/2	1/2	0/1	0/1	0/1
Ra03	34064276	GT	G,*	intergenic_variant	.	0/0	0/0	0/0	0/0	0/0	0/0	0/2	1/2	1/2	0/2	1/2	0/1	0/1	0/1	0/2	0/2	0/2
Ra03	34064277	T	*,A	intergenic_variant	.	0/0	0/0	0/0	0/0	0/0	0/0	0/2	1/2	1/2	0/2	1/2	0/1	0/1	0/1	0/2	0/2	0/2
Ra03	34064350	G	A	intergenic_variant	.	0/0	0/0	0/0	0/0	0/0	0/0	1/1	1/1	1/1	1/1	1/1	1/1	1/1	1/1	0/1	0/1	0/1
Ra03	34064401	T	A	intergenic_variant	.	0/0	0/0	0/0	0/0	0/0	0/0	1/1	1/1	1/1	1/1	1/1	1/1	1/1	1/1	0/1	0/1	0/1
Ra03	34064406	C	T	intergenic_variant	.	0/0	0/0	0/0	0/0	0/0	0/0	1/1	1/1	1/1	1/1	1/1	1/1	1/1	1/1	0/1	0/1	0/1
Ra03	34064422	A	T	intergenic_variant	.	0/0	0/0	0/0	0/0	0/0	0/0	1/1	1/1	1/1	1/1	1/1	1/1	1/1	1/1	0/1	0/1	0/1
Ra03	34064423	A	T,C	intergenic_variant	.	0/0	0/0	0/0	0/0	0/0	0/0	1/2	1/2	2/2	1/2	1/2	1/1	1/1	1/1	0/2	0/2	0/2
Ra03	34064437	T	C	intergenic_variant	.	0/0	0/0	0/0	0/0	0/0	0/0	1/1	1/1	1/1	1/1	1/1	1/1	1/1	1/1	0/1	0/1	0/1
Ra03	34069961	CCTATAACTCTATGAGCACATTTACACTCCCATTTT	C,*	intergenic_variant	.	0/0	0/0	0/0	0/0	0/0	0/0	0/1	0/1/2	0/1	0/1	0/1/2	0/1	0/1	0/1	0/1	0/1	0/1
Ra03	34075798	T	C	upstream_transcript_variant	Ruarg.3G342600	0/0	0/0	0/0	0/0	0/0	0/0	0/1	1/1	1/1	0/1	1/1	0/1	0/1	0/1	0/1	0/1	0/1
Ra03	34075908	T	G	upstream_transcript_variant	Ruarg.3G342600	0/0	0/0	0/0	0/0	0/0	0/0	0/1	0/1	0/1	0/1	0/1	0/1	0/1	0/1	0/1	0/1	0/1
Ra03	34075968	G	C	upstream_transcript_variant	Ruarg.3G342600	0/0	0/0	0/0	0/0	0/0	0/0	0/1	0/1	0/1	0/1	0/1	0/1	0/1	0/1	0/1	0/1	0/1
Ra03	34075992	T	A	upstream_transcript_variant	Ruarg.3G342600	0/0	0/0	0/0	0/0	0/0	0/0	0/1	1/1	1/1	0/1	1/1	0/1	0/1	0/1	0/1	0/1	0/1
Ra03	34076002	A	ATTATAGGGTTCTTGACCATAAGGTCCAAAGTTGGACAATATT	upstream_transcript_variant	Ruarg.3G342600	0/0	0/0	0/0	0/0	0/0	0/0	0/1	0/1	0/1	0/1	0/1	0/1	0/1	0/1	0/1	0/1	0/1
Ra03	34098961	G	A	intergenic_variant	.	0/0	0/0	0/0	0/0	0/0	0/0	1/1	0/1	1/1	0/1	1/1	1/1	1/1	1/1	0/1	0/1	0/1
Ra03	34100366	T	C	intergenic_variant	.	0/0	0/0	0/0	0/0	0/0	0/0	1/1	1/1	1/1	1/1	1/1	1/1	1/1	0/1	0/1	0/1	0/1
Ra03	34100390	A	T	intergenic_variant	.	0/0	0/0	0/0	0/0	0/0	0/0	0/1	1/1	1/1	0/1	1/1	0/1	0/1	0/1	0/1	0/1	0/1
Ra03	34100510	T	C	intergenic_variant	.	0/0	0/0	0/0	0/0	0/0	0/0	1/1	1/1	0/1	0/1	1/1	1/1	1/1	0/1	0/1	0/1	0/1
Ra03	34100567	A	G	intergenic_variant	.	0/0	0/0	0/0	0/0	0/0	0/0	0/1	1/1	0/1	0/1	1/1	0/1	0/1	0/1	0/1	0/1	0/1
Ra03	34100568	A	G	intergenic_variant	.	0/0	0/0	0/0	0/0	0/0	0/0	0/1	1/1	0/1	0/1	1/1	0/1	0/1	0/1	0/1	0/1	0/1
Ra03	34101421	G	C	intergenic_variant	.	0/0	0/0	0/0	0/0	0/0	0/0	1/1	1/1	1/1	1/1	1/1	1/1	1/1	0/1	0/1	0/1	0/1
Ra03	34105445	TGA	T,TGAGAGAGAGAGAGAGAGAGAGA,TGAGAGAGAGAGAGAGAGA,TGAGA,TGAGAGAGAGAGAGAGA,TGAGAGAGAGA	intergenic_variant	.	0/0	0/0	0/0	0/0	0/0	0/0	1/3	0/4	0/2	0/1/4	0/3/5	0/1/6	0/1/4	0/1/2	0/3	0/3	0/3
Ra03	34106515	C	A	intergenic_variant	.	0/0	0/0	0/0	0/0	0/0	0/0	1/1	1/1	1/1	1/1	1/1	1/1	0/1	1/1	0/1	0/1	0/1
Ra03	34108930	G	A	intergenic_variant	.	0/0	0/0	0/0	0/0	0/0	0/0	0/1	0/1	1/1	0/1	1/1	0/1	0/1	0/1	0/1	0/1	0/1
Ra03	34114688	GGTAAGGCTCGCA	G	splice_region_variant	Ruarg.3G342800	0/0	0/0	0/0	0/0	0/0	0/0	0/1	0/1	0/1	0/1	0/1	0/1	0/1	0/1	0/1	0/1	0/1
Ra03	34115495	A	G,T	upstream_transcript_variant	Ruarg.3G342800.2.v1.2	0/0	0/0	0/0	0/0	0/0	0/0	0/1	0/1/2	1/1	0/1	1/1	0/1	0/1	0/1	0/1	0/1	0/1
Ra03	34116534	A	T	upstream_transcript_variant	Ruarg.3G342800	0/0	0/0	0/0	0/0	0/0	0/0	0/1	0/1	0/1	0/1	0/1	0/1	0/1	0/1	0/1	0/1	0/1
Ra03	34179424	A	G	upstream_transcript_variant	Ruarg.3G343300	0/0	0/0	0/0	0/0	0/0	0/0	0/1	0/1	0/1	0/1	0/1	0/1	0/1	0/1	0/1	0/1	0/1
Ra03	34182418	A	G	intergenic_variant	.	0/0	0/0	0/0	0/0	0/0	0/0	0/1	0/1	0/1	0/1	0/1	0/1	0/1	0/1	0/1	0/1	0/1
Ra03	34207864	C	G	upstream_transcript_variant	Ruarg.3G343400	0/0	0/0	0/0	0/0	0/0	0/0	0/1	0/1	0/1	0/1	0/1	0/1	0/1	0/1	0/1	0/1	0/1
Ra03	34208004	A	G	upstream_transcript_variant	Ruarg.3G343400	0/0	0/0	0/0	0/0	0/0	0/0	0/1	0/1	0/1	0/1	0/1	0/1	0/1	0/1	0/1	0/1	0/1
Ra03	34208073	T	A	upstream_transcript_variant	Ruarg.3G343400	0/0	0/0	0/0	0/0	0/0	0/0	0/1	0/1	0/1	0/1	0/1	0/1	0/1	0/1	0/1	0/1	0/1
Ra03	34208077	G	GC	upstream_transcript_variant	Ruarg.3G343400	0/0	0/0	0/0	0/0	0/0	0/0	0/1	0/1	0/1	0/1	0/1	0/1	0/1	0/1	0/1	0/1	0/1
Ra03	34208207	GTTAATGGTA	G	upstream_transcript_variant	Ruarg.3G343400	0/0	0/0	0/0	0/0	0/0	0/0	0/1	0/1	0/1	0/1	0/1	0/1	0/1	0/1	0/1	0/1	0/1
Ra03	34210198	T	TTACG	frameshift_variant	Ruarg.3G343500	0/0	0/0	0/0	0/0	0/0	0/0	0/1	0/1	0/1	0/1	0/1	0/1	0/1	0/1	0/1	0/1	0/1
Ra03	34210271	C	G	missense_variant	Ruarg.3G343500	0/0	0/0	0/0	0/0	0/0	0/0	0/1	0/1	0/1	0/1	0/1	0/1	0/1	0/1	0/1	0/1	0/1
Ra03	34245632	A	G	intergenic_variant	.	0/0	0/0	0/0	0/0	0/0	0/0	1/1	1/1	1/1	1/1	1/1	0/1	1/1	1/1	0/1	0/1	0/1
Ra03	34250594	T	C	intergenic_variant	.	0/0	0/0	0/0	0/0	0/0	0/0	0/1	1/1	1/1	1/1	1/1	1/1	1/1	1/1	0/1	0/1	0/1
Ra03	34260071	A	G	intergenic_variant	.	0/0	0/0	0/0	0/0	0/0	0/0	1/1	1/1	1/1	1/1	1/1	1/1	0/1	1/1	0/1	0/1	0/1
Ra03	34261848	A	*,C,T	intergenic_variant	.	0/0	0/0	0/0	0/0	0/0	0/0	1/2	2/3	0/2	1/2	2/2	0/1	1/2	0/1	0/2	0/2	0/2
Ra03	34263993	A	G	intergenic_variant	.	0/0	0/0	0/0	0/0	0/0	0/0	1/1	1/1	1/1	1/1	1/1	1/1	1/1	1/1	0/1	0/1	0/1
Ra03	34264002	C	G	intergenic_variant	.	0/0	0/0	0/0	0/0	0/0	0/0	1/1	1/1	1/1	1/1	1/1	1/1	1/1	1/1	0/1	0/1	0/1
Ra03	34282487	A	G	intergenic_variant	.	0/0	0/0	0/0	0/0	0/0	0/0	0/1	0/1	0/1	0/1	0/1	0/1	0/1	0/1	0/1	0/1	0/1
Ra03	34285277	T	TA	intergenic_variant	.	0/0	0/0	0/0	0/0	0/0	0/0	1/1	1/1	0/1	1/1	1/1	0/1	1/1	0/1	0/1	0/1	0/1
Ra03	34286022	T	C,A	intergenic_variant	.	0/0	0/0	0/0	0/0	0/0	0/0	0/1	0/1/2	0/1	0/1	0/1/2	0/1	0/1	0/1	0/1	0/1	0/1
Ra03	34287111	G	A	intergenic_variant	.	0/0	0/0	0/0	0/0	0/0	0/0	1/1	1/1	1/1	1/1	1/1	0/1	1/1	1/1	0/1	0/1	0/1
Ra03	34289456	A	G	intergenic_variant	.	0/0	0/0	0/0	0/0	0/0	0/0	0/1	0/1	0/1	0/1	1/1	0/1	0/1	0/1	0/1	0/1	0/1
Ra03	34289500	T	G	intergenic_variant	.	0/0	0/0	0/0	0/0	0/0	0/0	0/1	1/1	1/1	0/1	1/1	0/1	0/1	0/1	0/1	0/1	0/1
Ra03	34289582	G	C	intergenic_variant	.	0/0	0/0	0/0	0/0	0/0	0/0	0/1	0/1	1/1	0/1	1/1	0/1	0/1	0/1	0/1	0/1	0/1
Ra03	34289620	A	ACTAGCTAAAGTAGAGAGCATTGATACAAACGTATTTTTAAACTGG,ACTAGCTAAAGTAGAGAGCATTGATACAGACGTATTTTTAAACTGG	intergenic_variant	.	0/0	0/0	0/0	0/0	0/0	0/0	0/2	0/1/2	1/2	0/2	2/2	0/1	0/1	0/1	0/2	0/2	0/2
Ra03	34294032	C	CT	intergenic_variant	.	0/0	0/0	0/0	0/0	0/0	0/0	0/1	0/1	0/1	0/1	0/1	0/1	0/1	0/1	0/1	0/1	0/1
Ra03	34327534	C	T,*,A	upstream_transcript_variant	Ruarg.3G344200	0/0	0/0	0/0	0/0	0/0	0/0	0/1/2	0/2/3	0/1/2	0/2	1/2/3	0/1	0/1	0/1	0/1/2	0/1/2	0/2
Ra03	34328543	A	AAG	downstream_transcript_variant	Ruarg.3G344300	0/0	0/0	0/0	0/0	0/0	0/0	0/1	0/1	0/1	0/1	0/1	0/1	0/1	0/1	0/1	0/1	0/1
Ra03	34328570	A	G	downstream_transcript_variant	Ruarg.3G344300	0/0	0/0	0/0	0/0	0/0	0/0	0/1	0/1	0/1	0/1	1/1	0/1	0/1	0/1	0/1	0/1	0/1
Ra03	34330905	C	T	intron_variant	Ruarg.3G344300	0/0	0/0	0/0	0/0	0/0	0/0	0/1	0/1	0/1	0/1	0/1	0/1	0/1	0/1	0/1	0/1	0/1
Ra03	34330964	A	T	3_prime_UTR_variant	Ruarg.3G344300	0/0	0/0	0/0	0/0	0/0	0/0	0/1	0/1	0/1	0/1	0/1	0/1	0/1	0/1	0/1	0/1	0/1
Ra03	34331069	A	G	intron_variant	Ruarg.3G344300	0/0	0/0	0/0	0/0	0/0	0/0	0/1	0/1	0/1	0/1	0/1	0/1	0/1	0/1	0/1	0/1	0/1
Ra03	34331087	G	C	intron_variant	Ruarg.3G344300	0/0	0/0	0/0	0/0	0/0	0/0	0/1	0/1	0/1	0/1	0/1	0/1	0/1	0/1	0/1	0/1	0/1
Ra03	34338490	A	G	intergenic_variant	.	0/0	0/0	0/0	0/0	0/0	0/0	1/1	0/1	0/1	1/1	0/1	0/1	1/1	0/1	0/1	0/1	0/1
Ra03	34338499	T	C	intergenic_variant	.	0/0	0/0	0/0	0/0	0/0	0/0	1/1	1/1	1/1	1/1	1/1	0/1	1/1	1/1	0/1	0/1	0/1
Ra03	34338587	A	T	intergenic_variant	.	0/0	0/0	0/0	0/0	0/0	0/0	1/1	1/1	1/1	1/1	1/1	0/1	1/1	1/1	0/1	0/1	0/1
Ra03	34566811	G	T	downstream_transcript_variant	Ruarg.3G346400	0/0	0/0	0/0	0/0	0/0	0/0	0/1	0/1	1/1	0/1	1/1	0/1	0/1	0/1	0/1	0/1	0/1
Ra03	34566832	A	C	downstream_transcript_variant	Ruarg.3G346400	0/0	0/0	0/0	0/0	0/0	0/0	0/1	0/1	1/1	0/1	1/1	0/1	0/1	0/1	0/1	0/1	0/1
Ra03	34566857	A	G	3_prime_UTR_variant	Ruarg.3G346400	0/0	0/0	0/0	0/0	0/0	0/0	0/1	0/1	1/1	0/1	1/1	0/1	0/1	0/1	0/1	0/1	0/1
Ra03	34566957	A	C	3_prime_UTR_variant	Ruarg.3G346400	0/0	0/0	0/0	0/0	0/0	0/0	0/1	0/1	1/1	0/1	1/1	0/1	0/1	0/1	0/1	0/1	0/1
Ra03	34566987	C	T	3_prime_UTR_variant	Ruarg.3G346400	0/0	0/0	0/0	0/0	0/0	0/0	0/1	0/1	1/1	0/1	1/1	0/1	0/1	0/1	0/1	0/1	0/1
Ra03	34567383	AAT	A,ACAT,*	intron_variant	Ruarg.3G346400	0/0	0/0	0/0	0/0	0/0	0/0	2/3	0/3	1/3	1/2/3	3/3	0/1/2	0/2/3	1/2	0/3	0/3	0/3
Ra03	34569819	A	C	intron_variant	Ruarg.3G346400	0/0	0/0	0/0	0/0	0/0	0/0	0/1	0/1	1/1	0/1	1/1	0/1	0/1	0/1	0/1	0/1	0/1
