# Supplementary material for: A single genomic region controls primocane fruiting in tetraploid blackberry
Source: Genetics. 2026 Mar 23;233(2):iyag078. doi: 10.1093/genetics/iyag078 (PMC13232755; doi:10.1093/genetics/iyag078)
Supplement: iyag078_Supplementary_Data [file iyag078_supplementary_data.zip › Supplemental_Table_6_GENETICS-2025-308894.xlsx]

## Sheet: Supplementary table 6
Supplementary Table 6. Allele dosage of 17 blackberry selections and cultivars, sequenced by whole-genome sequencing, for 12 SNP targets selected for KASP assay design to discriminate between PF and FF genotypes.
			Primocane Fruiting (PF) Genotypes						Floricane Fruiting (FF) Genotype
Chrom	Position	Annotation	S242	Black MagicTM	S213	S214	Prime-Ark® 45	Prime-Ark® Freedom	S9	Apache	Kiowa	Natchez	Navaho	Osage	Ouachita	Tupy	S335	S17	S28
Ra03	33338602	intron variant	TTTT	TTTT	TTTT	TTTT	TTTT	TTTT	TTCC	CCCC	CCCC	CCCC	TCCC	TCCC	CCCC	CCCC	TTTC	TTCC	TTCC
	33338650	intron variant	GGGG	GGGG	GGGG	GGGG	GGGG	GGGG	AAAA	AAAA	AAAA	AAAA	AAAA	AAAA	AAAA	AAAA	GGAA	GGAA	GGAA
	33713953	intron variant	CCCC	CCCC	CCCC	CCCC	CCCC	CCCC	TTTT	TTTT	TTTT	TTTT	TTTT	TTTT	TTTT	TTTT	CCTT	CCTT	CCTT
	33968573	upstream transcript variant	AAAA	AAAA	AAAA	AAAA	AAAA	AAAA	CCCC	CCCC	CCCC	CCCC	CCCC	CCCC	CCCC	CCCC	AACC	AACC	AACC
	34098961	intergenic variant	GGGG	GGGG	GGGG	GGGG	GGGG	GGGG	AAAA	AAAA	GAAA	AAAA	AAAA	AAAA	GAAA	AAAA	GGAA	GGAA	GGAA
	34100366	intergenic variant	TTTT	TTTT	TTTT	TTTT	TTTT	TTTT	TCCC	CCCC	CCCC	CCCC	CCCC	CCCC	CCCC	CCCC	TTCC	TTCC	TTCC
	34100510	intergenic variant	TTTT	TTTT	TTTT	TTTT	TTTT	TTTT	TCCC	CCCC	CCCC	CCCC	CCCC	TCCC	TCCC	CCCC	TTTC	TTCC	TTCC
	34106515	intergenic variant	CCCC	CCCC	CCCC	CCCC	CCCC	CCCC	AAAA	AAAA	AAAA	AAAA	AAAA	AAAA	AAAA	CAAA	CCAA	CCAA	CCAA
	34287111	intergenic variant	GGGG	GGGG	GGGG	GGGG	GGGG	GGGG	AAAA	AAAA	AAAA	AAAA	GGAA	AAAA	AAAA	AAAA	GGAA	GGAA	GGAA
	34352079	intergenic variant	TTTT	TTTT	TTTT	TTTT	TTTT	TTTT	CCCC	CCCC	CCCC	CCCC	CCCC	CCCC	CCCC	CCCC	TTTC	TTCC	TTCC
	34364423	intergenic variant	TTTT	TTTT	TTTT	TTTT	TTTT	TTTT	CCCC	CCCC	CCCC	CCCC	CCCC	CCCC	CCCC	CCCC	TTTC	TTCC	TTCC
	34399952	intergenic variant	TTTT	TTTT	TTTT	TTTT	TTTT	TTTT	CCCC	CCCC	CCCC	CCCC	TTCC	CCCC	CCCC	CCCC	TTTC	TTCC	TTCC
