# Supplementary material for: A single genomic region controls primocane fruiting in tetraploid blackberry
Source: Genetics. 2026 Mar 23;233(2):iyag078. doi: 10.1093/genetics/iyag078 (PMC13232755; doi:10.1093/genetics/iyag078)
Supplement: iyag078_Supplementary_Data [file iyag078_supplementary_data.zip › Supplemental_Table_7_GENETICS-2025-308894.xlsx]

## Sheet: Supplementary table 7
Supplementary Table 7. Primer sequence for Kompetitive Allele Specific Primer (KASP) assays targeting SNP distributed trough the genomic region associated with the PF trait on chromosome Ra03.
Target SNP Position	Marker name	PF Allele	FF Allele	Forward Primer 1	Forward Primer 2	Reverse Primer
Ra03_33338602	PF2	T	C	AATAACCTCTCCTTTCTCCCTTCCT	AACCTCTCCTTTCTCCCTTCCC	TGATSGCTCTCACAAGTGACCACAA
Ra03_33338650	PF1	G	A	AGAGCCATCATCATCCTAACCTAG	GAGAGCCATCATCATCCTAACCTAA	GAACTCGAGACATGCTAGGGTTCTA
Ra03_33713953	-	C	T	ACACATTGAGACTCATGGGCGC	CACACATTGAGACTCATGGGCGT	GAGATGCTCATGGGGATACTGATGTA
Ra03_33968573	-	A	C	TCAGGTACCATTTTGGGTATTAACCA	CAGGTACCATTTTGGGTATTAACCC	GCAAGGTAGCAGGTGAAAGGGGAA
Ra03_34098961	-	G	A	CCCGCATTGTCCTCAATGTACG	AACCCGCATTGTCCTCAATGTACA	GCTTCAGTGGTAAGTGCTACAGTCAT
Ra03_34100366	-	T	C	GGACCATACAGCAATGTGAAATTTTCAT	GACCATACAGCAATGTGAAATTTTCAC	TACWTGATGTTGTCAACAGAGGGAGTT
Ra03_34100510	-	T	C	CACAAGGAGTAGTGTCATGGGCA	ACAAGGAGTAGTGTCATGGGCG	CATCAAACATTTTTATCTTCACCGTTCCAA
Ra03_34106515	-	C	A	TCGCTAATTACTTGGGAGACATTATG	CTTTCGCTAATTACTTGGGAGACATTATT	CAGGTACCATTTTGAGTTTTTACCCTACAT
Ra03_34287111	-	G	A	ATGACTGAAAATAAGTTTGATTGGTTTATTAC	CATGACTGAAAATAAGTTTGATTGGTTTATTAT	CTATTATAACGATCATCTCAAGCTTTGCAA
Ra03_34352079	-	T	C	CATTACGGTTTAGTAAATGTGCTCTAATTTT	ACGGTTTAGTAAATGTGCTCTAATTTC	AGAATGAACAGAAACTGACCCACTAGAAA
Ra03_34364423	-	T	C	AAAAAAAATAAACAAGTTGATATTTTTATGCTT	AAAAAAAATAAACAAGTTGATATTTTTATGCTC	AAATCAAGATTTTTKAGGACTTCCCCTGTT
Ra03_34399952	-	T	C	GACGGCTTAGATTGTAACGTGTATTA	GACGGCTTAGATTGTAACGTGTATTG	CATTGCTTGACTTGAGTGGGGAGTA
