# Supplementary material for: A single genomic region controls primocane fruiting in tetraploid blackberry
Source: Genetics. 2026 Mar 23;233(2):iyag078. doi: 10.1093/genetics/iyag078 (PMC13232755; doi:10.1093/genetics/iyag078)
Supplement: iyag078_Supplementary_Data [file iyag078_supplementary_data.zip › Supplemental_Table_8_GENETICS-2025-308894.xlsx]

## Sheet: Supplementary table 8
Supplementary Table 8. KASP markers validation panel. Genotypes used in the KASP validation study, phenotype for the Primocane-fruiting (PF) trait (presence/absence), germplasm source, and information for the two most predictive KASP markers (PF1, Ra03:33338650 and PF2, Ra03:33,338,602), including FAM and HEX fluorescence value and allele dosage.
				PF1 marker (Ra03:33338650_G/A)					PF2 marker (Ra03:33,338,602_T/C)
Genotype	PF or FF	Germplasm source	Included in GWAS panel	Allele dosage	FAM (G allele)	HEX (A allele)	Predicted phenotype		Allele dosage	FAM (T allele)	HEX (C allele)	Predicted phenotype
1937-001	PF	UADA	No	GGAA	0.43669	0.56725	FF		TTTC	0.66664	0.32138	FF
1937-002	PF	UADA	No	GGGG	0.981	0.1021	PF		TTTT	0.91946	0.13017	PF
1937-004	PF	UADA	No	No Call	0.31298	0.17403	ND		TTTT	0.8986	0.13143	PF
1937-005	PF	UADA	No	GGGG	0.88452	0.10911	PF		TTTT	0.74687	0.1061	PF
1937-006	PF	UADA	No	GGGG	0.90553	0.10067	PF		TTTT	0.85825	0.11104	PF
1937-007	PF	UADA	No	GGGG	0.89536	0.12249	PF		TTTT	0.92088	0.10143	PF
1937-008	FF	UADA	No	GGAA	0.40031	0.52814	FF		TTTC	0.73697	0.3484	FF
1937-009	PF	UADA	No	GGGG	0.9081	0.11304	PF		TTTT	0.88035	0.11341	PF
1937-010	FF	UADA	No	GGAA	0.48548	0.62267	FF		TTTC	0.73186	0.36221	FF
1937-011	PF	UADA	No	GGGG	0.89718	0.15271	PF		TTTT	0.76154	0.08851	PF
1937-013	FF	UADA	No	GGGA	0.51237	0.32109	FF		TTTC	0.71606	0.30739	FF
1937-014	FF	UADA	No	GGAA	0.3698	0.53387	FF		TTTC	0.68619	0.28336	FF
1937-015	FF	UADA	No	AAAA	0.07823	1.14289	FF		TTTC	0.65734	0.29954	FF
1937-016	PF	UADA	No	GGGG	0.76607	0.22576	PF		TTTT	0.74902	0.11425	PF
1937-017	PF	UADA	No	GGGG	0.9278	0.11303	PF		TTTT	0.76636	0.10873	PF
1937-018	PF	UADA	No	GGGG	0.82988	0.12297	PF		TTTT	0.9231	0.12182	PF
1937-019	PF	UADA	No	GGGG	0.54029	0.19508	PF		TTTT	0.79504	0.10746	PF
1937-020	PF	UADA	No	GGGG	0.88334	0.15518	PF		TTTT	0.81922	0.10265	PF
1937-021	PF	UADA	No	GGGG	0.86121	0.12797	PF		TTTT	0.80346	0.0972	PF
1937-022	FF	UADA	No	GGAA	0.43084	0.56315	FF		TTTC	0.66923	0.31676	FF
1937-023	PF	UADA	No	GGGG	0.91157	0.12432	PF		TTTT	0.82584	0.12275	PF
1937-024	FF	UADA	No	AAAA	0.08294	0.86429	FF		TTTC	0.61871	0.32656	FF
1937-025	FF	UADA	No	GGAA	0.39423	0.60971	FF		TTTC	0.724	0.32325	FF
1937-026	PF	UADA	No	GGGG	0.88531	0.10943	PF		TTTT	0.89377	0.1158	PF
1937-027	PF	UADA	No	GGGG	0.91635	0.13396	PF		TTTT	0.77872	0.10962	PF
1937-028	FF	UADA	No	GGAA	0.46796	0.72067	FF		TTTC	0.79214	0.41317	FF
1937-029	FF	UADA	No	GGGG	0.95198	0.11597	PF		TTTT	0.7794	0.10794	PF
1937-030	FF	UADA	No	GGGA	0.53912	0.49601	FF		TTTC	0.76168	0.36223	FF
1937-031	FF	UADA	No	AAAA	0.0739	1.00143	FF		TTTC	0.76027	0.36054	FF
1937-032	PF	UADA	No	GGGG	0.82893	0.16399	PF		TTTT	0.79706	0.09879	PF
1937-033	PF	UADA	No	GGGG	0.80822	0.15827	PF		TTTT	0.81569	0.09642	PF
1937-034	FF	UADA	No	AAAA	0.08174	1.0474	FF		TTTC	0.77043	0.34224	FF
1937-035	FF	UADA	No	AAAA	0.07616	0.97538	FF		TTTC	0.65433	0.31262	FF
1937-036	PF	UADA	No	GGGG	0.81889	0.13505	PF		TTTT	0.71365	0.09079	PF
1937-037	FF	UADA	No	AAAA	0.07704	0.93651	FF		TTTC	0.74218	0.33172	FF
1937-038	FF	UADA	No	GAAA	0.28418	0.74779	FF		TTCC	0.56888	0.47045	FF
1937-039	FF	UADA	No	GGAA	0.36256	0.52038	FF		TTTC	0.73635	0.38199	FF
1937-040	PF	UADA	No	GGGG	0.86619	0.12541	PF		TTTT	0.95259	0.14227	PF
1937-041	PF	UADA	No	GGGG	0.9177	0.1418	PF		TTTT	0.82768	0.12206	PF
1937-042	PF	UADA	No	No Call	0.37676	0.15646	ND		TTTT	0.85581	0.12826	PF
1937-043	FF	UADA	No	AAAA	0.07745	1.1209	FF		TTTC	0.69172	0.33242	FF
1937-044	FF	UADA	No	GGAA	0.42174	0.60216	FF		TTTC	0.64561	0.34758	FF
1937-045	FF	UADA	No	AAAA	0.07082	0.97238	FF		TTTC	0.73758	0.3691	FF
1937-046	PF	UADA	No	No Call	0.13269	0.46839	ND		TTTT	0.751	0.11385	PF
1937-047	PF	UADA	No	GGGG	0.86379	0.14198	PF		TTTT	0.82735	0.11068	PF
1937-048	FF	UADA	No	AAAA	0.09736	0.99565	FF		TTTC	0.66987	0.33476	FF
1937-049	PF	UADA	No	No Call	0.16562	0.33263	ND		TTTT	0.85533	0.10668	PF
1937-050	PF	UADA	No	GGGG	0.82865	0.11319	PF		TTTT	0.88259	0.14576	PF
1937-051	FF	UADA	No	GGAA	0.38061	0.58218	FF		TTTC	0.66489	0.44684	FF
1937-052	FF	UADA	No	GGAA	0.38249	0.55002	FF		TTTC	0.69354	0.36996	FF
1937-053	FF	UADA	No	AAAA	0.0751	0.90046	FF		TTTC	0.70944	0.389	FF
1937-054	PF	UADA	No	GGGG	0.82906	0.14607	PF		TTTT	0.79944	0.12277	PF
1937-055	FF	UADA	No	AAAA	0.07878	1.06836	FF		TTTC	0.67671	0.32809	FF
1937-056	PF	UADA	No	GGGG	0.70551	0.17205	PF		TTTT	0.92908	0.1488	PF
1937-057	FF	UADA	No	GGAA	0.4001	0.66004	FF		TTTC	0.72586	0.37792	FF
1937-058	PF	UADA	No	No Call	0.24455	0.34674	ND		TTTT	0.89397	0.12519	PF
1937-059	PF	UADA	No	GGGG	0.82589	0.09393	PF		TTTT	0.85837	0.11582	PF
1937-060	PF	UADA	No	GGGG	0.81808	0.11643	PF		TTTT	0.79893	0.10561	PF
1937-061	FF	UADA	No	AAAA	0.08891	1.04083	FF		TTTC	0.77328	0.38204	FF
1937-062	FF	UADA	No	GGAA	0.40803	0.60294	FF		TTTC	0.76632	0.43483	FF
1937-063	PF	UADA	No	GGGG	0.80547	0.11565	PF		TTTT	0.87389	0.15218	PF
1937-064	FF	UADA	No	GGAA	0.41837	0.56622	FF		TTTC	0.68133	0.37107	FF
1937-065	PF	UADA	No	GGGG	0.91504	0.10224	PF		TTTT	0.8952	0.14967	PF
1937-066	PF	UADA	No	GGGG	0.8209	0.10587	PF		TTTT	0.88321	0.13696	PF
1937-067	PF	UADA	No	GGGG	0.86189	0.12337	PF		TTTT	0.79589	0.13106	PF
1937-068	PF	UADA	No	GGGG	0.86514	0.11459	PF		TTTT	0.80525	0.14936	PF
1937-069	PF	UADA	No	GGGG	0.86272	0.11625	PF		TTTT	0.80605	0.14807	PF
1937-070	FF	UADA	No	AAAA	0.08427	1.0509	FF		TTTC	0.69602	0.36843	FF
1937-071	PF	UADA	No	GGGG	0.76995	0.10275	PF		TTTT	0.83715	0.10144	PF
1937-072	FF	UADA	No	GGAA	0.47379	0.59864	FF		TTTC	0.61936	0.29691	FF
1937-073	PF	UADA	No	GGGG	0.77	0.09802	PF		TTTT	0.9723	0.13511	PF
1937-074	FF	UADA	No	AAAA	0.08544	1.11825	FF		TTTC	0.70993	0.38129	FF
1937-075	PF	UADA	No	GGGG	0.8833	0.14572	PF		TTTT	0.83147	0.14994	PF
1937-076	PF	UADA	No	No Call	0.35856	0.20154	ND		TTTT	0.80855	0.13639	PF
1937-077	FF	UADA	No	GGAA	0.41082	0.59125	FF		TTTC	0.74561	0.41958	FF
1937-078	PF	UADA	No	GGGG	0.81929	0.14765	PF		TTTT	0.88696	0.13087	PF
1937-079	PF	UADA	No	AAAA	0.0892	1.0992	FF		TTTC	0.67056	0.3904	FF
1937-080	PF	UADA	No	GGGG	0.82273	0.12097	PF		TTTT	0.92254	0.14907	PF
1937-081	FF	UADA	No	GGGA	0.52686	0.41758	FF		TTTC	0.74639	0.44455	FF
1937-082	PF	UADA	No	GGGG	0.79777	0.15427	PF		TTTT	0.77868	0.15451	PF
1937-083	PF	UADA	No	No Call	0.34713	0.22692	ND		TTTT	0.88039	0.13319	PF
1937-084	FF	UADA	No	GGAA	0.44531	0.58796	FF		TTTC	0.75282	0.37689	FF
1937-085	FF	UADA	No	AAAA	0.07833	0.92623	FF		TTCC	0.57024	0.71365	FF
1937-086	PF	UADA	No	GGGG	0.83105	0.12265	PF		TTTT	0.87549	0.16166	PF
1937-087	PF	UADA	No	GGGG	0.84699	0.17634	PF		TTTT	0.86789	0.15862	PF
1937-088	FF	UADA	No	GGAA	0.38896	0.64021	FF		TTTC	0.69974	0.48125	FF
1937-089	FF	UADA	No	GGAA	0.38354	0.5825	FF		TTTC	0.66586	0.38473	FF
1937-090	PF	UADA	No	GGGA	0.54052	0.44398	FF		TTTC	0.7066	0.40224	FF
1937-092	PF	UADA	No	GGGG	0.83666	0.15463	PF		TTTT	0.8768	0.13628	PF
1937-093	PF	UADA	No	GGGG	0.83742	0.13099	PF		TTTT	0.88782	0.13589	PF
1937-094	FF	UADA	No	GGGA	0.55379	0.43968	FF		TTTC	0.6862	0.36037	FF
1937-095	FF	UADA	No	AAAA	0.09545	0.92522	FF		TTTC	0.67412	0.40245	FF
1937-096	PF	UADA	No	GGGG	0.89612	0.13878	PF		TTTT	0.82321	0.1159	PF
1937-097	FF	UADA	No	AAAA	0.07861	0.896	FF		TTCC	0.53962	0.48068	FF
1937-098	PF	UADA	No	GGGG	0.85639	0.10607	PF		TTTT	0.80693	0.13076	PF
1937-099	FF	UADA	No	GGGA	0.58002	0.31166	FF		TTTC	0.75825	0.34658	FF
1937-100	FF	UADA	No	GGAA	0.38746	0.43052	FF		TTTC	0.70806	0.26872	FF
1937-101	FF	UADA	No	GGAA	0.44816	0.52849	FF		TTTC	0.67687	0.29853	FF
1937-102	FF	UADA	No	GGAA	0.4044	0.52145	FF		TTTC	0.70883	0.32693	FF
1937-103	PF	UADA	No	No Call	0.24073	0.23516	ND		TTTT	0.77689	0.10654	PF
1937-104	PF	UADA	No	GGGG	0.87869	0.14456	PF		TTTT	0.83883	0.09825	PF
1937-105	FF	UADA	No	AAAA	0.08046	0.82626	FF		TTTC	0.60472	0.25748	FF
1937-106	FF	UADA	No	GGAA	0.39622	0.47865	FF		TTTC	0.69877	0.32312	FF
1937-107	FF	UADA	No	GGAA	0.40495	0.45217	FF		TTTT	0.80271	0.10259	PF
1937-108	PF	UADA	No	GGGG	0.79244	0.14387	PF		TTTT	0.77809	0.09204	PF
1937-109	PF	UADA	No	GGGG	0.91699	0.09186	PF		TTTT	0.7394	0.08045	PF
1937-110	PF	UADA	No	GGGG	0.90289	0.1016	PF		TTTT	0.92086	0.15013	PF
1937-111	PF	UADA	No	GGGG	0.9224	0.13521	PF		TTTT	0.84992	0.12205	PF
1937-112	PF	UADA	No	GGGG	0.88037	0.09297	PF		TTTT	0.86236	0.09838	PF
1937-113	PF	UADA	No	GGGG	0.88909	0.11531	PF		TTTT	0.8149	0.11423	PF
1937-114	FF	UADA	No	GGAA	0.36648	0.47424	FF		TTTC	0.75639	0.35168	FF
1937-115	FF	UADA	No	GGAA	0.42132	0.61299	FF		TTTC	0.69489	0.33321	FF
1937-116	PF	UADA	No	No Call	0.20997	0.17771	ND		TTTT	0.8725	0.10936	PF
1937-117	PF	UADA	No	GGGG	0.86829	0.13818	PF		TTTT	0.88051	0.10942	PF
1937-118	FF	UADA	No	GGAA	0.38332	0.50945	FF		TTTC	0.68461	0.30891	FF
1937-119	PF	UADA	No	No Call	0.31238	0.20654	ND		TTTT	0.77084	0.09073	PF
1937-120	FF	UADA	No	AAAA	0.08009	0.87859	FF		TTCC	0.52242	0.43373	FF
1937-121	PF	UADA	No	No Call	0.33957	0.1684	ND		TTTT	0.84842	0.11073	PF
1937-122	PF	UADA	No	GGGG	0.91456	0.12793	PF		TTTT	0.83165	0.10269	PF
1937-123	PF	UADA	No	GGGG	0.88859	0.13262	PF		TTTT	0.84873	0.12485	PF
1937-124	FF	UADA	No	GGAA	0.37849	0.58355	FF		TTTC	0.7148	0.32627	FF
1937-125	FF	UADA	No	GGAA	0.38963	0.59476	FF		TTTC	0.7151	0.38323	FF
1937-126	FF	UADA	No	GGAA	0.36708	0.56305	FF		TTTC	0.62352	0.32973	FF
1937-127	FF	UADA	No	AAAA	0.07426	1.01212	FF		TTTC	0.77434	0.4223	FF
1937-128	FF	UADA	No	GGAA	0.40006	0.5805	FF		TTTC	0.69725	0.34283	FF
1937-129	PF	UADA	No	GGAA	0.39723	0.6087	FF		TTTC	0.67752	0.33311	FF
1937-130	FF	UADA	No	GGAA	0.25866	0.44966	FF		TTTC	0.67646	0.31837	FF
1937-131	FF	UADA	No	GAAA	0.30504	0.79966	FF		TTCC	0.50665	0.45528	FF
1937-132	FF	UADA	No	AAAA	0.12027	0.73853	FF		TTTC	0.6965	0.34488	FF
1937-133	PF	UADA	No	GGGG	0.85941	0.11008	PF		TTTT	0.94183	0.12165	PF
1937-134	FF	UADA	No	GGAA	0.361	0.56102	FF		TTTC	0.76427	0.39789	FF
1937-135	FF	UADA	No	AAAA	0.07979	1.04344	FF		TTTC	0.66907	0.37783	FF
1937-136	PF	UADA	No	GGGG	0.90896	0.12943	PF		TTTT	0.93682	0.13768	PF
1937-137	FF	UADA	No	GGAA	0.39938	0.58379	FF		TTTC	0.69766	0.37639	FF
1937-138	FF	UADA	No	AAAA	0.08545	1.07194	FF		TTTC	0.70555	0.36008	FF
1937-139	PF	UADA	No	GGGG	0.8849	0.12306	PF		TTTT	0.88774	0.14517	PF
1937-140	FF	UADA	No	GGGA	0.577	0.51496	FF		TTTC	0.7624	0.4219	FF
1937-141	PF	UADA	No	GGAA	0.38496	0.5735	FF		TTTC	0.70825	0.34999	FF
1937-142	PF	UADA	No	GGGG	0.92625	0.1387	PF		TTTT	0.79593	0.12	PF
1937-143	FF	UADA	No	GGGA	0.52807	0.44526	FF		TTTC	0.68091	0.36966	FF
1937-144	PF	UADA	No	GGGG	0.89436	0.14309	PF		TTTT	0.79415	0.12399	PF
1937-145	PF	UADA	No	GGGG	0.87843	0.08416	PF		TTTT	0.89421	0.12315	PF
1937-146	PF	UADA	No	GGGG	0.78591	0.12669	PF		TTTT	1.03492	0.16751	PF
1937-147	PF	UADA	No	No Call	0.20735	0.16048	ND		TTTT	0.81363	0.15081	PF
1937-148	FF	UADA	No	GGAA	0.38822	0.55297	FF		TTTC	0.74934	0.36006	FF
1937-150	PF	UADA	No	GGGG	0.80694	0.11554	PF		TTTT	0.82985	0.13495	PF
1937-151	PF	UADA	No	GGGG	0.85579	0.1131	PF		TTTT	0.76834	0.11779	PF
1937-152	PF	UADA	No	GGGG	0.76382	0.1427	PF		TTTT	0.80533	0.15492	PF
1937-153	FF	UADA	No	No Call	0.17182	0.16155	ND		TTTC	0.64769	0.32256	FF
1937-154	PF	UADA	No	No Call	0.17995	0.16819	ND		TTTT	0.87831	0.1321	PF
1937-155	PF	UADA	No	GGGG	0.87116	0.11308	PF		TTTT	0.835	0.12135	PF
1937-156	PF	UADA	No	GGGG	0.81824	0.09242	PF		TTTT	0.74139	0.1075	PF
1937-157	FF	UADA	No	GGAA	0.36047	0.3606	FF		TTTC	0.75757	0.35364	FF
1937-158	PF	UADA	No	GGGG	0.79321	0.16054	PF		TTTT	0.78064	0.11359	PF
1937-159	FF	UADA	No	GGAA	0.38428	0.63466	FF		TTTC	0.78751	0.39237	FF
1937-160	PF	UADA	No	GGGG	0.79491	0.14047	PF		TTTT	0.78458	0.13986	PF
1937-162	FF	UADA	No	AAAA	0.08862	0.8209	FF		TTTC	0.7095	0.39421	FF
1937-163	PF	UADA	No	GGGG	0.81629	0.10957	PF		TTTT	0.9411	0.14475	PF
1937-164	PF	UADA	No	GGGG	0.54105	0.13419	PF		TTTT	0.88771	0.1505	PF
1937-165	FF	UADA	No	GGGA	0.53409	0.41906	FF		TTTC	0.7873	0.48448	FF
1937-166	PF	UADA	No	GGGG	0.82523	0.12438	PF		TTTT	0.82488	0.14284	PF
1937-167	FF	UADA	No	AAAA	0.08539	0.99575	FF		TTTC	0.74189	0.41455	FF
1937-168	FF	UADA	No	GGAA	0.41951	0.63574	FF		TTTC	0.67271	0.36257	FF
1937-169	PF	UADA	No	GGGG	0.80519	0.0787	PF		TTTT	0.90682	0.15521	PF
1937-170	FF	UADA	No	AAAA	0.07754	0.99349	FF		TTTC	0.81689	0.45968	FF
Apache	FF	UADA	Yes	AAAA	0.08619	0.94737	FF		TCCC	0.29387	0.6224	FF
Arapaho	FF	UADA	Yes	GGAA	0.37366	0.61	FF		TTTC	0.74337	0.42585	FF
Baby Cakes®	PF	UADA	Yes	GGGG	0.85841	0.12536	PF		TTTT	0.86786	0.11879	PF
Black Magic	PF	UADA	Yes	GGGG	0.8319	0.14173	PF		TTTT	0.80065	0.13572	PF
Black_Satin	FF	USDA-ARS-NCGR	Yes	AAAA	0.07095	1.04707	FF		CCCC	0.06309	0.79108	FF
BlackGemTM	PF	UADA	Yes	GGGG	0.93005	0.1221	PF		TTTT	0.93606	0.12812	PF
Brazos	FF	USDA-ARS-NCGR	Yes	AAAA	0.07412	0.96754	FF		TTTC	0.64406	0.4711	FF
Burbank Thornless	FF	USDA-ARS-NCGR	Yes	No Call	0.11777	0.17565	ND		No Call	0.56435	0.11822	ND
Celestial	FF	USDA-ARS HCPGIR	No	AAAA	0.06141	0.82816	FF		CCCC	0.06493	0.82369	FF
Cherokee	FF	UADA	Yes	AAAA	0.12515	1.13173	FF		TCCC	0.38244	0.72688	FF
Chester Thornless	FF	USDA-ARS-NCGR	Yes	AAAA	0.08546	1.06609	FF		CCCC	0.06124	0.98821	FF
Cheyenne	FF	UADA	Yes	AAAA	0.06898	0.99634	FF		TCCC	0.42017	0.59365	FF
Chickasaw	FF	UADA	Yes	AAAA	0.16803	0.90703	FF		TCCC	0.36796	0.67095	FF
Choctaw	FF	UADA	Yes	AAAA	0.0752	0.91822	FF		TCCC	0.33446	0.65936	FF
Comanche	FF	UADA	Yes	AAAA	0.06829	0.97878	FF		CCCC	0.07332	1.01264	FF
Darrow	FF	USDA-ARS-NCGR	Yes	AAAA	0.11107	1.14665	FF		CCCC	0.0748	1.12385	FF
Eclipse	FF	USDA-ARS HCPGIR	Yes	AAAA	0.08312	1.08129	FF		CCCC	0.07266	1.00441	FF
El_Dorado	FF	USDA-ARS-NCGR	Yes	AAAA	0.07623	0.92467	FF		TTCC	0.50761	0.58272	FF
Galaxy	FF	USDA-ARS HCPGIR	Yes	AAAA	0.0774	1.02133	FF		TTCC	0.58296	0.62461	FF
HFG05	PF	HFG	No	GGGG	0.88357	0.15465	PF		TTTT	0.77881	0.12912	PF
HFG06	PF	HFG	No	GGGG	0.85945	0.12451	PF		TTTT	0.76978	0.15002	PF
HFG07	PF	HFG	No	GGGG	0.86244	0.10952	PF		TTTT	0.81287	0.13993	PF
HFG10	FF	HFG	No	GGGA	0.57028	0.36388	FF		TTTC	0.65803	0.42687	FF
HFG11	FF	HFG	No	GGGA	0.6868	0.31593	FF		TTTC	0.82912	0.24507	FF
HFG12	FF	HFG	No	AAAA	0.07548	0.96662	FF		CCCC	0.09545	0.9917	FF
HFG13	FF	HFG	No	GGGA	0.62352	0.56232	FF		TTTC	0.68934	0.41219	FF
HFG14	PF	HFG	No	GGGG	0.87553	0.12619	PF		TTTT	0.88333	0.12018	PF
HFG15	PF	HFG	No	GGGG	0.92225	0.10304	PF		TTTT	0.9082	0.11573	PF
HFG16	PF	HFG	No	GGGG	0.83377	0.09381	PF		TTTT	0.916	0.1238	PF
HFG17	PF	HFG	No	GGGG	0.86133	0.11178	PF		TTTT	0.86109	0.14013	PF
HFG18	PF	HFG	No	GGGG	0.78263	0.10852	PF		TTTT	0.88088	0.16212	PF
HFG19	FF	HFG	No	GAAA	0.2814	0.72487	FF		TTCC	0.58375	0.59966	FF
HFG20	FF	HFG	No	GGAA	0.38513	0.55651	FF		TTTC	0.61458	0.42573	FF
HFG21	PF	HFG	No	GGGG	0.85989	0.15462	PF		TTTT	0.91032	0.17566	PF
HFG22	PF	HFG	No	GGGG	0.94141	0.12531	PF		TTTT	0.82182	0.13753	PF
HFG23	FF	HFG	No	GGAA	0.3848	0.6082	FF		TTTC	0.68758	0.46562	FF
HFG25	FF	HFG	No	GAAA	0.25425	0.68401	FF		TTCC	0.57291	0.5364	FF
HFG26	PF	HFG	No	GGGG	0.91165	0.13107	PF		TTTT	0.83335	0.13887	PF
HFG27	FF	HFG	No	GAAA	0.32615	0.6901	FF		TTCC	0.57813	0.44981	FF
HFG28	PF	HFG	No	GGGG	0.86665	0.12964	PF		TTTT	0.89943	0.14032	PF
HFG29	PF	HFG	No	GGGG	0.83835	0.09566	PF		TTTT	0.89971	0.13536	PF
HFG30	PF	HFG	No	GGGG	0.88726	0.13398	PF		TTTT	0.81912	0.13097	PF
HFG31	PF	HFG	No	GGGG	0.79842	0.11525	PF		TTTT	0.85807	0.15708	PF
HFG32	PF	HFG	No	GGGG	0.89844	0.14755	PF		TTTT	0.83386	0.16801	PF
HFG33	FF	HFG	No	GAAA	0.29592	0.70047	FF		TTTC	0.64039	0.47065	FF
HFG34	PF	HFG	No	GGGG	0.86502	0.14441	PF		TTTT	0.82495	0.14473	PF
HFG35	FF	HFG	No	GGGA	0.51552	0.52699	FF		TTTC	0.73497	0.44126	FF
HFG36	PF	HFG	No	GGGG	0.90382	0.13688	PF		TTTT	0.82415	0.14044	PF
HFG37	PF	HFG	No	GGGG	0.85718	0.15188	PF		TTTT	0.78714	0.13107	PF
HFG38	PF	HFG	No	GGGG	0.95382	0.11777	PF		TTTT	0.87136	0.14278	PF
HFG39	PF	HFG	No	GGGA	0.57435	0.52663	FF		TTTC	0.67464	0.39633	FF
HFG40	PF	HFG	No	GGGG	0.82963	0.10816	PF		TTTT	0.86933	0.12464	PF
HFG41	PF	HFG	No	GGGG	0.97536	0.13739	PF		TTTT	0.77265	0.13588	PF
HFG42	FF	HFG	No	GGAA	0.36933	0.611	FF		TTTC	0.6902	0.41761	FF
HFG43	PF	HFG	No	GGGG	0.84434	0.14245	PF		TTTT	0.91106	0.18342	PF
HFG44	PF	HFG	No	GGGG	0.85431	0.14964	PF		TTTT	0.78172	0.12637	PF
HFG45	PF	HFG	No	GGGA	0.55571	0.4743	FF		TTTC	0.6463	0.41055	FF
HFG46	PF	HFG	No	GGGG	0.85507	0.1508	PF		TTTT	0.75518	0.11831	PF
Hillquist	PF	USDA-ARS-NCGR	Yes	GGGG	0.90112	0.1408	PF		TTTT	0.90052	0.17932	PF
Kiowa	FF	UADA	Yes	AAAA	0.07197	1.11175	FF		TCCC	0.38002	0.73269	FF
LochNess	FF	USDA-ARS-NCGR	Yes	AAAA	0.0771	1.00828	FF		CCCC	0.06215	1.03741	FF
Merton Thornless	FF	USDA-ARS-NCGR	Yes	AAAA	0.09574	1.05084	FF		TCCC	0.37112	0.57085	FF
Natchez	FF	UADA	Yes	AAAA	0.0791	1.12749	FF		TCCC	0.45717	0.71314	FF
Navaho	FF	UADA	Yes	AAAA	0.07815	1.02611	FF		TTCC	0.56272	0.52663	FF
OR01	PF	USDA-ARS HCPGIR	No	GGGG	0.84116	0.13031	PF		TTTT	0.85157	0.14192	PF
OR02	FF	USDA-ARS HCPGIR	No	AAAA	0.09924	1.091	FF		TTCC	0.55058	0.62524	FF
OR03	PF	USDA-ARS HCPGIR	No	GGGG	0.82581	0.14827	PF		TTTT	0.9002	0.15743	PF
OR04	FF	USDA-ARS HCPGIR	No	AAAA	0.08687	1.0965	FF		CCCC	0.06021	0.93297	FF
OR05	FF	USDA-ARS HCPGIR	No	AAAA	0.08036	0.95122	FF		TCCC	0.46109	0.75728	FF
OR06	FF	USDA-ARS HCPGIR	No	AAAA	0.08845	1.14056	FF		CCCC	0.07304	0.90484	FF
OR07	FF	USDA-ARS HCPGIR	No	AAAA	0.08352	1.18969	FF		TCCC	0.39173	0.64069	FF
OR08	FF	USDA-ARS HCPGIR	No	AAAA	0.08302	0.95744	FF		TTCC	0.51022	0.62722	FF
OR09	FF	USDA-ARS HCPGIR	No	AAAA	0.08032	0.98311	FF		TTCC	0.55486	0.60653	FF
OR10	FF	USDA-ARS HCPGIR	No	AAAA	0.08297	1.08493	FF		TCCC	0.40501	0.66653	FF
OR11	FF	USDA-ARS HCPGIR	No	AAAA	0.0698	1.00364	FF		TCCC	0.365	0.70772	FF
OR12	FF	USDA-ARS HCPGIR	No	AAAA	0.07978	0.962	FF		TCCC	0.3487	0.64837	FF
OR13	FF	USDA-ARS HCPGIR	No	AAAA	0.082	0.96183	FF		CCCC	0.07329	0.95453	FF
OR14	FF	USDA-ARS HCPGIR	No	AAAA	0.08549	0.95515	FF		CCCC	0.05945	0.90571	FF
OR15	PF	USDA-ARS HCPGIR	No	GGGG	0.84229	0.12948	PF		TTTT	0.82837	0.1459	PF
OR16	PF	USDA-ARS HCPGIR	No	GGGG	0.86038	0.15491	PF		TTTT	0.83486	0.13401	PF
OR17	PF	USDA-ARS HCPGIR	No	GGGG	0.88145	0.12389	PF		TTTT	0.91426	0.14139	PF
OR18	PF	USDA-ARS HCPGIR	No	GGGG	0.83003	0.11003	PF		TTTT	0.8215	0.1216	PF
OR19	PF	USDA-ARS HCPGIR	No	GGGG	0.9603	0.12697	PF		TTTT	0.79336	0.1144	PF
OR20	PF	USDA-ARS HCPGIR	No	GGGG	0.83637	0.12088	PF		TTTT	0.82077	0.13675	PF
OR21	PF	USDA-ARS HCPGIR	No	GGGG	0.8105	0.11069	PF		TTTT	0.85081	0.12891	PF
OR22	PF	USDA-ARS HCPGIR	No	GGGG	0.89535	0.1067	PF		TTTT	0.81611	0.11421	PF
OR23	PF	USDA-ARS HCPGIR	No	GGGG	0.81316	0.09763	PF		TTTT	0.78792	0.1052	PF
OR24	FF	USDA-ARS HCPGIR	No	GAAA	0.35129	0.70999	FF		TTCC	0.55885	0.48509	FF
OR25	FF	USDA-ARS HCPGIR	No	AAAA	0.07972	0.98295	FF		CCCC	0.05595	0.72085	FF
OR26	FF	USDA-ARS HCPGIR	No	AAAA	0.07061	0.89922	FF		TCCC	0.31652	0.66617	FF
OR27	FF	USDA-ARS HCPGIR	No	AAAA	0.07918	0.88008	FF		TCCC	0.37933	0.74062	FF
OR28	FF	USDA-ARS HCPGIR	No	AAAA	0.07876	0.92383	FF		CCCC	0.05262	0.67807	FF
OR29	FF	USDA-ARS HCPGIR	No	AAAA	0.07736	0.96873	FF		TTCC	0.53596	0.50888	FF
OR30	FF	USDA-ARS HCPGIR	No	AAAA	0.07776	0.90892	FF		TCCC	0.42133	0.62052	FF
OR31	FF	USDA-ARS HCPGIR	No	GAAA	0.3152	0.62461	FF		TTCC	0.56003	0.48966	FF
OR32	FF	USDA-ARS HCPGIR	No	AAAA	0.06966	0.93808	FF		TTTC	0.75085	0.39279	FF
OR33	FF	USDA-ARS HCPGIR	No	AAAA	0.07098	0.98594	FF		TTTC	0.63723	0.3721	FF
OR34	FF	USDA-ARS HCPGIR	No	AAAA	0.09413	0.62337	FF		TTTT	0.81741	0.09388	PF
OR35	FF	USDA-ARS HCPGIR	No	AAAA	0.08564	0.95856	FF		TTTC	0.64696	0.45519	FF
OR53	FF	USDA-ARS HCPGIR	No	No Call	0.12901	0.46403	ND		TTTT	0.84698	0.10795	PF
OR69	PF	USDA-ARS HCPGIR	No	No Call	0.18134	0.22132	ND		TTTT	0.7917	0.10931	PF
OR71	PF	USDA-ARS HCPGIR	No	No Call	0.37142	0.15858	ND		TTTT	0.86929	0.11606	PF
OR72	PF	USDA-ARS HCPGIR	No	GGAA	0.27612	0.36175	FF		TTTT	0.72431	0.09288	PF
Osage	FF	UADA	Yes	AAAA	0.07174	0.95658	FF		TTCC	0.60317	0.52211	FF
Ouachita	FF	UADA	Yes	AAAA	0.08239	1.08842	FF		TTCC	0.56331	0.54919	FF
Prime-Ark 45	PF	UADA	Yes	GGGG	0.81856	0.1042	PF		TTTT	0.87173	0.10289	PF
Prime-Ark® Freedom	PF	UADA	Yes	GGGG	0.90158	0.15281	PF		TTTT	0.83905	0.12165	PF
Prime-Ark® Horizon	PF	UADA	Yes	GGGG	0.90669	0.1281	PF		TTTT	0.86049	0.13978	PF
Prime-Ark® Traveler	PF	UADA	Yes	GGGG	0.83346	0.13207	PF		TTTT	0.72624	0.0885	PF
Prime-Ark®Horizon	PF	UADA	Yes	GGGG	0.82771	0.13678	PF		TTTT	0.88991	0.14466	PF
Prime-Jan	PF	UADA	Yes	GGGG	0.8377	0.10945	PF		TTTT	0.79468	0.11757	PF
Prime-Jim	PF	UADA	Yes	GGGG	0.76221	0.14639	PF		TTTT	0.70814	0.10704	PF
Raven	FF	USDA-ARS-NCGR	Yes	AAAA	0.08954	1.0656	FF		TTCC	0.49531	0.54522	FF
S1	FF	UADA	Yes	No Call	0.11527	0.16915	ND		No Call	0.09274	0.12255	ND
S10	FF	UADA	Yes	AAAA	0.07542	1.0739	FF		TTCC	0.62852	0.68037	FF
S101	FF	UADA	Yes	AAAA	0.07608	1.03783	FF		TCCC	0.40688	0.74315	FF
S107	FF	UADA	Yes	GAAA	0.28615	0.7526	FF		TCCC	0.42615	0.66331	FF
S11	FF	UADA	Yes	AAAA	0.08436	1.14354	FF		TTTC	0.69049	0.42652	FF
S115	FF	UADA	Yes	AAAA	0.0706	1.05043	FF		TCCC	0.42327	0.61333	FF
S12	FF	UADA	Yes	AAAA	0.07781	1.00805	FF		TCCC	0.38521	0.74118	FF
S120	FF	UADA	Yes	AAAA	0.07912	1.0219	FF		TTTC	0.68688	0.36584	FF
S124	FF	UADA	Yes	GGAA	0.4046	0.61407	FF		TTTC	0.64758	0.31987	FF
S126	FF	UADA	Yes	AAAA	0.08867	1.02047	FF		TTCC	0.58704	0.53864	FF
S13	FF	UADA	Yes	GGAA	0.45068	0.71113	FF		TTCC	0.59992	0.43088	FF
S132	FF	UADA	Yes	AAAA	0.08679	0.9567	FF		TCCC	0.3513	0.66337	FF
S134	FF	UADA	Yes	GGAA	0.40838	0.57043	FF		TTTC	0.76553	0.38439	FF
S135	FF	UADA	Yes	GGGA	0.51434	0.42589	FF		TTTC	0.72541	0.33819	FF
S138	PF	UADA	Yes	GGGG	0.84531	0.14103	PF		TTTT	0.88137	0.12723	PF
S14	FF	UADA	Yes	GGAA	0.41027	0.57147	FF		TTTC	0.68416	0.31638	FF
S140	FF	UADA	Yes	GGAA	0.35054	0.33046	FF		TTTT	0.88748	0.14979	PF
S145	FF	UADA	Yes	AAAA	0.06817	0.92601	FF		TCCC	0.35377	0.67593	FF
S147	FF	UADA	Yes	AAAA	0.08411	1.07976	FF		TCCC	0.38381	0.73381	FF
S149	FF	UADA	Yes	AAAA	0.07222	1.06316	FF		TTCC	0.59763	0.56655	FF
S15	PF	UADA	Yes	GGGG	0.91477	0.16333	PF		TTTT	0.82777	0.14992	PF
S152	FF	UADA	Yes	GGGA	0.55338	0.5053	FF		TTTC	0.68196	0.51507	FF
S153	FF	UADA	Yes	GAAA	0.31198	0.87289	FF		TTCC	0.59058	0.59762	FF
S155	FF	UADA	Yes	GAAA	0.3039	0.77007	FF		TTCC	0.56139	0.54094	FF
S156	PF	UADA	Yes	GGGG	0.82194	0.1181	PF		TTTT	0.8535	0.11485	PF
S16	FF	UADA	Yes	GGAA	0.37204	0.47279	FF		TTTC	0.78786	0.41416	FF
S164	FF	UADA	Yes	AAAA	0.08798	0.97498	FF		CCCC	0.05421	0.76304	FF
S172	FF	UADA	Yes	GAAA	0.30752	0.79001	FF		TTCC	0.56453	0.54895	FF
S179	PF	UADA	Yes	GGGG	0.86819	0.1385	PF		TTTT	0.78071	0.12977	PF
S18	FF	UADA	Yes	GAAA	0.20072	0.74357	FF		TCCC	0.34661	0.85803	FF
S19	FF	UADA	Yes	No Call	0.1404	0.18894	ND		No Call	0.07914	0.15182	ND
S191	FF	UADA	Yes	AAAA	0.08815	0.92154	FF		TCCC	0.35517	0.67549	FF
S195	PF	UADA	Yes	GGGG	0.81204	0.13468	PF		TTTT	0.77792	0.13079	PF
S2	FF	UADA	Yes	AAAA	0.07407	0.99439	FF		CCCC	0.06964	1.05975	FF
S208	PF	UADA	Yes	GGGG	0.8627	0.12546	PF		TTTT	0.8943	0.16032	PF
S209	PF	UADA	Yes	GGGG	0.9015	0.1407	PF		TTTT	0.758	0.12992	PF
S210	FF	UADA	Yes	GGAA	0.47876	0.71596	FF		TTTC	0.72186	0.42371	FF
S212	PF	UADA	Yes	GGGG	0.88662	0.11055	PF		TTTT	0.88901	0.12022	PF
S213	PF	UADA	Yes	GGGG	0.86138	0.1323	PF		TTTT	0.85786	0.13979	PF
S217	PF	UADA	Yes	GGGG	0.85275	0.13042	PF		TTTT	0.84949	0.1124	PF
S218	PF	UADA	Yes	GGGG	0.925	0.14765	PF		TTTT	0.77761	0.10409	PF
S219	PF	UADA	Yes	GGGG	0.8981	0.10913	PF		TTTT	0.76141	0.11427	PF
S22	FF	UADA	Yes	AAAA	0.08561	1.08979	FF		TTCC	0.54415	0.58455	FF
S221	PF	UADA	Yes	GGGG	0.85481	0.10304	PF		TTTT	0.79639	0.08807	PF
S226	PF	UADA	Yes	GGGG	0.88377	0.11933	PF		TTTT	0.78418	0.11303	PF
S23	FF	UADA	Yes	AAAA	0.08241	1.01817	FF		TCCC	0.34807	0.73149	FF
S230	PF	UADA	Yes	GGGG	0.81924	0.10061	PF		TTTT	0.86899	0.13331	PF
S237	PF	UADA	Yes	GGGG	0.82221	0.15889	PF		TTTT	0.99444	0.17288	PF
S238	PF	UADA	Yes	GGGG	0.86634	0.12105	PF		TTTT	0.85352	0.1489	PF
S24	FF	UADA	Yes	AAAA	0.07679	0.92073	FF		TCCC	0.4163	0.69702	FF
S240	PF	UADA	Yes	GGGG	0.86538	0.16622	PF		TTTT	0.84781	0.15568	PF
S242	PF	UADA	Yes	No Call	0.30119	0.16763	ND		TTTT	0.96446	0.15842	PF
S249	PF	UADA	Yes	GGGG	0.80869	0.11876	PF		TTTT	0.81617	0.13904	PF
S25	FF	UADA	Yes	GAAA	0.29179	0.69131	FF		TTCC	0.56957	0.55381	FF
S251	PF	UADA	Yes	GGGG	0.95432	0.14644	PF		TTTT	0.83701	0.13691	PF
S252	PF	UADA	Yes	GGGG	0.86255	0.14342	PF		TTTT	0.85632	0.11784	PF
S253	PF	UADA	Yes	GGGG	0.87303	0.14474	PF		TTTT	0.77891	0.12377	PF
S259	PF	UADA	Yes	GGGG	0.88278	0.12772	PF		TTTT	0.867	0.11453	PF
S26	FF	UADA	Yes	GGGA	0.57076	0.34442	FF		TTTC	0.64224	0.33239	FF
S264	PF	UADA	Yes	GGGG	0.76233	0.12917	PF		TTTT	0.86952	0.15195	PF
S265	PF	UADA	Yes	GGGG	0.84285	0.12106	PF		TTTT	0.87596	0.12463	PF
S269	PF	UADA	Yes	GGGG	0.88364	0.12826	PF		TTTT	0.80236	0.13371	PF
S27	FF	UADA	Yes	No Call	0.14198	0.19134	ND		No Call	0.09265	0.13766	ND
S270	PF	UADA	Yes	GGGG	0.8826	0.11508	PF		TTTT	0.84413	0.11207	PF
S271	PF	UADA	Yes	GGGG	0.94255	0.11797	PF		TTTT	0.85907	0.13612	PF
S272	PF	UADA	Yes	GGGG	0.86387	0.14151	PF		TTTT	0.9074	0.12032	PF
S275	PF	UADA	Yes	GGGG	0.87715	0.1399	PF		TTTT	0.84184	0.13681	PF
S278	PF	UADA	Yes	GGGG	0.82775	0.1476	PF		TTTT	0.7476	0.15257	PF
S281	PF	UADA	Yes	GGGG	0.80833	0.13142	PF		TTTT	0.76928	0.14426	PF
S283	PF	UADA	Yes	GGGG	0.94746	0.12524	PF		TTTT	0.8549	0.15434	PF
S285	PF	UADA	Yes	GGGG	0.85143	0.1551	PF		TTTT	0.84197	0.15874	PF
S286	FF	UADA	Yes	GAAA	0.2707	0.8078	FF		TTCC	0.55058	0.59995	FF
S29	FF	UADA	Yes	No Call	0.1325	0.19519	ND		CCCC	0.06272	0.70914	FF
S290	PF	UADA	Yes	GGGG	0.86011	0.14669	PF		TTTT	0.9312	0.15347	PF
S292	PF	UADA	Yes	GGGG	0.90876	0.14385	PF		TTTT	0.83096	0.1332	PF
S293	PF	UADA	Yes	GGGG	0.858	0.15213	PF		TTTT	0.74659	0.12415	PF
S296	PF	UADA	Yes	GGGG	0.90234	0.15834	PF		TTTT	0.89387	0.1293	PF
S299	PF	UADA	Yes	GGGG	0.93851	0.13325	PF		TTTT	0.75145	0.10749	PF
S3	FF	UADA	Yes	AAAA	0.09317	1.08493	FF		TCCC	0.36638	0.85242	FF
S301	PF	UADA	Yes	GGGG	0.83733	0.1095	PF		TTTT	0.81569	0.12074	PF
S305	FF	UADA	Yes	GGAA	0.426	0.5467	FF		TTTC	0.67863	0.36151	FF
S306	PF	UADA	Yes	GGAA	0.32528	0.39637	FF		TTTT	0.84835	0.13699	PF
S307	PF	UADA	Yes	GAAA	0.29094	0.81256	FF		TTCC	0.54933	0.60228	FF
S315	FF	UADA	Yes	GGAA	0.39664	0.57815	FF		TTTC	0.6688	0.37917	FF
S317	PF	UADA	Yes	GGGG	0.88847	0.11402	PF		TTTT	0.90803	0.16319	PF
S319	FF	UADA	Yes	GGGA	0.56253	0.46998	FF		TTTC	0.72829	0.44067	FF
S32	FF	UADA	Yes	GGGA	0.56529	0.44561	FF		TTTC	0.67483	0.36892	FF
S321	PF	UADA	Yes	GGGG	0.90172	0.16356	PF		TTTT	1.00024	0.17261	PF
S322	PF	UADA	Yes	GGGG	0.98571	0.13335	PF		TTTT	0.86255	0.10075	PF
S326	PF	UADA	Yes	GGGG	0.96057	0.1267	PF		TTTT	0.89437	0.09827	PF
S327	PF	UADA	Yes	GGGG	0.78779	0.11935	PF		TTTT	0.86195	0.11933	PF
S33	FF	UADA	Yes	AAAA	0.08232	0.90703	FF		TTCC	0.49458	0.4461	FF
S331	PF	UADA	Yes	GGGG	0.88677	0.12559	PF		TTTT	0.93738	0.12611	PF
S333	PF	UADA	Yes	GGGG	0.88195	0.13053	PF		TTTT	0.80203	0.11409	PF
S336	PF	UADA	No	GGGG	0.81296	0.14034	PF		TTTT	0.84145	0.11722	PF
S337	PF	UADA	No	GGGG	0.80456	0.10662	PF		TTTT	0.77288	0.08112	PF
S34	FF	UADA	Yes	GAAA	0.21112	0.62688	FF		TTCC	0.5206	0.44648	FF
S38	PF	UADA	Yes	GGGG	0.83812	0.10823	PF		TTTT	0.79911	0.10615	PF
S39	PF	UADA	Yes	GGGG	0.9582	0.10394	PF		TTTT	0.71286	0.0947	PF
S429	PF	UADA	No	GGGG	0.93126	0.14502	PF		TTTT	0.88077	0.11332	PF
S43	PF	UADA	Yes	GGGG	0.91281	0.09371	PF		TTTT	0.88803	0.12428	PF
S430	PF	UADA	No	GGGG	0.92662	0.12466	PF		TTTT	0.95862	0.12335	PF
S431	PF	UADA	No	GGGG	0.88235	0.13384	PF		TTTT	0.90787	0.12666	PF
S432	PF	UADA	No	GGGG	0.75761	0.14256	PF		TTTT	0.84524	0.11926	PF
S433	PF	UADA	No	GGGG	0.84229	0.12098	PF		TTTT	0.84605	0.1265	PF
S434	PF	UADA	No	GGGG	0.91075	0.11086	PF		TTTT	0.69959	0.10426	PF
S435	PF	UADA	No	GGGG	0.91781	0.1117	PF		TTTT	0.82906	0.11432	PF
S436	PF	UADA	No	GGGG	0.86777	0.11545	PF		TTTT	0.81391	0.09066	PF
S437	PF	UADA	No	GGGG	0.89455	0.12959	PF		TTTT	0.96078	0.13197	PF
S438	PF	UADA	No	GGGG	0.79947	0.1212	PF		TTTT	1.12977	0.16802	PF
S439	PF	UADA	No	GGGG	0.84748	0.14425	PF		TTTT	0.91319	0.12959	PF
S44	FF	UADA	Yes	GGAA	0.40838	0.51784	FF		TTTC	0.65129	0.30797	FF
S440	PF	UADA	No	GGGG	0.93574	0.12454	PF		TTTT	0.84257	0.12856	PF
S441	PF	UADA	No	GGAA	0.37148	0.56986	FF		TTTC	0.71307	0.37514	FF
S442	PF	UADA	No	GGGG	0.87345	0.12376	PF		TTTT	0.85515	0.13029	PF
S443	PF	UADA	No	GGGA	0.53412	0.44646	FF		TTTC	0.72315	0.37593	FF
S444	PF	UADA	No	GGGG	0.40673	0.16045	PF		TTTT	0.85345	0.14963	PF
S445	PF	UADA	No	GGGG	0.79696	0.12801	PF		TTTT	0.80837	0.12004	PF
S446	PF	UADA	No	GGGG	0.93611	0.14234	PF		TTTT	0.8035	0.10042	PF
S447	PF	UADA	No	GGGG	0.83776	0.1023	PF		TTTT	0.84653	0.12305	PF
S448	PF	UADA	No	GGGG	0.89526	0.11128	PF		TTTT	0.84287	0.10118	PF
S449	PF	UADA	No	GGGG	1.00063	0.17104	PF		TTTT	0.79586	0.10088	PF
S450	PF	UADA	No	GGGG	0.82073	0.11542	PF		TTTT	0.7558	0.09862	PF
S451	PF	UADA	No	GGGG	0.8464	0.13065	PF		TTTT	0.78793	0.10149	PF
S452	PF	UADA	No	GGGG	0.89453	0.13613	PF		TTTT	0.83207	0.09038	PF
S453	PF	UADA	No	GGGG	0.91567	0.11104	PF		TTTT	0.87484	0.13995	PF
S454	PF	UADA	No	GGGG	0.9111	0.07581	PF		TTTT	0.77281	0.13898	PF
S455	PF	UADA	No	GGGG	0.80549	0.10897	PF		TTTT	0.97178	0.14809	PF
S456	PF	UADA	No	GGGG	1.05847	0.12518	PF		TTTT	0.79277	0.11229	PF
S457	PF	UADA	No	GGGG	0.93605	0.11545	PF		TTTT	0.78773	0.11369	PF
S458	PF	UADA	No	No Call	0.11164	0.13581	ND		TTTT	0.76278	0.09588	PF
S459	PF	UADA	No	GGGG	0.85438	0.10118	PF		TTTT	0.83959	0.11017	PF
S460	PF	UADA	No	GGGG	0.81623	0.10141	PF		TTTT	0.86323	0.0957	PF
S461	PF	UADA	No	GGGG	0.84417	0.1305	PF		TTTT	0.96049	0.13392	PF
S462	PF	UADA	No	GGGG	0.88269	0.11789	PF		TTTT	0.79599	0.09762	PF
S463	FF	UADA	No	GGGA	0.53423	0.37814	FF		TTTC	0.62575	0.3839	FF
S464	PF	UADA	No	GGGG	0.89281	0.1504	PF		TTTT	0.78324	0.10865	PF
S465	PF	UADA	No	GGGG	0.86739	0.06771	PF		TTTT	0.83679	0.12217	PF
S466	PF	UADA	No	GGGG	0.90314	0.10665	PF		TTTT	0.78756	0.11074	PF
S467	PF	UADA	No	GGGG	0.91958	0.09781	PF		TTTT	0.85716	0.10826	PF
S468	PF	UADA	No	GGGG	0.84147	0.11675	PF		TTTT	0.85261	0.10997	PF
S48	FF	UADA	Yes	GAAA	0.30169	0.70726	FF		TTCC	0.55918	0.46454	FF
S5	FF	UADA	Yes	AAAA	0.08319	1.04077	FF		CCCC	0.06463	0.92621	FF
S51	PF	UADA	Yes	GGGG	0.86453	0.10357	PF		TTTT	0.79353	0.1152	PF
S54	FF	UADA	Yes	GGAA	0.42431	0.57808	FF		TTTC	0.65407	0.35472	FF
S56	FF	UADA	Yes	AAAA	0.06502	0.90454	FF		TCCC	0.38383	0.54847	FF
S57	FF	UADA	Yes	AAAA	0.07607	0.90254	FF		TTCC	0.52364	0.47249	FF
S585	FF	UADA	No	GGAA	0.30892	0.42617	FF		TTTC	0.65782	0.32045	FF
S586	PF	UADA	No	GGGG	0.82034	0.12128	PF		TTTT	0.78922	0.10385	PF
S588	FF	UADA	No	AAAA	0.08255	1.11674	FF		TCCC	0.3003	0.59519	FF
S589	PF	UADA	No	GGGG	0.90614	0.10739	PF		TTTT	0.9159	0.12994	PF
S6	FF	UADA	Yes	AAAA	0.07652	0.92593	FF		TCCC	0.41158	0.71585	FF
S60	FF	UADA	Yes	AAAA	0.06917	0.84007	FF		CCCC	0.05598	0.73006	FF
S62	FF	UADA	Yes	AAAA	0.08317	0.8784	FF		TTCC	0.49605	0.43892	FF
S65	FF	UADA	Yes	GGAA	0.45515	0.6257	FF		TTTC	0.70318	0.36057	FF
S66	FF	UADA	Yes	AAAA	0.06865	0.96859	FF		CCCC	0.06229	0.83315	FF
S68	FF	UADA	Yes	AAAA	0.06602	0.93331	FF		TCCC	0.40696	0.64425	FF
S69	FF	UADA	Yes	AAAA	0.07282	1.08151	FF		TCCC	0.42818	0.73318	FF
S7	FF	UADA	Yes	GGAA	0.37462	0.49644	FF		TTTC	0.77255	0.35643	FF
S81	FF	UADA	Yes	AAAA	0.08885	0.96567	FF		TTTC	0.60608	0.3462	FF
S83	FF	UADA	Yes	AAAA	0.08084	1.17272	FF		CCCC	0.06788	0.81507	FF
S84	FF	UADA	Yes	AAAA	0.06897	1.02584	FF		TCCC	0.42093	0.58413	FF
S86	FF	UADA	Yes	AAAA	0.06895	1.0216	FF		TTCC	0.50827	0.43829	FF
S88	FF	UADA	Yes	AAAA	0.0744	0.99087	FF		TCCC	0.43432	0.58971	FF
S89	FF	UADA	Yes	AAAA	0.0814	1.0623	FF		TCCC	0.33441	0.61443	FF
S9	FF	UADA	Yes	AAAA	0.07422	0.99235	FF		TTCC	0.55293	0.64332	FF
S90	FF	UADA	Yes	AAAA	0.08378	1.06646	FF		TCCC	0.30523	0.55643	FF
S91	FF	UADA	Yes	AAAA	0.07806	0.89041	FF		TTCC	0.56454	0.49686	FF
S92	FF	UADA	Yes	AAAA	0.08168	1.03176	FF		TCCC	0.41008	0.66315	FF
S94	FF	UADA	Yes	AAAA	0.07571	0.98663	FF		CCCC	0.06614	0.7922	FF
S96	FF	UADA	Yes	AAAA	0.07429	1.07668	FF		TCCC	0.42257	0.5861	FF
S99	FF	UADA	Yes	GGAA	0.4611	0.56995	FF		TTTC	0.63595	0.40526	FF
Sharon’s Delight	PF	UADA	Yes	GGGG	0.83874	0.12977	PF		TTTT	0.76825	0.08112	PF
Shawnee	FF	UADA	Yes	AAAA	0.07839	0.95599	FF		TTTC	0.71183	0.40578	FF
Stella	FF	UADA	Yes	GAAA	0.26593	0.71394	FF		TTTC	0.64313	0.37645	FF
Sweet-Ark® Caddo	FF	UADA	Yes	GGAA	0.39341	0.52334	FF		TTTC	0.63872	0.31718	FF
Sweet-Ark® Ponca	FF	UADA	Yes	AAAA	0.07699	1.07335	FF		TTCC	0.58865	0.54182	FF
Sweet-Ark®Immaculate	FF	UADA	Yes	AAAA	0.08165	1.24898	FF		TCCC	0.42397	0.7069	FF
Thornfree	FF	USDA-ARS-NCGR	No	AAAA	0.07657	1.01536	FF		CCCC	0.05892	0.85202	FF
Thunderhead	PF	USDA-ARS HCPGIR	No	GGGG	0.93791	0.16774	PF		TTTT	0.88458	0.12356	PF
Triple_Crown	FF	USDA-ARS-NCGR	No	AAAA	0.08761	1.22253	FF		TCCC	0.41651	0.57812	FF
Tupy	FF	USDA-ARS-NCGR	Yes	AAAA	0.07045	1.16391	FF		TTTC	0.68689	0.41835	FF
Von	FF	UADA	Yes	GGAA	0.39954	0.58946	FF		TTTC	0.62719	0.39723	FF
#REF!	FF	USDA-ARS HCPGIR	No	AAAA	0.08123	0.95788	FF		TCCC	0.45521	0.61902	FF
#REF!	FF	USDA-ARS HCPGIR	No	AAAA	0.07019	0.88655	FF		TCCC	0.43058	0.56187	FF
#REF!	PF	USDA-ARS HCPGIR	No	GGGG	0.78509	0.13266	PF		TTTT	0.8889	0.10725	PF
#REF!	FF	USDA-ARS HCPGIR	No	AAAA	0.06748	0.86069	FF		TCCC	0.39238	0.50957	FF
#REF!	FF	USDA-ARS HCPGIR	No	AAAA	0.07015	1.0234	FF		CCCC	0.07674	0.75918	FF
#REF!	FF	USDA-ARS HCPGIR	No	AAAA	0.11267	0.92318	FF		TTCC	0.55307	0.48302	FF
#REF!	FF	USDA-ARS HCPGIR	No	AAAA	0.09563	1.0605	FF		TCCC	0.32095	0.58147	FF
#REF!	FF	USDA-ARS HCPGIR	No	AAAA	0.08595	1.10098	FF		TCCC	0.37802	0.65774	FF
#REF!	FF	USDA-ARS HCPGIR	No	AAAA	0.06193	0.98074	FF		TTCC	0.55732	0.50045	FF
#REF!	FF	USDA-ARS HCPGIR	No	AAAA	0.07572	0.9592	FF		TTTC	0.75458	0.31992	FF
#REF!	PF	USDA-ARS HCPGIR	No	GGGG	0.90267	0.12889	PF		TTTT	0.81771	0.10611	PF
#REF!	PF	USDA-ARS HCPGIR	No	GGGG	0.89461	0.1378	PF		TTTT	0.83234	0.11726	PF
#REF!	FF	USDA-ARS HCPGIR	No	AAAA	0.07647	0.94334	FF		TTCC	0.52205	0.44994	FF
#REF!	FF	USDA-ARS HCPGIR	No	AAAA	0.07193	0.98767	FF		TTCC	0.5643	0.50548	FF
#REF!	FF	USDA-ARS HCPGIR	No	AAAA	0.07571	1.01228	FF		TCCC	0.39545	0.73456	FF
#REF!	FF	USDA-ARS HCPGIR	No	AAAA	0.08651	1.10829	FF		TCCC	0.33481	0.6452	FF
#REF!	PF	USDA-ARS HCPGIR	No	GGGG	0.77384	0.12465	PF		TTTT	0.86304	0.13571	PF
#REF!	PF	USDA-ARS HCPGIR	No	GGGG	0.91507	0.12994	PF		TTTT	0.88185	0.13209	PF
#REF!	PF	USDA-ARS HCPGIR	No	GGGG	0.90889	0.12873	PF		TTTT	0.79801	0.1155	PF
#REF!	FF	USDA-ARS HCPGIR	No	AAAA	0.06279	0.9959	FF		TCCC	0.3543	0.57916	FF
#REF!	FF	USDA-ARS HCPGIR	No	AAAA	0.08102	1.06902	FF		TCCC	0.3022	0.58562	FF
#REF!	FF	USDA-ARS HCPGIR	No	AAAA	0.07404	0.97856	FF		CCCC	0.0565	0.73254	FF
#REF!	FF	USDA-ARS HCPGIR	No	AAAA	0.06725	0.9322	FF		TTCC	0.50037	0.63748	FF
#REF!	PF	USDA-ARS HCPGIR	No	GGGG	0.89873	0.14579	PF		TTTT	0.82442	0.11244	PF
#REF!	PF	USDA-ARS HCPGIR	No	GGGG	0.85507	0.10715	PF		TTTT	0.93557	0.10132	PF
#REF!	PF	USDA-ARS HCPGIR	No	GGGG	0.94272	0.14846	PF		TTTT	0.92901	0.1146	PF
#REF!	PF	USDA-ARS HCPGIR	No	GGGG	0.91586	0.12918	PF		TTTT	0.7808	0.13604	PF
#REF!	PF	USDA-ARS HCPGIR	No	GGGG	0.90183	0.15	PF		TTTT	0.85647	0.12952	PF
#REF!	PF	USDA-ARS HCPGIR	No	GGGG	0.85588	0.13178	PF		TTTT	0.75944	0.10774	PF
#REF!	PF	USDA-ARS HCPGIR	No	GGGG	0.80652	0.09787	PF		TTTT	0.91205	0.13882	PF
#REF!	PF	USDA-ARS HCPGIR	No	GGGG	0.91386	0.15084	PF		TTTT	0.84756	0.10604	PF
#REF!	PF	USDA-ARS HCPGIR	No	GGGG	0.77707	0.14025	PF		TTTT	0.86226	0.12831	PF
#REF!	PF	USDA-ARS HCPGIR	No	GGGG	0.9154	0.05697	PF		TTTT	0.91829	0.11675	PF
